# Supplementary material for: Identification of a Novel Oxidative Stress- and Anoikis-Related Prognostic Signature and Its Immune Landscape Analysis in Non-Small Cell Lung Cancer
Source: Int J Mol Sci. 2023 Nov 10;24(22):16188. doi: 10.3390/ijms242216188 (PMC10671784; doi:10.3390/ijms242216188)
Supplement: Supplementary file 1 [file ijms-24-16188-s001.zip]

Archive with 5 entries (5 files):
- ijms-2670665 Supplementary Resubmitted.pdf
- Table S1 10 Prognostic related OARGs.xls
- Table S2 39 mRNA-miRNAs from miRWalk.xls
- Table S3 236 Differentially expressed miRNAs.xls
- Table S4 96 miRNA-lncRNA pairs from ENCORI.xls
