# Supplementary material for: Identification of a Novel Oxidative Stress- and Anoikis-Related Prognostic Signature and Its Immune Landscape Analysis in Non-Small Cell Lung Cancer
Source: Int J Mol Sci. 2023 Nov 10;24(22):16188. doi: 10.3390/ijms242216188 (PMC10671784; doi:10.3390/ijms242216188)
Supplement: Supplementary file 1 [file ijms-24-16188-s001.zip › Table S1 10 Prognostic related OARGs.xls]

## Sheet: Sheet1
id	RefSeq	HR	HR.95L	HR.95H	pvalue
BIRC5	NC_000017.11	1.12465	1.05071	1.20381	0.000710852
CDKN3	NC_000014.9	1.14221	1.05979	1.23105	0.000502533
PLAU	NC_000010.11	1.10087	1.03285	1.17336	0.00314413
THBS1	NC_000015.10	1.07994	1.00728	1.15784	0.0304501
SLC2A1	NC_000001.11	1.10443	1.05345	1.15787	3.80125e-05
LDHA	NC_000011.10	1.35503	1.19415	1.53758	2.45858e-06
SPP1	NC_000004.12	1.06833	1.02115	1.1177	0.00412989
NDRG1	NC_000008.11	1.08743	1.01719	1.16253	0.0138916
PCNA	NC_000020.11	1.1648	1.04689	1.29598	0.00508521
BRCA1	NC_000017.11	1.13406	1.02234	1.258	0.0174335

## Sheet: Sheet2
Symbol	Accession	Begin	End	Chromosome	Orientation	Name	Gene ID	Gene Type	Transcripts accession	Protein accession	Protein length
DDX11L1	NC_000001.11	11874	14409	1	plus	DEAD/H-box helicase 11 like 1 (pseudogene)	100287102	transcribed_pseudogene	NR_046018.2
WASH7P	NC_000001.11	14362	29370	1	minus	WASP family homolog 7, pseudogene	653635	transcribed_pseudogene	NR_024540.1
MIR6859-1	NC_000001.11	17369	17436	1	minus	microRNA 6859-1	102466751	miRNA	NR_106918.1
MIR6859-1	NC_000001.11	17369	17391	1	minus	hsa-miR-6859-3p	102466751	miRNA
MIR6859-1	NC_000001.11	17409	17431	1	minus	hsa-miR-6859-5p	102466751	miRNA
MIR1302-2HG	NC_000001.11	29774	35418	1	plus	MIR1302-2 host gene	107985730	lncRNA	XR_007065314.1
MIR1302-2	NC_000001.11	30366	30503	1	plus	microRNA 1302-2	100302278	miRNA	NR_036051.1
MIR1302-2	NC_000001.11	30438	30458	1	plus	hsa-miR-1302	100302278	miRNA
FAM138A	NC_000001.11	34611	36081	1	minus	family with sequence similarity 138 member A	645520	lncRNA	NR_026818.1
OR4G4P	NC_000001.11	52453	53396	1	plus	olfactory receptor family 4 subfamily G member 4 pseudogene	79504	pseudogene
OR4G11P	NC_000001.11	63016	63885	1	plus	olfactory receptor family 4 subfamily G member 11 pseudogene	403263	pseudogene
OR4F5	NC_000001.11	65419	71585	1	plus	olfactory receptor family 4 subfamily F member 5	79501	protein-coding	NM_001005484.2	NP_001005484.2	326
LOC124903816	NC_000001.11	95222	107727	1	plus	uncharacterized LOC124903816	124903816	lncRNA	XR_007065337.1
LOC124900384	NC_000001.11	120849	175246	1	minus	uncharacterized LOC124900384	124900384	lncRNA	XR_001737579.3
SEPTIN14P18	NC_000001.11	126642	129225	1	minus	septin 14 pseudogene 18	107126284	pseudogene
CICP27	NC_000001.11	131068	134836	1	plus	capicua transcriptional repressor pseudogene 27	100420257	pseudogene
LOC729737	NC_000001.11	134773	140566	1	minus	uncharacterized LOC729737	729737	lncRNA	NR_039983.2
RNU6-1100P	NC_000001.11	157784	157887	1	minus	RNA, U6 small nuclear 1100, pseudogene	106480049	pseudogene
GTF2IP10	NC_000001.11	164689	164792	1	plus	general transcription factor IIi pseudogene 10	107403151	pseudogene
LOC124903814	NC_000001.11	177308	180105	1	minus	uncharacterized LOC124903814	124903814	lncRNA	XR_007065332.1
DDX11L17	NC_000001.11	182388	184878	1	plus	DEAD/H-box helicase 11 like 17 (pseudogene)	102725121	transcribed_pseudogene	NR_148357.1
WASH9P	NC_000001.11	184916	199875	1	minus	WAS protein family homolog 9, pseudogene	100996442	transcribed_pseudogene	NR_186787.1
MIR6859-2	NC_000001.11	187891	187958	1	minus	microRNA 6859-2	102465909	miRNA	NR_107062.1
MIR6859-2	NC_000001.11	187891	187913	1	minus	hsa-miR-6859-3p	102465909	miRNA
MIR6859-2	NC_000001.11	187931	187953	1	minus	hsa-miR-6859-5p	102465909	miRNA
RPL23AP21	NC_000001.11	258511	259036	1	minus	ribosomal protein L23a pseudogene 21	728481	pseudogene
LOC127239154	NC_000001.11	262719	297504	1	minus	uncharacterized LOC127239154	127239154	lncRNA	NR_182074.1
LOC124903815	NC_000001.11	273223	284291	1	plus	uncharacterized LOC124903815	124903815	lncRNA	XR_007065335.1
RPL23AP24	NC_000001.11	347969	348441	1	minus	ribosomal protein L23a pseudogene 24	728517	pseudogene
LOC124900618	NC_000001.11	350706	358545	1	minus	uncharacterized LOC124900618	124900618	lncRNA	XR_002958507.2
LOC112268260	NC_000001.11	365134	382235	1	minus	uncharacterized LOC112268260	112268260	protein-coding	XM_047436352.1	XP_047292308.1	465
WBP1LP7	NC_000001.11	439764	440270	1	plus	WBP1L pseudogene 7	106479030	pseudogene
OR4F29	NC_000001.11	450740	451678	1	minus	olfactory receptor family 4 subfamily F member 29	729759	protein-coding	NM_001005221.2	NP_001005221.2	312
SEPTIN14P13	NC_000001.11	484833	485210	1	minus	septin 14 pseudogene 13	106481733	pseudogene
CICP7	NC_000001.11	487055	490819	1	plus	capicua transcriptional repressor pseudogene 7	100288667	pseudogene
LOC100132287	NC_000001.11	490756	495445	1	minus	uncharacterized LOC100132287	100132287	lncRNA	NR_028322.1
LOC124904706	NC_000001.11	516376	516479	1	minus	U6 spliceosomal RNA	124904706	snRNA	XR_007067247.1
LOC105378947	NC_000001.11	586287	611297	1	minus	proline-rich extensin-like protein EPR1	105378947	protein-coding	XM_011542538.1	XP_011540840.1	750
LOC101928626	NC_000001.11	627380	629009	1	minus	uncharacterized LOC101928626	101928626	lncRNA	NR_125957.1
MTND1P23	NC_000001.11	629062	629440	1	plus	MT-ND1 pseudogene 23	100887749	pseudogene
MTND2P28	NC_000001.11	629640	630686	1	plus	MT-ND2 pseudogene 28	100652939	pseudogene
MTCO1P12	NC_000001.11	631074	632616	1	plus	MT-CO1 pseudogene 12	107075141	pseudogene
MIR12136	NC_000001.11	632615	632685	1	minus	microRNA 12136	113219467	miRNA	NR_162149.1
MIR12136	NC_000001.11	632668	632685	1	minus	hsa-miR-12136	113219467	miRNA
MTCO2P12	NC_000001.11	632757	633438	1	plus	MT-CO2 pseudogene 12	107075310	pseudogene
MTATP8P1	NC_000001.11	633535	633741	1	plus	MT-ATP8 pseudogene 1	106480795	pseudogene
MTATP6P1	NC_000001.11	633696	634376	1	plus	MT-ATP6 pseudogene 1	106480796	pseudogene
MTCO3P12	NC_000001.11	634376	634922	1	plus	MT-CO3 pseudogene 12	107075270	pseudogene
WBP1LP6	NC_000001.11	674743	675246	1	plus	WBP1L pseudogene 6	106481797	pseudogene
OR4F16	NC_000001.11	676076	720101	1	minus	olfactory receptor family 4 subfamily F member 16	81399	protein-coding	NM_001005277.1	NP_001005277.1	312
SEPTIN14P14	NC_000001.11	717621	720202	1	minus	septin 14 pseudogene 14	107105354	pseudogene
CICP3	NC_000001.11	722046	725822	1	plus	capicua transcriptional repressor pseudogene 3	100132630	pseudogene
LOC100288069	NC_000001.11	725759	778634	1	minus	uncharacterized LOC100288069	100288069	lncRNA	NR_168328.1
RNU6-1199P	NC_000001.11	758233	758336	1	minus	RNA, U6 small nuclear 1199, pseudogene	106480091	pseudogene
LINC01409	NC_000001.11	778798	810065	1	plus	long intergenic non-protein coding RNA 1409	105378580	lncRNA	NR_187359.1
LOC124903817	NC_000001.11	791598	799081	1	plus	uncharacterized LOC124903817	124903817	lncRNA	XR_007065339.1
FAM87B	NC_000001.11	817371	819834	1	plus	family with sequence similarity 87 member B	400728	lncRNA	NR_103536.1
LINC00115	NC_000001.11	826206	827522	1	minus	long intergenic non-protein coding RNA 115	79854	lncRNA	NR_024321.1
LINC01128	NC_000001.11	827591	859446	1	plus	long intergenic non-protein coding RNA 1128	643837	lncRNA	NR_047519.1
LOC107984850	NC_000001.11	860182	868202	1	plus	uncharacterized LOC107984850	107984850	lncRNA	XR_001737607.3
FAM41C	NC_000001.11	868071	876802	1	minus	family with sequence similarity 41 member C	284593	lncRNA	NR_027055.1
TUBB8P11	NC_000001.11	873291	874514	1	plus	tubulin beta 8 class VIII pseudogene 11	388579	pseudogene
LOC284600	NC_000001.11	904811	921019	1	plus	uncharacterized LOC284600	284600	lncRNA	XR_007065340.1
LINC02593	NC_000001.11	916818	919692	1	minus	long intergenic non-protein coding RNA 2593	100130417	lncRNA	NR_026874.2
LOC107985728	NC_000001.11	920243	925604	1	minus	collagen alpha-1(III) chain-like	107985728	lncRNA	NR_168405.1
SAMD11	NC_000001.11	923923	944574	1	plus	sterile alpha motif domain containing 11	148398	protein-coding	NM_152486.4	NP_689699.3	681
NOC2L	NC_000001.11	944203	959256	1	minus	NOC2 like nucleolar associated transcriptional repressor	26155	protein-coding	NM_015658.4	NP_056473.3	749
KLHL17	NC_000001.11	960584	965719	1	plus	kelch like family member 17	339451	protein-coding	NM_198317.3	NP_938073.1	642
PLEKHN1	NC_000001.11	966482	975865	1	plus	pleckstrin homology domain containing N1	84069	protein-coding	NM_032129.3	NP_115505.2	611
PERM1	NC_000001.11	975198	982093	1	minus	PPARGC1 and ESRR induced regulator, muscle 1	84808	protein-coding	NM_001291366.2	NP_001278295.1	790
HES4	NC_000001.11	998964	1000097	1	minus	hes family bHLH transcription factor 4	57801	protein-coding	NM_021170.4	NP_066993.1	221
RPL39P12	NC_000001.11	1008060	1008290	1	minus	ribosomal protein L39 pseudogene 12	100270829	pseudogene
ISG15	NC_000001.11	1013497	1014540	1	plus	ISG15 ubiquitin like modifier	9636	protein-coding	NM_005101.4	NP_005092.1	165
AGRN	NC_000001.11	1020120	1056116	1	plus	agrin	375790	protein-coding	NM_198576.4	NP_940978.2	2045
LOC100288175	NC_000001.11	1059734	1066453	1	plus	uncharacterized LOC100288175	100288175	lncRNA	NR_148960.1
LOC105378948	NC_000001.11	1065635	1069337	1	minus	uncharacterized LOC105378948	105378948	lncRNA	NR_168432.1
RNF223	NC_000001.11	1070967	1074306	1	minus	ring finger protein 223	401934	protein-coding	NM_001205252.2	NP_001192181.1	249
C1orf159	NC_000001.11	1081823	1116089	1	minus	chromosome 1 open reading frame 159	54991	protein-coding	NM_017891.5	NP_060361.4	198
LOC124903819	NC_000001.11	1122903	1128984	1	minus	uncharacterized LOC124903819	124903819	lncRNA	XR_007065349.1
LOC124903820	NC_000001.11	1128684	1161940	1	plus	uncharacterized LOC124903820	124903820	lncRNA	XR_007065350.1
LINC01342	NC_000001.11	1137017	1144056	1	plus	long intergenic non-protein coding RNA 1342	254099	lncRNA	NR_038869.1
LOC124903818	NC_000001.11	1162877	1170338	1	plus	uncharacterized LOC124903818	124903818	lncRNA	XR_007065348.1
MIR200B	NC_000001.11	1167104	1167198	1	plus	microRNA 200b	406984	miRNA	NR_029639.1
MIR200B	NC_000001.11	1167124	1167145	1	plus	hsa-miR-200b-5p	406984	miRNA
MIR200B	NC_000001.11	1167160	1167181	1	plus	hsa-miR-200b-3p	406984	miRNA
MIR200A	NC_000001.11	1167863	1167952	1	plus	microRNA 200a	406983	miRNA	NR_029834.1
MIR200A	NC_000001.11	1167878	1167899	1	plus	hsa-miR-200a-5p	406983	miRNA
MIR200A	NC_000001.11	1167916	1167937	1	plus	hsa-miR-200a-3p	406983	miRNA
MIR429	NC_000001.11	1169005	1169087	1	plus	microRNA 429	554210	miRNA	NR_029957.1
MIR429	NC_000001.11	1169055	1169076	1	plus	hsa-miR-429	554210	miRNA
TTLL10-AS1	NC_000001.11	1173056	1179555	1	minus	TTLL10 antisense RNA 1	100506376	lncRNA	NR_173246.1
TTLL10	NC_000001.11	1173880	1197936	1	plus	tubulin tyrosine ligase like 10	254173	protein-coding	NM_153254.3	NP_694986.2	404
TNFRSF18	NC_000001.11	1203508	1206592	1	minus	TNF receptor superfamily member 18	8784	protein-coding	NM_004195.3	NP_004186.1	241
TNFRSF4	NC_000001.11	1211340	1214153	1	minus	TNF receptor superfamily member 4	7293	protein-coding	NM_003327.4	NP_003318.1	277
SDF4	NC_000001.11	1216931	1232001	1	minus	stromal cell derived factor 4	51150	protein-coding	NM_016176.6	NP_057260.3	355
B3GALT6	NC_000001.11	1232237	1235041	1	plus	beta-1,3-galactosyltransferase 6	126792	protein-coding	NM_080605.4	NP_542172.2	329
C1QTNF12	NC_000001.11	1242453	1247280	1	minus	C1q and TNF related 12	388581	protein-coding	NM_001014980.3	NP_001014980.1	302
UBE2J2	NC_000001.11	1253912	1273854	1	minus	ubiquitin conjugating enzyme E2 J2	118424	protein-coding	NM_058167.3	NP_477515.2	259
LINC01786	NC_000001.11	1274002	1280607	1	plus	long intergenic non-protein coding RNA 1786	101928895	lncRNA	NR_185846.1
SCNN1D	NC_000001.11	1280436	1292025	1	plus	sodium channel epithelial 1 subunit delta	6339	protein-coding	NM_001130413.4	NP_001123885.2	802
ACAP3	NC_000001.11	1292391	1307930	1	minus	ArfGAP with coiled-coil, ankyrin repeat and PH domains 3	116983	protein-coding	NM_030649.3	NP_085152.2	834
MIR6726	NC_000001.11	1296110	1296170	1	minus	microRNA 6726	102465434	miRNA	NR_106784.1
MIR6726	NC_000001.11	1296110	1296129	1	minus	hsa-miR-6726-3p	102465434	miRNA
MIR6726	NC_000001.11	1296145	1296165	1	minus	hsa-miR-6726-5p	102465434	miRNA
SNORD167	NC_000001.11	1304729	1304812	1	minus	small nucleolar RNA, C/D box 167	109623456	snoRNA	NR_145806.1
PUSL1	NC_000001.11	1308597	1311677	1	plus	pseudouridine synthase like 1	126789	protein-coding	NM_153339.3	NP_699170.1	303
INTS11	NC_000001.11	1311600	1324660	1	minus	integrator complex subunit 11	54973	protein-coding	NM_017871.6	NP_060341.2	600
MIR6727	NC_000001.11	1312502	1312566	1	minus	microRNA 6727	102465435	miRNA	NR_106785.1
MIR6727	NC_000001.11	1312502	1312521	1	minus	hsa-miR-6727-3p	102465435	miRNA
MIR6727	NC_000001.11	1312539	1312561	1	minus	hsa-miR-6727-5p	102465435	miRNA
CPTP	NC_000001.11	1324802	1328896	1	plus	ceramide-1-phosphate transfer protein	80772	protein-coding	NM_001029885.2	NP_001025056.1	214
TAS1R3	NC_000001.11	1331280	1335314	1	plus	taste 1 receptor member 3	83756	protein-coding	NM_152228.3	NP_689414.2	852
DVL1	NC_000001.11	1335278	1349418	1	minus	dishevelled segment polarity protein 1	1855	protein-coding	NM_004421.3	NP_004412.2	670
MIR6808	NC_000001.11	1339650	1339708	1	minus	microRNA 6808	102466740	miRNA	NR_106866.1
MIR6808	NC_000001.11	1339650	1339670	1	minus	hsa-miR-6808-3p	102466740	miRNA
MIR6808	NC_000001.11	1339682	1339703	1	minus	hsa-miR-6808-5p	102466740	miRNA
MXRA8	NC_000001.11	1352689	1363541	1	minus	matrix remodeling associated 8	54587	protein-coding	NM_032348.4	NP_115724.1	442
AURKAIP1	NC_000001.11	1373736	1375207	1	minus	aurora kinase A interacting protein 1	54998	protein-coding	NM_017900.3	NP_060370.1	199
NDUFB4P8	NC_000001.11	1378640	1379084	1	plus	NADH:ubiquinone oxidoreductase subunit B4 pseudogene 8	107075246	pseudogene
CCNL2	NC_000001.11	1385711	1399335	1	minus	cyclin L2	81669	protein-coding	NM_030937.6	NP_112199.2	520
MRPL20-AS1	NC_000001.11	1399530	1402046	1	plus	MRPL20 antisense RNA 1	148413	lncRNA	NR_015434.1
MRPL20	NC_000001.11	1401909	1407293	1	minus	mitochondrial ribosomal protein L20	55052	protein-coding	NM_017971.4	NP_060441.2	149
RN7SL657P	NC_000001.11	1405460	1405752	1	minus	RNA, 7SL, cytoplasmic 657, pseudogene	107074708	pseudogene
MRPL20-DT	NC_000001.11	1408348	1410684	1	plus	MRPL20 divergent transcript	116435301	lncRNA	NR_170330.2
ANKRD65	NC_000001.11	1418420	1421276	1	minus	ankyrin repeat domain 65	441869	protein-coding	NM_001145210.3	NP_001138682.1	399
ANKRD65-AS1	NC_000001.11	1420166	1423287	1	plus	ANKRD65 antisense RNA 1	105378585	lncRNA	NR_187360.1
TMEM88B	NC_000001.11	1425871	1430255	1	plus	transmembrane protein 88B	643965	protein-coding	NM_001146685.2	NP_001140157.1	163
LINC01770	NC_000001.11	1430157	1434573	1	minus	long intergenic non-protein coding RNA 1770	102724312	lncRNA	NR_125994.1
LOC107985729	NC_000001.11	1433233	1435549	1	plus	uncharacterized LOC107985729	107985729	protein-coding	XM_017003066.2	XP_016858555.1	328
VWA1	NC_000001.11	1435690	1442882	1	plus	von Willebrand factor A domain containing 1	64856	protein-coding	NM_022834.5	NP_073745.2	445
ATAD3C	NC_000001.11	1449689	1470163	1	plus	ATPase family AAA domain containing 3C	219293	protein-coding	NM_001039211.3	NP_001034300.2	411
ATAD3B	NC_000001.11	1471765	1509466	1	plus	ATPase family AAA domain containing 3B	83858	protein-coding	NM_031921.6	NP_114127.3	648
ATAD3A	NC_000001.11	1512162	1534685	1	plus	ATPase family AAA domain containing 3A	55210	protein-coding	NM_018188.5	NP_060658.3	634
TMEM240	NC_000001.11	1534778	1540624	1	minus	transmembrane protein 240	339453	protein-coding	NM_001114748.2	NP_001108220.1	173
SSU72	NC_000001.11	1541673	1574863	1	minus	SSU72 homolog, RNA polymerase II CTD phosphatase	29101	protein-coding	NM_014188.3	NP_054907.1	194
FNDC10	NC_000001.11	1598012	1600135	1	minus	fibronectin type III domain containing 10	643988	protein-coding	NM_001242659.2	NP_001229588.1	226
LOC105378586	NC_000001.11	1599433	1607210	1	plus	uncharacterized LOC105378586	105378586	lncRNA	NR_147951.1
MIB2	NC_000001.11	1613731	1630605	1	plus	MIB E3 ubiquitin protein ligase 2	142678	protein-coding	NM_080875.5	NP_543151.4	955
LOC124903821	NC_000001.11	1624757	1631786	1	minus	uncharacterized LOC124903821	124903821	lncRNA	XR_007065352.1
MMP23B	NC_000001.11	1632173	1634654	1	plus	matrix metallopeptidase 23B	8510	protein-coding	NM_006983.2	NP_008914.1	390
CDK11B	NC_000001.11	1635225	1659004	1	minus	cyclin dependent kinase 11B	984	protein-coding	NM_001787.3	NP_001778.2	795
SLC35E2B	NC_000001.11	1661478	1692795	1	minus	solute carrier family 35 member E2B	728661	protein-coding	NM_001110781.3	NP_001104251.1	405
LOC100288379	NC_000001.11	1673283	1674435	1	plus	ribosomal protein S7 pseudogene	100288379	pseudogene
MMP23A	NC_000001.11	1699939	1701808	1	plus	matrix metallopeptidase 23A (pseudogene)	8511	transcribed_pseudogene	NR_002946.1
CDK11A	NC_000001.11	1702379	1724357	1	minus	cyclin dependent kinase 11A	728642	protein-coding	NM_024011.4	NP_076916.2	780
SLC35E2A	NC_000001.11	1727385	1746070	1	minus	solute carrier family 35 member E2A (pseudogene)	9906	transcribed_pseudogene	NR_173244.1
LOC100129381	NC_000001.11	1735819	1737291	1	plus	ribosomal protein S7 pseudogene	100129381	pseudogene
LOC112268218	NC_000001.11	1745819	1751742	1	plus	uncharacterized LOC112268218	112268218	lncRNA	XR_002958243.2
NADK	NC_000001.11	1751232	1780514	1	minus	NAD kinase	65220	protein-coding	NM_023018.5	NP_075394.3	446
GNB1	NC_000001.11	1785286	1891087	1	minus	G protein subunit beta 1	2782	protein-coding	NM_002074.5	NP_002065.1	340
GNB1-DT	NC_000001.11	1891180	1892726	1	plus	GNB1 divergent transcript	105378949	lncRNA	NR_168263.1
LOC124903822	NC_000001.11	1906002	1909126	1	minus	uncharacterized LOC124903822	124903822	lncRNA	XR_007065353.1
CALML6	NC_000001.11	1915260	1917296	1	plus	calmodulin like 6	163688	protein-coding	NM_138705.4	NP_619650.2	181
TMEM52	NC_000001.11	1917591	1919279	1	minus	transmembrane protein 52	339456	protein-coding	NM_178545.4	NP_848640.1	209
CFAP74	NC_000001.11	1921957	2003786	1	minus	cilia and flagella associated protein 74	85452	protein-coding	NM_001304360.2	NP_001291289.1	1639
LOC107984872	NC_000001.11	1957368	1959030	1	plus	uncharacterized LOC107984872	107984872	lncRNA	XR_007065354.1
LOC105378589	NC_000001.11	2013198	2018088	1	minus	uncharacterized LOC105378589	105378589	lncRNA	XR_001737843.3
GABRD	NC_000001.11	2019345	2030758	1	plus	gamma-aminobutyric acid type A receptor subunit delta	2563	protein-coding	NM_000815.5	NP_000806.2	452
LOC105378590	NC_000001.11	2035766	2047447	1	minus	uncharacterized LOC105378590	105378590	lncRNA	XR_001737845.3
PRKCZ	NC_000001.11	2048504	2185395	1	plus	protein kinase C zeta	5590	protein-coding	NM_002744.6	NP_002735.3	592
PRKCZ-DT	NC_000001.11	2049201	2050070	1	minus	PRKCZ divergent transcript	105378591	lncRNA	NR_135509.1
PRKCZ-AS1	NC_000001.11	2181794	2183875	1	minus	PRKCZ antisense RNA 1	100506504	lncRNA	NR_146290.1
FAAP20	NC_000001.11	2184477	2212720	1	minus	FA core complex associated protein 20	199990	protein-coding	NM_182533.4	NP_872339.3	180
LOC112268219	NC_000001.11	2189798	2192458	1	plus	uncharacterized LOC112268219	112268219	lncRNA	NR_168005.1
LOC105378593	NC_000001.11	2207013	2209335	1	plus	uncharacterized LOC105378593	105378593	lncRNA	XR_946826.2
LOC124903823	NC_000001.11	2212391	2220749	1	plus	uncharacterized LOC124903823	124903823	lncRNA	XR_007065358.1
SKI	NC_000001.11	2228319	2310213	1	plus	SKI proto-oncogene	6497	protein-coding	NM_003036.4	NP_003027.1	728
LOC124903824	NC_000001.11	2314995	2319268	1	plus	uncharacterized LOC124903824	124903824	lncRNA	XR_007065359.1
MORN1	NC_000001.11	2321253	2391554	1	minus	MORN repeat containing 1	79906	protein-coding	NM_024848.3	NP_079124.1	497
LOC100129534	NC_000001.11	2350414	2352661	1	minus	small nuclear ribonucleoprotein polypeptide N pseudogene	100129534	transcribed_pseudogene	NR_024489.1
RER1	NC_000001.11	2391841	2405436	1	plus	retention in endoplasmic reticulum sorting receptor 1	11079	protein-coding	NM_007033.5	NP_008964.3	196
PEX10	NC_000001.11	2403974	2413827	1	minus	peroxisomal biogenesis factor 10	5192	protein-coding	NM_002617.4	NP_002608.1	326
PLCH2	NC_000001.11	2415943	2505532	1	plus	phospholipase C eta 2	9651	protein-coding	NM_014638.4	NP_055453.2	1416
PANK4	NC_000001.11	2508537	2526596	1	minus	pantothenate kinase 4 (inactive)	55229	protein-coding	NM_018216.4	NP_060686.3	773
HES5	NC_000001.11	2528745	2530263	1	minus	hes family bHLH transcription factor 5	388585	protein-coding	NM_001010926.4	NP_001010926.1	166
TNFRSF14-AS1	NC_000001.11	2549920	2557011	1	minus	TNFRSF14 antisense RNA 1	115110	lncRNA	NR_037844.2
TNFRSF14	NC_000001.11	2554234	2563829	1	plus	TNF receptor superfamily member 14	8764	protein-coding	NM_003820.4	NP_003811.2	283
LOC100996583	NC_000001.11	2566535	2584534	1	plus	uncharacterized LOC100996583	100996583	lncRNA	NR_121638.1
PRXL2B	NC_000001.11	2586523	2591468	1	plus	peroxiredoxin like 2B	127281	protein-coding	NM_152371.5	NP_689584.5	198
MMEL1	NC_000001.11	2590639	2633016	1	minus	membrane metalloendopeptidase like 1	79258	protein-coding	NM_033467.4	NP_258428.2	779
MMEL1-AS1	NC_000001.11	2628756	2636620	1	plus	MMEL1 antisense RNA 1	105378597	lncRNA	NR_183343.1
TTC34	NC_000001.11	2636986	2801693	1	minus	tetratricopeptide repeat domain 34	100287898	protein-coding	NM_001242672.3	NP_001229601.2	1079
LOC105378602	NC_000001.11	2701377	2702276	1	plus	uncharacterized LOC105378602	105378602	lncRNA	XR_946870.2
LOC105378601	NC_000001.11	2762488	2763387	1	plus	uncharacterized LOC105378601	105378601	lncRNA	XR_946868.2
LOC112268220	NC_000001.11	2763419	2767518	1	plus	uncharacterized LOC112268220	112268220	lncRNA	XR_002958245.1
LOC107985732	NC_000001.11	2764564	2765629	1	plus	uncharacterized LOC107985732	107985732	lncRNA	XR_001737864.1
LOC105378600	NC_000001.11	2766073	2766972	1	plus	uncharacterized LOC105378600	105378600	lncRNA	XR_946866.2
LOC105378598	NC_000001.11	2767828	2784745	1	plus	uncharacterized LOC105378598	105378598	lncRNA	XR_946844.1
LOC107984904	NC_000001.11	2771826	2772891	1	plus	uncharacterized LOC107984904	107984904	lncRNA	XR_001737863.1
LOC105378599	NC_000001.11	2773495	2774394	1	plus	uncharacterized LOC105378599	105378599	lncRNA	XR_946864.1
LOC124903825	NC_000001.11	2814058	2817767	1	plus	uncharacterized LOC124903825	124903825	lncRNA	XR_007065386.1
LOC124903826	NC_000001.11	2814385	2816806	1	minus	uncharacterized LOC124903826	124903826	lncRNA	XR_007065392.1
ACTRT2	NC_000001.11	3021467	3022903	1	plus	actin related protein T2	140625	protein-coding	NM_080431.5	NP_536356.3	377
LOC124903827	NC_000001.11	3055423	3075562	1	minus	translation initiation factor IF-2	124903827	protein-coding	XM_047436534.1	XP_047292490.1	557
PRDM16-DT	NC_000001.11	3059617	3067725	1	minus	PRDM16 divergent transcript	440556	lncRNA	NR_015440.1
PRDM16	NC_000001.11	3069203	3438621	1	plus	PR/SET domain 16	63976	protein-coding	NM_022114.4	NP_071397.3	1276
LOC100420339	NC_000001.11	3069658	3070697	1	plus	opioid growth factor receptor pseudogene	100420339	pseudogene
MIR4251	NC_000001.11	3127975	3128035	1	plus	microRNA 4251	100422968	miRNA	NR_036215.1
MIR4251	NC_000001.11	3128009	3128025	1	plus	hsa-miR-4251	100422968	miRNA
LOC105378606	NC_000001.11	3161281	3166895	1	minus	uncharacterized LOC105378606	105378606	lncRNA	XR_007065437.1
LOC107984909	NC_000001.11	3187558	3195526	1	plus	uncharacterized LOC107984909	107984909	lncRNA	XR_001737869.2
LOC105378605	NC_000001.11	3210736	3213745	1	minus	uncharacterized LOC105378605	105378605	lncRNA	XR_007065434.1
LOC124903828	NC_000001.11	3266945	3297275	1	plus	collagen alpha-5(IV) chain-like	124903828	protein-coding	XM_047436627.1	XP_047292583.1	387
LOC105378604	NC_000001.11	3306653	3323497	1	minus	uncharacterized LOC105378604	105378604	lncRNA	NR_188664.1
ARHGEF16	NC_000001.11	3454665	3481113	1	plus	Rho guanine nucleotide exchange factor 16	27237	protein-coding	NM_014448.4	NP_055263.2	709
MEGF6	NC_000001.11	3487951	3624786	1	minus	multiple EGF like domains 6	1953	protein-coding	NM_001409.4	NP_001400.3	1541
LOC105378608	NC_000001.11	3548480	3550572	1	plus	uncharacterized LOC105378608	105378608	lncRNA	XR_946886.3
MIR551A	NC_000001.11	3560695	3560790	1	minus	microRNA 551a	693135	miRNA	NR_030277.1
MIR551A	NC_000001.11	3560710	3560730	1	minus	hsa-miR-551a	693135	miRNA
TPRG1L	NC_000001.11	3625015	3630127	1	plus	tumor protein p63 regulated 1 like	127262	protein-coding	NM_182752.4	NP_877429.2	272
WRAP73	NC_000001.11	3630770	3650103	1	minus	WD repeat containing, antisense to TP73	49856	protein-coding	NM_017818.4	NP_060288.3	460
TP73	NC_000001.11	3652516	3736201	1	plus	tumor protein p73	7161	protein-coding	NM_005427.4	NP_005418.1	636
TP73-AS3	NC_000001.11	3658643	3668945	1	minus	TP73 antisense RNA 3	105378610	lncRNA	NR_187362.1
TP73-AS2	NC_000001.11	3712200	3714298	1	minus	TP73 antisense RNA 2	117134600	lncRNA	NR_185884.1
GFOD3P	NC_000001.11	3735984	3747373	1	minus	Gfo/Idh/MocA-like oxidoreductase domain containing 3, pseudogene	57212	transcribed_pseudogene	NR_033708.1
CCDC27	NC_000001.11	3752450	3771645	1	plus	coiled-coil domain containing 27	148870	protein-coding	NM_152492.3	NP_689705.2	656
SMIM1	NC_000001.11	3772749	3775956	1	plus	small integral membrane protein 1 (Vel blood group)	388588	protein-coding	NM_001163724.3	NP_001157196.1	78
LRRC47	NC_000001.11	3778559	3796498	1	minus	leucine rich repeat containing 47	57470	protein-coding	NM_020710.3	NP_065761.1	583
RN7SL574P	NC_000001.11	3782815	3783111	1	plus	RNA, 7SL, cytoplasmic 574, pseudogene	106481079	pseudogene
CEP104	NC_000001.11	3812086	3857211	1	minus	centrosomal protein 104	9731	protein-coding	NM_014704.4	NP_055519.1	925
LOC124903829	NC_000001.11	3849811	3851719	1	minus	uncharacterized LOC124903829	124903829	lncRNA	XR_007065439.1
DFFB	NC_000001.11	3857476	3885429	1	plus	DNA fragmentation factor subunit beta	1677	protein-coding	NM_004402.4	NP_004393.1	338
C1orf174	NC_000001.11	3889133	3900272	1	minus	chromosome 1 open reading frame 174	339448	protein-coding	NM_207356.3	NP_997239.2	243
LINC01134	NC_000001.11	3900404	3915447	1	plus	long intergenic non-protein coding RNA 1134	100133612	lncRNA	NR_024455.1
LINC01346	NC_000001.11	3940612	3952583	1	plus	long intergenic non-protein coding RNA 1346	728716	lncRNA	NR_040065.1
LINC01345	NC_000001.11	3947149	3948980	1	minus	long intergenic non-protein coding RNA 1345	105376672	lncRNA	NR_147024.1
LINC02780	NC_000001.11	3976090	4012704	1	plus	long intergenic non-protein coding RNA 2780	105376673	lncRNA	NR_186585.1
EEF1DP6	NC_000001.11	4175463	4175899	1	minus	eukaryotic translation elongation factor 1 delta pseudogene 6	644357	pseudogene
LINC01777	NC_000001.11	4412051	4424684	1	plus	long intergenic non-protein coding RNA 1777	284661	lncRNA	NR_027088.1
LOC105376674	NC_000001.11	4432146	4443634	1	plus	uncharacterized LOC105376674	105376674	lncRNA	XR_946894.2
LOC124904578	NC_000001.11	4552005	4556565	1	minus	uncharacterized LOC124904578	124904578	lncRNA	XR_007067009.1
LINC01646	NC_000001.11	4571487	4583706	1	plus	long intergenic non-protein coding RNA 1646	105376679	lncRNA	NR_147025.1
AJAP1	NC_000001.11	4654609	4792534	1	plus	adherens junctions associated protein 1	55966	protein-coding	NM_018836.4	NP_061324.1	411
LINC02781	NC_000001.11	4973391	4983958	1	plus	long intergenic non-protein coding RNA 2781	105376680	lncRNA	XR_946900.2
LOC124904589	NC_000001.11	4992630	4998716	1	minus	uncharacterized LOC124904589	124904589	lncRNA	XR_007067025.1
LOC102724429	NC_000001.11	4997369	5004349	1	plus	uncharacterized LOC102724429	102724429	lncRNA	XR_426643.4
LINC02782	NC_000001.11	5086459	5098548	1	minus	long intergenic non-protein coding RNA 2782	105376681	lncRNA	NR_183671.1
LOC105376682	NC_000001.11	5131856	5135311	1	plus	uncharacterized LOC105376682	105376682	lncRNA	XR_946906.2
LOC124904590	NC_000001.11	5422642	5428379	1	plus	uncharacterized LOC124904590	124904590	lncRNA	XR_007067026.1
LOC107984911	NC_000001.11	5470329	5481317	1	minus	uncharacterized LOC107984911	107984911	lncRNA	XR_001737879.1
LOC105376686	NC_000001.11	5490842	5494629	1	minus	uncharacterized LOC105376686	105376686	lncRNA	XR_946907.2
LOC124900451	NC_000001.11	5680952	5681026	1	plus	small nucleolar RNA SNORD66	124900451	snoRNA	XR_007067404.1
LOC124903830	NC_000001.11	5704311	5713958	1	minus	uncharacterized LOC124903830	124903830	lncRNA	XR_007065440.1
MIR4689	NC_000001.11	5862672	5862741	1	minus	microRNA 4689	100616421	miRNA	NR_039838.1
MIR4689	NC_000001.11	5862711	5862732	1	minus	hsa-miR-4689	100616421	miRNA
NPHP4	NC_000001.11	5862811	5992425	1	minus	nephrocystin 4	261734	protein-coding	NM_015102.5	NP_055917.1	1426
KCNAB2	NC_000001.11	5992676	6101180	1	plus	potassium voltage-gated channel subfamily A regulatory beta subunit 2	8514	protein-coding	NM_003636.4	NP_003627.1	367
LOC124903831	NC_000001.11	6085255	6086371	1	plus	uncharacterized LOC124903831	124903831	lncRNA	XR_007065442.1
CHD5	NC_000001.11	6101787	6180321	1	minus	chromodomain helicase DNA binding protein 5	26038	protein-coding	NM_015557.3	NP_056372.1	1954
RPL22	NC_000001.11	6185020	6199595	1	minus	ribosomal protein L22	6146	protein-coding	NM_000983.4	NP_000974.1	128
RNF207-AS1	NC_000001.11	6204840	6205780	1	minus	RNF207 antisense RNA 1	102724450	lncRNA	NR_125997.1
RNF207	NC_000001.11	6206119	6221299	1	plus	ring finger protein 207	388591	protein-coding	NM_207396.3	NP_997279.2	634
ICMT	NC_000001.11	6221193	6235964	1	minus	isoprenylcysteine carboxyl methyltransferase	23463	protein-coding	NM_012405.4	NP_036537.1	284
ICMT-DT	NC_000001.11	6236240	6239444	1	plus	ICMT divergent transcript	148645	lncRNA	NR_103534.1
HES3	NC_000001.11	6244179	6245578	1	plus	hes family bHLH transcription factor 3	390992	protein-coding	NM_001024598.4	NP_001019769.1	186
GPR153	NC_000001.11	6247353	6261098	1	minus	G protein-coupled receptor 153	387509	protein-coding	NM_207370.4	NP_997253.2	609
ACOT7	NC_000001.11	6264272	6393767	1	minus	acyl-CoA thioesterase 7	11332	protein-coding	NM_007274.4	NP_009205.3	370
HES2	NC_000001.11	6415232	6419919	1	minus	hes family bHLH transcription factor 2	54626	protein-coding	NM_019089.5	NP_061962.2	173
ESPN	NC_000001.11	6424776	6461370	1	plus	espin	83715	protein-coding	NM_031475.3	NP_113663.2	854
MIR4252	NC_000001.11	6429834	6429896	1	minus	microRNA 4252	100422975	miRNA	NR_036218.1
MIR4252	NC_000001.11	6429844	6429862	1	minus	hsa-miR-4252	100422975	miRNA
TNFRSF25	NC_000001.11	6460786	6466173	1	minus	TNF receptor superfamily member 25	8718	protein-coding	NM_003790.3	NP_003781.1	417
PLEKHG5	NC_000001.11	6467122	6520092	1	minus	pleckstrin homology and RhoGEF domain containing G5	57449	protein-coding	NM_020631.6	NP_065682.2	1006
NOL9	NC_000001.11	6521347	6554513	1	minus	nucleolar protein 9	79707	protein-coding	NM_024654.5	NP_078930.4	702
RNU6-731P	NC_000001.11	6540854	6540964	1	plus	RNA, U6 small nuclear 731, pseudogene	106481411	pseudogene
TAS1R1	NC_000001.11	6555307	6579755	1	plus	taste 1 receptor member 1	80835	protein-coding	NM_138697.4	NP_619642.2	841
LOC107984912	NC_000001.11	6567548	6579433	1	minus	uncharacterized LOC107984912	107984912	lncRNA	XR_001737881.1
ZBTB48	NC_000001.11	6579994	6589280	1	plus	zinc finger and BTB domain containing 48	3104	protein-coding	NM_005341.4	NP_005332.1	688
KLHL21	NC_000001.11	6590724	6602869	1	minus	kelch like family member 21	9903	protein-coding	NM_014851.4	NP_055666.2	597
LOC107984913	NC_000001.11	6603447	6613387	1	minus	uncharacterized LOC107984913	107984913	lncRNA	XR_001737882.3
PHF13	NC_000001.11	6613731	6624030	1	plus	PHD finger protein 13	148479	protein-coding	NM_153812.3	NP_722519.2	300
THAP3	NC_000001.11	6624868	6635595	1	plus	THAP domain containing 3	90326	protein-coding	NM_138350.4	NP_612359.2	175
DNAJC11	NC_000001.11	6634170	6701816	1	minus	DnaJ heat shock protein family (Hsp40) member C11	55735	protein-coding	NM_018198.4	NP_060668.2	559
LINC01672	NC_000001.11	6724745	6730012	1	plus	long intergenic non-protein coding RNA 1672	100505887	lncRNA	NR_104620.1
LOC124904847	NC_000001.11	6752723	6752821	1	plus	small nucleolar RNA U13	124904847	snoRNA	XR_007067439.1
CAMTA1-DT	NC_000001.11	6783892	6784980	1	minus	CAMTA1 divergent transcript	110841581	lncRNA	NR_149049.1
CAMTA1	NC_000001.11	6785454	7769706	1	plus	calmodulin binding transcription activator 1	23261	protein-coding	NM_015215.4	NP_056030.1	1673
LOC124903832	NC_000001.11	6828817	6852145	1	plus	uncharacterized LOC124903832	124903832	lncRNA	XR_007065449.1
RPL37P9	NC_000001.11	6834282	6834637	1	minus	ribosomal protein L37 pseudogene 9	100270828	pseudogene
CAMTA1-AS3	NC_000001.11	7008376	7014279	1	minus	CAMTA1 antisense RNA 3	127138864	lncRNA	NR_182292.1
RNU1-8P	NC_000001.11	7219360	7219524	1	plus	RNA, U1 small nuclear 8, pseudogene	106481604	pseudogene
LOC124900385	NC_000001.11	7364394	7370270	1	plus	uncharacterized LOC124900385	124900385	protein-coding	XM_047436663.1	XP_047292619.1	356
CAMTA1-AS2	NC_000001.11	7382487	7389754	1	minus	CAMTA1 antisense RNA 2	102725193	lncRNA	NR_146199.1
CAMTA1-AS1	NC_000001.11	7440567	7441617	1	minus	CAMTA1 antisense RNA 1	101928836	lncRNA	NR_187278.1
LOC105376691	NC_000001.11	7503037	7508625	1	plus	uncharacterized LOC105376691	105376691	lncRNA	XR_001737887.2
LOC105376689	NC_000001.11	7693124	7704562	1	minus	translation initiation factor IF-2	105376689	lncRNA	NR_188652.1
VAMP3	NC_000001.11	7771296	7781432	1	plus	vesicle associated membrane protein 3	9341	protein-coding	NM_004781.4	NP_004772.1	100
PER3	NC_000001.11	7784291	7845177	1	plus	period circadian regulator 3	8863	protein-coding	NM_016831.4	NP_058515.1	1201
LOC124903833	NC_000001.11	7809137	7827118	1	minus	uncharacterized LOC124903833	124903833	lncRNA	XR_007065450.1
UTS2	NC_000001.11	7847612	7913249	1	minus	urotensin 2	10911	protein-coding	NM_006786.4	NP_006777.1	124
TNFRSF9	NC_000001.11	7915871	7940839	1	minus	TNF receptor superfamily member 9	3604	protein-coding	NM_001561.6	NP_001552.2	255
TRUND-NNN4-1	NC_000001.11	7930279	7930348	1	minus	tRNA-undetermined (NNN) 4-1	103482530	pseudogene
PARK7	NC_000001.11	7961711	7985505	1	plus	Parkinsonism associated deglycase	11315	protein-coding	NM_007262.5	NP_009193.2	189
LOC124903834	NC_000001.11	7999127	8006733	1	plus	uncharacterized LOC124903834	124903834	lncRNA	XR_007065451.1
ERRFI1	NC_000001.11	8011727	8026309	1	minus	ERBB receptor feedback inhibitor 1	54206	protein-coding	NM_018948.4	NP_061821.1	462
ERRFI1-DT	NC_000001.11	8026493	8127070	1	plus	ERRFI1 divergent transcript	121832806	lncRNA	NR_185980.1
RPL7AP18	NC_000001.11	8057181	8058487	1	minus	ribosomal protein L7a pseudogene 18	390993	pseudogene
LOC107984915	NC_000001.11	8129155	8147644	1	minus	uncharacterized LOC107984915	107984915	lncRNA	XR_001737892.2
LOC100129776	NC_000001.11	8189826	8192773	1	plus	eukaryotic translation initiation factor 2 subunit gamma pseudogene	100129776	pseudogene
RNU1-7P	NC_000001.11	8206434	8206597	1	minus	RNA, U1 small nuclear 7, pseudogene	106481952	pseudogene
LINC01714	NC_000001.11	8208672	8215210	1	plus	long intergenic non-protein coding RNA 1714	102724539	lncRNA	NR_125998.1
LOC105376695	NC_000001.11	8239958	8249007	1	plus	uncharacterized LOC105376695	105376695	lncRNA	XR_946937.3
LOC124903835	NC_000001.11	8259371	8296449	1	plus	uncharacterized LOC124903835	124903835	lncRNA	XR_007065454.1
RNU6-991P	NC_000001.11	8292157	8292263	1	minus	RNA, U6 small nuclear 991, pseudogene	106480004	pseudogene
SLC45A1	NC_000001.11	8318114	8344165	1	plus	solute carrier family 45 member 1	50651	protein-coding	NM_001080397.3	NP_001073866.3	748
RERE	NC_000001.11	8352404	8817640	1	minus	arginine-glutamic acid dipeptide repeats	473	protein-coding	NM_012102.4	NP_036234.3	1566
RERE-AS1	NC_000001.11	8424645	8435016	1	plus	RERE antisense RNA 1	102724552	lncRNA	NR_125999.1
SNORD128	NC_000001.11	8494800	8494913	1	minus	small nucleolar RNA, C/D box 128	106632271	snoRNA	NR_132752.1
LOC124900452	NC_000001.11	8511795	8511919	1	minus	small nucleolar RNA SNORA77	124900452	snoRNA	XR_007067405.1
RPL7P11	NC_000001.11	8750410	8751091	1	plus	ribosomal protein L7 pseudogene 11	100270823	pseudogene
RPL7P7	NC_000001.11	8786129	8786951	1	minus	ribosomal protein L7 pseudogene 7	644896	pseudogene
RPL27P3	NC_000001.11	8798438	8799557	1	plus	ribosomal protein L27 pseudogene	100128662	pseudogene
RPL23AP19	NC_000001.11	8831113	8831432	1	plus	ribosomal protein L23a pseudogene 19	100131143	pseudogene
ENO1	NC_000001.11	8861000	8878686	1	minus	enolase 1	2023	protein-coding	NM_001428.5	NP_001419.1	434
MIR6728	NC_000001.11	8866502	8866590	1	minus	microRNA 6728	102465436	miRNA	NR_106786.1
MIR6728	NC_000001.11	8866502	8866522	1	minus	hsa-miR-6728-3p	102465436	miRNA
MIR6728	NC_000001.11	8866563	8866585	1	minus	hsa-miR-6728-5p	102465436	miRNA
ENO1-AS1	NC_000001.11	8878835	8879885	1	plus	ENO1 antisense RNA 1	100505975	lncRNA	NR_038351.1
RNU6-304P	NC_000001.11	8883427	8883533	1	minus	RNA, U6 small nuclear 304, pseudogene	106481275	pseudogene
HMGN2P17	NC_000001.11	8893411	8894603	1	plus	high mobility group nucleosomal binding domain 2 pseudogene 17	100113373	pseudogene
LOC112268261	NC_000001.11	8905216	8926874	1	minus	uncharacterized LOC112268261	112268261	lncRNA	XR_002958527.2
CA6	NC_000001.11	8945868	8975092	1	plus	carbonic anhydrase 6	765	protein-coding	NM_001215.4	NP_001206.2	308
RN7SL451P	NC_000001.11	8979576	8979874	1	minus	RNA, 7SL, cytoplasmic 451, pseudogene	106480377	pseudogene
SLC2A7	NC_000001.11	8992534	9026423	1	minus	solute carrier family 2 member 7	155184	protein-coding	NM_207420.3	NP_997303.2	512
SLC2A5	NC_000001.11	9035106	9094195	1	minus	solute carrier family 2 member 5	6518	protein-coding	NM_003039.3	NP_003030.1	501
LOC124900441	NC_000001.11	9082696	9082879	1	plus	small Cajal body-specific RNA 16	124900441	ncRNA	XR_007067398.1
GPR157	NC_000001.11	9100305	9129102	1	minus	G protein-coupled receptor 157	80045	protein-coding	NM_024980.5	NP_079256.4	335
MIR34AHG	NC_000001.11	9148011	9182338	1	minus	MIR34A host gene	106614088	lncRNA	NR_132742.1
MIR34A	NC_000001.11	9151668	9151777	1	minus	microRNA 34a	407040	miRNA	NR_029610.1
MIR34A	NC_000001.11	9151693	9151714	1	minus	hsa-miR-34a-3p	407040	miRNA
MIR34A	NC_000001.11	9151735	9151756	1	minus	hsa-miR-34a-5p	407040	miRNA
LNCTAM34A	NC_000001.11	9182204	9192086	1	plus	long non coding transcriptional activator of miR34a	102724571	lncRNA	NR_132738.1
H6PD	NC_000001.11	9234774	9271337	1	plus	hexose-6-phosphate dehydrogenase/glucose 1-dehydrogenase	9563	protein-coding	NM_004285.4	NP_004276.2	791
LOC124903836	NC_000001.11	9241963	9242718	1	minus	uncharacterized LOC124903836	124903836	lncRNA	XR_007065455.1
SPSB1	NC_000001.11	9292894	9369532	1	plus	splA/ryanodine receptor domain and SOCS box containing 1	80176	protein-coding	NM_025106.4	NP_079382.2	273
LINC02606	NC_000001.11	9425094	9428996	1	minus	long intergenic non-protein coding RNA 2606	100506022	lncRNA	NR_104622.2
RNA5SP40	NC_000001.11	9437669	9437778	1	minus	RNA, 5S ribosomal pseudogene 40	100873279	pseudogene
SLC25A33	NC_000001.11	9539465	9585173	1	plus	solute carrier family 25 member 33	84275	protein-coding	NM_032315.3	NP_115691.1	321
RPL9P11	NC_000001.11	9576405	9577081	1	plus	ribosomal protein L9 pseudogene 11	642740	pseudogene
TMEM201	NC_000001.11	9588911	9614877	1	plus	transmembrane protein 201	199953	protein-coding	NM_001010866.4	NP_001010866.1	392
LOC124903837	NC_000001.11	9614664	9622316	1	plus	uncharacterized LOC124903837	124903837	protein-coding	XM_047436734.1	XP_047292690.1	342
PIK3CD	NC_000001.11	9627258	9729114	1	plus	phosphatidylinositol-4,5-bisphosphate 3-kinase catalytic subunit delta	5293	protein-coding	NM_005026.5	NP_005017.3	1044
LOC105376712	NC_000001.11	9628447	9629427	1	minus	uncharacterized LOC105376712	105376712	lncRNA	XR_946951.2
PIK3CD-AS1	NC_000001.11	9652610	9654586	1	minus	PIK3CD antisense RNA 1	644997	lncRNA	NR_027045.1
RPL26P7	NC_000001.11	9662288	9662628	1	minus	ribosomal protein L26 pseudogene 7	100270883	pseudogene
PIK3CD-AS2	NC_000001.11	9672426	9687574	1	minus	PIK3CD antisense RNA 2	101929074	lncRNA	NR_126366.1
LOC124903839	NC_000001.11	9718103	9718736	1	minus	uncharacterized LOC124903839	124903839	lncRNA	XR_007065457.1
CLSTN1	NC_000001.11	9728926	9824526	1	minus	calsyntenin 1	22883	protein-coding	NM_014944.4	NP_055759.3	971
MZT1P1	NC_000001.11	9780822	9781440	1	plus	mitotic spindle organizing protein 1 pseudogene 1	106480302	pseudogene
CTNNBIP1	NC_000001.11	9848276	9910269	1	minus	catenin beta interacting protein 1	56998	protein-coding	NM_020248.3	NP_064633.1	81
LOC105376717	NC_000001.11	9850665	9855492	1	plus	uncharacterized LOC105376717	105376717	lncRNA	XR_946952.3
LOC124903838	NC_000001.11	9879947	9883698	1	minus	uncharacterized LOC124903838	124903838	lncRNA	XR_007065456.1
LZIC	NC_000001.11	9922118	9943391	1	minus	leucine zipper and CTNNBIP1 domain containing	84328	protein-coding	NM_032368.5	NP_115744.2	190
NMNAT1	NC_000001.11	9942923	9996892	1	plus	nicotinamide nucleotide adenylyltransferase 1	64802	protein-coding	NM_022787.4	NP_073624.2	279
RN7SKP269	NC_000001.11	9947318	9947562	1	plus	RN7SK pseudogene 269	106480915	pseudogene
TMEM274P	NC_000001.11	9950572	9960787	1	minus	transmembrane protein 274, pseudogene	113391335	transcribed_pseudogene	NR_158969.1
MIR5697	NC_000001.11	9967381	9967458	1	plus	microRNA 5697	100847055	miRNA	NR_049882.1
MIR5697	NC_000001.11	9967390	9967411	1	plus	hsa-miR-5697	100847055	miRNA
LOC124903840	NC_000001.11	9996719	9998089	1	minus	basic salivary proline-rich protein 2-like	124903840	protein-coding	XM_047436754.1	XP_047292710.1	160
RBP7	NC_000001.11	9997228	10016021	1	plus	retinol binding protein 7	116362	protein-coding	NM_052960.3	NP_443192.1	134
UBE4B	NC_000001.11	10032958	10181239	1	plus	ubiquitination factor E4B	10277	protein-coding	NM_006048.5	NP_006039.2	1173
RPL21P21	NC_000001.11	10054412	10054781	1	minus	ribosomal protein L21 pseudogene 21	100270877	pseudogene
PGAM1P11	NC_000001.11	10058673	10059654	1	plus	phosphoglycerate mutase 1 pseudogene 11	100420660	pseudogene
RNU6-828P	NC_000001.11	10163268	10163374	1	plus	RNA, U6 small nuclear 828, pseudogene	106479932	pseudogene
KIF1B	NC_000001.11	10210570	10381603	1	plus	kinesin family member 1B	23095	protein-coding	NM_015074.3	NP_055889.2	1770
RNU6-37P	NC_000001.11	10298966	10299070	1	plus	RNA, U6 small nuclear 37, pseudogene	106478920	pseudogene
RN7SL731P	NC_000001.11	10306465	10306757	1	plus	RNA, 7SL, cytoplasmic 731, pseudogene	107048981	pseudogene
PGD	NC_000001.11	10399064	10420511	1	plus	phosphogluconate dehydrogenase	5226	protein-coding	NM_002631.4	NP_002622.2	483
CENPS-CORT	NC_000001.11	10430433	10452153	1	plus	CENPS-CORT readthrough	100526739	protein-coding	NM_198544.4	NP_940946.1	164
CENPS	NC_000001.11	10430433	10442808	1	plus	centromere protein S	378708	protein-coding	NM_199294.3	NP_954988.1	138
CORT	NC_000001.11	10450031	10451998	1	plus	cortistatin	1325	protein-coding	NM_001302.5	NP_001293.3	105
DFFA	NC_000001.11	10456522	10472529	1	minus	DNA fragmentation factor subunit alpha	1676	protein-coding	NM_004401.3	NP_004392.1	331
PEX14	NC_000001.11	10474950	10630758	1	plus	peroxisomal biogenesis factor 14	5195	protein-coding	NM_004565.3	NP_004556.1	377
RN7SL614P	NC_000001.11	10616836	10617115	1	plus	RNA, 7SL, cytoplasmic 614, pseudogene	106481089	pseudogene
CASZ1	NC_000001.11	10636604	10796646	1	minus	castor zinc finger 1	54897	protein-coding	NM_017766.5	NP_060236.3	1166
LOC105376733	NC_000001.11	10809160	10815658	1	minus	uncharacterized LOC105376733	105376733	lncRNA	XR_946954.2
HSPE1P24	NC_000001.11	10895761	10895998	1	plus	heat shock protein family E (Hsp10) member 1 pseudogene 24	106480259	pseudogene
LOC105376735	NC_000001.11	10912912	10918733	1	minus	uncharacterized LOC105376735	105376735	lncRNA	XR_001737778.2
C1orf127	NC_000001.11	10946475	10982076	1	minus	chromosome 1 open reading frame 127	148345	protein-coding	NM_001170754.2	NP_001164225.1	823
CFL1P6	NC_000001.11	10989810	10991829	1	minus	cofilin 1 pseudogene 6	390996	pseudogene
TARDBP	NC_000001.11	11012654	11030528	1	plus	TAR DNA binding protein	23435	protein-coding	NM_007375.4	NP_031401.1	414
MASP2	NC_000001.11	11026523	11047239	1	minus	MBL associated serine protease 2	10747	protein-coding	NM_006610.4	NP_006601.2	686
SRM	NC_000001.11	11054589	11060018	1	minus	spermidine synthase	6723	protein-coding	NM_003132.3	NP_003123.2	302
EXOSC10	NC_000001.11	11066618	11099869	1	minus	exosome component 10	5394	protein-coding	NM_002685.4	NP_002676.1	860
EXOSC10-AS1	NC_000001.11	11099675	11102105	1	plus	EXOSC10 antisense RNA 1	105376736	lncRNA	NR_135061.1
MTOR	NC_000001.11	11106535	11262551	1	minus	mechanistic target of rapamycin kinase	2475	protein-coding	NM_004958.4	NP_004949.1	2549
MTOR-AS1	NC_000001.11	11143898	11149538	1	plus	MTOR antisense RNA 1	100873935	lncRNA	NR_046600.1
RNU6-537P	NC_000001.11	11152350	11152413	1	plus	RNA, U6 small nuclear 537, pseudogene	106479804	pseudogene
LOC124904848	NC_000001.11	11169507	11169613	1	minus	small nucleolar RNA U13	124904848	snoRNA	XR_007067440.1
ANGPTL7	NC_000001.11	11189355	11195981	1	plus	angiopoietin like 7	10218	protein-coding	NM_021146.4	NP_066969.1	346
RNU6-291P	NC_000001.11	11226254	11226360	1	plus	RNA, U6 small nuclear 291, pseudogene	106479696	pseudogene
RPL39P6	NC_000001.11	11232910	11233313	1	plus	ribosomal protein L39 pseudogene 6	100270891	pseudogene
UBIAD1	NC_000001.11	11273198	11299574	1	plus	UbiA prenyltransferase domain containing 1	29914	protein-coding	NM_013319.3	NP_037451.1	338
UBE2V2P3	NC_000001.11	11278414	11279275	1	minus	ubiquitin conjugating enzyme E2 V2 pseudogene 3	100421341	pseudogene
LOC105376737	NC_000001.11	11311876	11316302	1	minus	uncharacterized LOC105376737	105376737	lncRNA	XR_946957.4
LOC105376739	NC_000001.11	11357945	11365055	1	plus	uncharacterized LOC105376739	105376739	lncRNA	XR_946958.3
LOC105376740	NC_000001.11	11371689	11377536	1	plus	uncharacterized LOC105376740	105376740	lncRNA	XR_946959.3
LOC124903841	NC_000001.11	11394935	11398213	1	plus	uncharacterized LOC124903841	124903841	lncRNA	XR_007065459.1
MTCYBP45	NC_000001.11	11425257	11425821	1	minus	MT-CYB pseudogene 45	109729120	pseudogene
DISP3	NC_000001.11	11479155	11537551	1	plus	dispatched RND transporter family member 3	57540	protein-coding	NM_020780.2	NP_065831.1	1392
LOC124903842	NC_000001.11	11495948	11499474	1	minus	uncharacterized LOC124903842	124903842	lncRNA	XR_007065460.1
LINC01647	NC_000001.11	11609531	11613355	1	plus	long intergenic non-protein coding RNA 1647	101929181	lncRNA	NR_104624.1
FBXO2	NC_000001.11	11648387	11654429	1	minus	F-box protein 2	26232	protein-coding	NM_012168.6	NP_036300.2	296
FBXO44	NC_000001.11	11654407	11663327	1	plus	F-box protein 44	93611	protein-coding	NM_033182.7	NP_149438.2	255
FBXO6	NC_000001.11	11664200	11674354	1	plus	F-box protein 6	26270	protein-coding	NM_018438.6	NP_060908.1	293
MAD2L2	NC_000001.11	11674480	11691830	1	minus	mitotic arrest deficient 2 like 2	10459	protein-coding	NM_006341.4	NP_006332.3	211
DRAXIN	NC_000001.11	11686635	11725857	1	plus	dorsal inhibitory axon guidance protein	374946	protein-coding	NM_198545.4	NP_940947.3	349
AGTRAP	NC_000001.11	11736136	11750769	1	plus	angiotensin II receptor associated protein	57085	protein-coding	NM_020350.5	NP_065083.3	159
LOC101060126	NC_000001.11	11761379	11762321	1	minus	atrophin-1-like	101060126	pseudogene
C1orf167	NC_000001.11	11762193	11789585	1	plus	chromosome 1 open reading frame 167	284498	protein-coding	NM_001010881.2	NP_001010881.1	1449
C1orf167-AS1	NC_000001.11	11777077	11779619	1	minus	C1orf167 antisense RNA 1	102724659	lncRNA	NR_126000.1
MTHFR	NC_000001.11	11785723	11805964	1	minus	methylenetetrahydrofolate reductase	4524	protein-coding	NM_005957.5	NP_005948.3	656
CLCN6	NC_000001.11	11806191	11843130	1	plus	chloride voltage-gated channel 6	1185	protein-coding	NM_001286.5	NP_001277.2	869
NPPA-AS1	NC_000001.11	11840319	11847616	1	plus	NPPA antisense RNA 1	100379251	antisense_RNA	NR_037806.1
NPPA	NC_000001.11	11845709	11847783	1	minus	natriuretic peptide A	4878	protein-coding	NM_006172.4	NP_006163.1	151
NPPB	NC_000001.11	11857464	11858945	1	minus	natriuretic peptide B	4879	protein-coding	NM_002521.3	NP_002512.1	134
SBF1P2	NC_000001.11	11877769	11880758	1	plus	SBF1 pseudogene 2	390997	pseudogene
RNU5E-1	NC_000001.11	11908154	11908272	1	plus	RNA, U5E small nuclear 1	26829	snRNA	NR_002754.2
RNU5E-4P	NC_000001.11	11909808	11909927	1	minus	RNA, U5E small nuclear 4, pseudogene	100873829	pseudogene
LOC124903843	NC_000001.11	11911493	11913226	1	plus	uncharacterized LOC124903843	124903843	lncRNA	XR_007065464.1
KIAA2013	NC_000001.11	11919591	11926427	1	minus	KIAA2013	90231	protein-coding	NM_138346.3	NP_612355.1	634
PLOD1	NC_000001.11	11934717	11975537	1	plus	procollagen-lysine,2-oxoglutarate 5-dioxygenase 1	5351	protein-coding	NM_000302.4	NP_000293.2	727
MFN2	NC_000001.11	11980444	12013508	1	plus	mitofusin 2	9927	protein-coding	NM_014874.4	NP_055689.1	757
MIIP	NC_000001.11	12019498	12032045	1	plus	migration and invasion inhibitory protein	60672	protein-coding	NM_021933.4	NP_068752.2	388
MIR6729	NC_000001.11	12029158	12029222	1	plus	microRNA 6729	102466982	miRNA	NR_106787.1
MIR6729	NC_000001.11	12029163	12029184	1	plus	hsa-miR-6729-5p	102466982	miRNA
MIR6729	NC_000001.11	12029202	12029222	1	plus	hsa-miR-6729-3p	102466982	miRNA
RN7SL649P	NC_000001.11	12036740	12037014	1	minus	RNA, 7SL, cytoplasmic 649, pseudogene	106481100	pseudogene
TNFRSF8	NC_000001.11	12063303	12144207	1	plus	TNF receptor superfamily member 8	943	protein-coding	NM_001243.5	NP_001234.3	595
RNU6-777P	NC_000001.11	12077881	12077984	1	minus	RNA, U6 small nuclear 777, pseudogene	106481426	pseudogene
RPL23AP89	NC_000001.11	12080250	12080546	1	minus	ribosomal protein L23a pseudogene 89	106480336	pseudogene
MIR7846	NC_000001.11	12166943	12167038	1	plus	microRNA 7846	102465836	miRNA	NR_107000.1
TNFRSF1B	NC_000001.11	12166991	12209220	1	plus	TNF receptor superfamily member 1B	7133	protein-coding	NM_001066.3	NP_001057.1	461
MIR7846	NC_000001.11	12167010	12167030	1	plus	hsa-miR-7846-3p	102465836	miRNA
LOC124903844	NC_000001.11	12176179	12180309	1	plus	uncharacterized LOC124903844	124903844	lncRNA	XR_007065466.1
MIR4632	NC_000001.11	12191713	12191773	1	plus	microRNA 4632	100616438	miRNA	NR_039775.2
MIR4632	NC_000001.11	12191713	12191735	1	plus	hsa-miR-4632-5p	100616438	miRNA
MIR4632	NC_000001.11	12191752	12191773	1	plus	hsa-miR-4632-3p	100616438	miRNA
RPL10P17	NC_000001.11	12220727	12221109	1	minus	ribosomal protein L10 pseudogene 17	390998	pseudogene
LOC124900427	NC_000001.11	12221148	12221271	1	minus	uncharacterized LOC124900427	124900427	pseudogene
VPS13D	NC_000001.11	12230030	12512047	1	plus	vacuolar protein sorting 13 homolog D	55187	protein-coding	NM_015378.4	NP_056193.2	4388
LOC124903845	NC_000001.11	12356724	12368869	1	minus	uncharacterized LOC124903845	124903845	lncRNA	XR_007065468.1
LOC124904680	NC_000001.11	12409168	12409251	1	minus	uncharacterized LOC124904680	124904680	pseudogene
SNORA59A	NC_000001.11	12507246	12507397	1	plus	small nucleolar RNA, H/ACA box 59A	677885	snoRNA	NR_003025.1
LINC02766	NC_000001.11	12525553	12529092	1	plus	long intergenic non-protein coding RNA 2766	105376744	lncRNA	NR_187319.1
DHRS3	NC_000001.11	12567910	12618210	1	minus	dehydrogenase/reductase 3	9249	protein-coding	NM_004753.7	NP_004744.2	302
RNU6ATAC18P	NC_000001.11	12569972	12570072	1	minus	RNA, U6atac small nuclear 18, pseudogene	106479551	pseudogene
MIR6730	NC_000001.11	12578957	12579023	1	minus	microRNA 6730	102466722	miRNA	NR_106788.2
MIR6730	NC_000001.11	12578958	12578979	1	minus	hsa-miR-6730-3p	102466722	miRNA
MIR6730	NC_000001.11	12578996	12579018	1	minus	hsa-miR-6730-5p	102466722	miRNA
AADACL4	NC_000001.11	12644085	12667076	1	plus	arylacetamide deacetylase like 4	343066	protein-coding	NM_001013630.2	NP_001013652.1	407
LOC124903846	NC_000001.11	12702894	12707849	1	minus	uncharacterized LOC124903846	124903846	lncRNA	XR_007065472.1
AADACL3	NC_000001.11	12716110	12728760	1	plus	arylacetamide deacetylase like 3	126767	protein-coding	NM_001103170.3	NP_001096640.2	407
LOC124904811	NC_000001.11	12739736	12739839	1	plus	small nucleolar RNA U13	124904811	snoRNA	XR_007067407.1
CFAP107	NC_000001.11	12746200	12763699	1	plus	cilia and flagella associated protein 107	93190	protein-coding	NM_152290.4	NP_689503.3	194
PRAMEF12	NC_000001.11	12773738	12777906	1	plus	PRAME family member 12	390999	protein-coding	NM_001080830.5	NP_001074299.2	483
PRAMEF1	NC_000001.11	12791397	12796628	1	plus	PRAME family member 1	65121	protein-coding	NM_023013.4	NP_075389.2	474
LINC01784	NC_000001.11	12822686	12823223	1	minus	long intergenic non-protein coding RNA 1784	105376745	lncRNA	NR_146629.1
PRAMEF11	NC_000001.11	12824605	12831410	1	minus	PRAME family member 11	440560	protein-coding	NM_001146344.3	NP_001139816.2	478
PRAMEF30P	NC_000001.11	12838470	12841383	1	minus	PRAME family member 30, pseudogene	441870	pseudogene
HNRNPCL1	NC_000001.11	12847377	12848720	1	minus	heterogeneous nuclear ribonucleoprotein C like 1	343069	protein-coding	NM_001013631.3	NP_001013653.1	293
PRAMEF2	NC_000001.11	12857086	12861909	1	plus	PRAME family member 2	65122	protein-coding	NM_023014.1	NP_075390.1	474
PRAMEF4	NC_000001.11	12879212	12886201	1	minus	PRAME family member 4	400735	protein-coding	NM_001009611.4	NP_001009611.2	478
PRAMEF10	NC_000001.11	12892896	12898270	1	minus	PRAME family member 10	343071	protein-coding	NM_001039361.4	NP_001034450.3	474
PRAMEF7	NC_000001.11	12916610	12920751	1	plus	PRAME family member 7	441871	protein-coding	NM_001012277.5	NP_001012277.2	474
RNU6-1072P	NC_000001.11	12922554	12922659	1	plus	RNA, U6 small nuclear 1072, pseudogene	106480037	pseudogene
PRAMEF29P	NC_000001.11	12926162	12928882	1	plus	PRAME family member 29, pseudogene	729356	pseudogene
PRAMEF6	NC_000001.11	12938472	12947580	1	minus	PRAME family member 6	440561	protein-coding	NM_001010889.2	NP_001010889.1	476
PRAMEF28P	NC_000001.11	13029364	13032130	1	plus	PRAME family member 28, pseudogene	102724742	pseudogene
PRAMEF27	NC_000001.11	13049476	13056575	1	minus	PRAME family member 27	101929983	protein-coding	NM_001300891.2	NP_001287820.1	478
HNRNPCL3	NC_000001.11	13060769	13062878	1	plus	heterogeneous nuclear ribonucleoprotein C like 3	649330	protein-coding	NM_001382358.1	NP_001369287.1	293
PRAMEF25	NC_000001.11	13070774	13077884	1	plus	PRAME family member 25	441873	protein-coding	NM_001310134.3	NP_001297063.1	478
PRAMEF34P	NC_000001.11	13094515	13099717	1	minus	PRAME family member 34, pseudogene	649324	transcribed_pseudogene	NR_111947.1
PRAMEF35P	NC_000001.11	13104375	13105689	1	minus	PRAME family member 35, pseudogene	100419649	pseudogene
HNRNPCL2	NC_000001.11	13115488	13116854	1	minus	heterogeneous nuclear ribonucleoprotein C like 2	440563	protein-coding	NM_001136561.3	NP_001130033.3	293
PRAMEF36P	NC_000001.11	13127069	13132274	1	plus	PRAME family member 36, pseudogene	645354	transcribed_pseudogene	NR_111945.1
PRAMEF26	NC_000001.11	13148907	13156009	1	minus	PRAME family member 26	645359	protein-coding	NM_001306072.3	NP_001293001.1	478
HNRNPCL4	NC_000001.11	13163914	13165631	1	minus	heterogeneous nuclear ribonucleoprotein C like 4	101060301	protein-coding	NM_001302551.2	NP_001289480.1	293
PRAMEF9	NC_000001.11	13171848	13179459	1	plus	PRAME family member 9	343070	protein-coding	NM_001010890.3	NP_001010890.2	478
PRAMEF13	NC_000001.11	13196188	13201409	1	minus	PRAME family member 13	400736	protein-coding	NM_001291380.1	NP_001278309.1	474
PRAMEF18	NC_000001.11	13222695	13226154	1	minus	PRAME family member 18	391003	protein-coding	NM_001099850.2	NP_001093320.2	479
PRAMEF31P	NC_000001.11	13245837	13248814	1	plus	PRAME family member 31, pseudogene	100129611	pseudogene
PRAMEF5	NC_000001.11	13254198	13263435	1	plus	PRAME family member 5	343068	protein-coding	NM_001013407.5	NP_001013425.2	476
PRAMEF32P	NC_000001.11	13272907	13275627	1	minus	PRAME family member 32, pseudogene	650236	pseudogene
RNU6-771P	NC_000001.11	13279126	13279231	1	minus	RNA, U6 small nuclear 771, pseudogene	106479907	pseudogene
PRAMEF8	NC_000001.11	13281304	13285137	1	minus	PRAME family member 8	391002	protein-coding	NM_001012276.3	NP_001012276.2	474
PRAMEF33	NC_000001.11	13303539	13308907	1	plus	PRAME family member 33	645382	protein-coding	NM_001291381.1	NP_001278310.1	474
PRAMEF15	NC_000001.11	13315581	13322598	1	plus	PRAME family member 15	653619	protein-coding	NM_001098376.3	NP_001091846.1	478
PRAMEF14	NC_000001.11	13341892	13347134	1	minus	PRAME family member 14	729528	protein-coding	NM_001024661.2	NP_001019832.2	474
PRAMEF19	NC_000001.11	13368431	13371947	1	minus	PRAME family member 19	645414	protein-coding	NM_001099790.5	NP_001093260.3	479
PRAMEF17	NC_000001.11	13389632	13392629	1	plus	PRAME family member 17	391004	protein-coding	NM_001099851.3	NP_001093321.1	474
PRAMEF20	NC_000001.11	13410450	13421328	1	plus	PRAME family member 20	645425	protein-coding	NM_001099852.2	NP_001093322.2	475
LRRC38	NC_000001.11	13474973	13514003	1	minus	leucine rich repeat containing 38	126755	protein-coding	NM_001010847.2	NP_001010847.1	294
LOC102724856	NC_000001.11	13487571	13492872	1	plus	uncharacterized LOC102724856	102724856	lncRNA	XR_426658.4
LOC107984918	NC_000001.11	13513220	13516264	1	plus	uncharacterized LOC107984918	107984918	lncRNA	XR_001737896.2
BRWD1P1	NC_000001.11	13554913	13555894	1	plus	bromodomain and WD repeat domain containing 1 pseudogene 1	106481724	pseudogene
PDPN	NC_000001.11	13583757	13617957	1	plus	podoplanin	10630	protein-coding	NM_006474.5	NP_006465.4	162
RNA5SP41	NC_000001.11	13623184	13623284	1	minus	RNA, 5S ribosomal pseudogene 41	100873280	pseudogene
LOC105378612	NC_000001.11	13670194	13674718	1	plus	uncharacterized LOC105378612	105378612	lncRNA	XR_946968.2
LOC105376756	NC_000001.11	13687047	13691892	1	minus	uncharacterized LOC105376756	105376756	lncRNA	XR_946969.3
LOC124900446	NC_000001.11	13696070	13696199	1	minus	small Cajal body-specific RNA 11	124900446	ncRNA	XR_007067400.1
PRDM2	NC_000001.11	13700188	13825079	1	plus	PR/SET domain 2	7799	protein-coding	NM_012231.5	NP_036363.2	1718
KAZN	NC_000001.11	13892824	15118043	1	plus	kazrin, periplakin interacting protein	23254	protein-coding	NM_015209.3	NP_056024.1	421
RNU6-1265P	NC_000001.11	14124233	14124335	1	minus	RNA, U6 small nuclear 1265, pseudogene	106481579	pseudogene
LOC107985467	NC_000001.11	14201945	14255662	1	plus	uncharacterized LOC107985467	107985467	lncRNA	XR_001737610.2
LOC124903847	NC_000001.11	14283514	14311343	1	plus	uncharacterized LOC124903847	124903847	lncRNA	XR_007065475.1
KAZN-AS1	NC_000001.11	14348955	14419973	1	minus	KAZN antisense RNA 1	105376762	lncRNA	NR_149058.1
LOC124903850	NC_000001.11	14493049	14502155	1	plus	uncharacterized LOC124903850	124903850	lncRNA	XR_007065478.1
TBCAP2	NC_000001.11	14691937	14692400	1	minus	tubulin folding cofactor A pseudogene 2	494541	pseudogene
LOC105376759	NC_000001.11	14801407	14805206	1	minus	uncharacterized LOC105376759	105376759	lncRNA	XR_001737612.2
LOC124903848	NC_000001.11	14823121	14833064	1	minus	uncharacterized LOC124903848	124903848	lncRNA	XR_007065476.1
LOC107985469	NC_000001.11	14888740	14911700	1	minus	uncharacterized LOC107985469	107985469	lncRNA	XR_001737616.2
LOC124903849	NC_000001.11	14922372	14923891	1	minus	uncharacterized LOC124903849	124903849	lncRNA	XR_007065477.1
TMEM51-AS1	NC_000001.11	15111815	15152464	1	minus	TMEM51 antisense RNA 1	200197	lncRNA	NR_027136.1
TMEM51	NC_000001.11	15152566	15220478	1	plus	transmembrane protein 51	55092	protein-coding	NM_018022.3	NP_060492.1	253
TMEM51-AS2	NC_000001.11	15164192	15171624	1	minus	TMEM51 antisense RNA 2	727684	lncRNA	NR_167930.1
MFFP1	NC_000001.11	15191757	15193125	1	minus	MFF pseudogene 1	100420251	pseudogene
ZBTB2P1	NC_000001.11	15226364	15227243	1	plus	ZBTB2 pseudogene 1	100421184	pseudogene
FHAD1	NC_000001.11	15236521	15403010	1	plus	forkhead associated phosphopeptide binding domain 1	114827	protein-coding	NM_052929.2	NP_443161.1	1412
LOC124903853	NC_000001.11	15287356	15291933	1	minus	uncharacterized LOC124903853	124903853	lncRNA	XR_007065482.1
LOC124903852	NC_000001.11	15316844	15323082	1	minus	uncharacterized LOC124903852	124903852	lncRNA	XR_007065481.1
FHAD1-AS1	NC_000001.11	15326680	15343883	1	minus	FHAD1 antisense RNA 1	101927417	lncRNA	NR_148918.1
LOC124903851	NC_000001.11	15334524	15340926	1	minus	uncharacterized LOC124903851	124903851	lncRNA	XR_007065480.1
EFHD2-AS1	NC_000001.11	15402979	15412368	1	minus	EFHD2 antisense RNA 1	101927441	lncRNA	NR_183705.1
EFHD2	NC_000001.11	15409888	15430339	1	plus	EF-hand domain family member D2	79180	protein-coding	NM_024329.6	NP_077305.2	240
CTRC	NC_000001.11	15438443	15449242	1	plus	chymotrypsin C	11330	protein-coding	NM_007272.3	NP_009203.2	268
CELA2A	NC_000001.11	15456732	15472091	1	plus	chymotrypsin like elastase 2A	63036	protein-coding	NM_033440.3	NP_254275.1	269
LOC105376767	NC_000001.11	15463515	15467505	1	minus	uncharacterized LOC105376767	105376767	lncRNA	XR_002958256.2
CELA2B	NC_000001.11	15476104	15491395	1	plus	chymotrypsin like elastase 2B	51032	protein-coding	NM_015849.3	NP_056933.3	269
CASP9	NC_000001.11	15491401	15524912	1	minus	caspase 9	842	protein-coding	NM_001229.5	NP_001220.2	416
DNAJC16	NC_000001.11	15526848	15571733	1	plus	DnaJ heat shock protein family (Hsp40) member C16	23341	protein-coding	NM_015291.4	NP_056106.1	782
SCARNA21B	NC_000001.11	15542166	15542304	1	plus	small Cajal body-specific RNA 21B	107397391	ncRNA	NR_135613.1
AGMAT	NC_000001.11	15571699	15585051	1	minus	agmatinase	79814	protein-coding	NM_024758.5	NP_079034.3	352
LOC124903854	NC_000001.11	15588222	15603543	1	minus	uncharacterized LOC124903854	124903854	lncRNA	XR_007065483.1
CHCHD2P6	NC_000001.11	15604528	15605314	1	plus	coiled-coil-helix-coiled-coil-helix domain containing 2 pseudogene 6	645317	pseudogene
LOC124904764	NC_000001.11	15607763	15607806	1	minus	uncharacterized LOC124904764	124904764	pseudogene
RNU7-179P	NC_000001.11	15608078	15608145	1	minus	RNA, U7 small nuclear 179 pseudogene	106479092	pseudogene
CD24P1	NC_000001.11	15609982	15614946	1	minus	CD24 molecule pseudogene 1	935	pseudogene
DDI2	NC_000001.11	15617458	15669044	1	plus	DNA damage inducible 1 homolog 2	84301	protein-coding	NM_032341.5	NP_115717.3	399
RSC1A1	NC_000001.11	15659713	15662033	1	plus	regulator of solute carriers 1	6248	protein-coding	NM_006511.3	NP_006502.1	617
PLEKHM2	NC_000001.11	15681506	15734769	1	plus	pleckstrin homology and RUN domain containing M2	23207	protein-coding	NM_015164.4	NP_055979.2	1019
SLC25A34	NC_000001.11	15736258	15741392	1	plus	solute carrier family 25 member 34	284723	protein-coding	NM_207348.3	NP_997231.1	304
SLC25A34-AS1	NC_000001.11	15740051	15749890	1	minus	SLC25A34 and TMEM82 antisense RNA 1	110806303	lncRNA	NR_149050.1
TMEM82	NC_000001.11	15742499	15747982	1	plus	transmembrane protein 82	388595	protein-coding	NM_001013641.3	NP_001013663.1	343
FBLIM1	NC_000001.11	15756638	15786589	1	plus	filamin binding LIM protein 1	54751	protein-coding	NM_017556.4	NP_060026.2	373
RPL12P14	NC_000001.11	15792727	15793339	1	plus	ribosomal protein L12 pseudogene 14	729500	pseudogene
UQCRHL	NC_000001.11	15807374	15807649	1	minus	ubiquinol-cytochrome c reductase hinge protein like	440567	protein-coding	NM_001089591.2	NP_001083060.1	91
RPS16P1	NC_000001.11	15828212	15828733	1	plus	ribosomal protein S16 pseudogene 1	441876	pseudogene
SPEN-AS1	NC_000001.11	15834215	15848147	1	minus	SPEN antisense RNA 1	729614	lncRNA	NR_024279.1
SPEN	NC_000001.11	15847707	15940456	1	plus	spen family transcriptional repressor	23013	protein-coding	NM_015001.3	NP_055816.2	3664
LOC124904815	NC_000001.11	15910897	15910997	1	plus	small nucleolar RNA U13	124904815	snoRNA	XR_007067411.1
ZBTB17	NC_000001.11	15941869	15976101	1	minus	zinc finger and BTB domain containing 17	7709	protein-coding	NM_003443.3	NP_003434.2	803
LOC124903855	NC_000001.11	15949931	15967643	1	plus	uncharacterized LOC124903855	124903855	lncRNA	XR_007065484.1
SRARP	NC_000001.11	16004236	16008807	1	plus	steroid receptor associated and regulated protein	149563	protein-coding	NM_178840.4	NP_849162.1	169
HSPB7	NC_000001.11	16014029	16019594	1	minus	heat shock protein family B (small) member 7	27129	protein-coding	NM_014424.5	NP_055239.1	170
CLCNKA	NC_000001.11	16022036	16034050	1	plus	chloride voltage-gated channel Ka	1187	protein-coding	NM_004070.4	NP_004061.3	687
FAM131C2P	NC_000001.11	16034510	16040031	1	minus	family with sequence similarity 131 member C2, pseudogene	440568	pseudogene
CLCNKB	NC_000001.11	16043782	16057326	1	plus	chloride voltage-gated channel Kb	1188	protein-coding	NM_000085.5	NP_000076.2	687
FAM131C	NC_000001.11	16057769	16073651	1	minus	family with sequence similarity 131 member C	348487	protein-coding	NM_182623.3	NP_872429.2	280
EPHA2	NC_000001.11	16124337	16156069	1	minus	EPH receptor A2	1969	protein-coding	NM_004431.5	NP_004422.2	976
EPHA2-AS1	NC_000001.11	16155215	16166742	1	plus	EPHA2 antisense RNA 1	101927479	lncRNA	NR_187272.1
ARHGEF19	NC_000001.11	16197854	16212652	1	minus	Rho guanine nucleotide exchange factor 19	128272	protein-coding	NM_153213.5	NP_694945.2	802
ANO7L1	NC_000001.11	16215907	16226931	1	minus	anoctamin 7 like 1 (pseudogene)	101927546	transcribed_pseudogene	XR_007065488.1
CPLANE2	NC_000001.11	16231692	16237183	1	minus	ciliogenesis and planar polarity effector complex subunit 2	79363	protein-coding	NM_030907.4	NP_112169.2	258
MT1XP1	NC_000001.11	16241080	16241440	1	minus	metallothionein 1X pseudogene 1	645652	pseudogene
FBXO42	NC_000001.11	16246840	16352480	1	minus	F-box protein 42	54455	protein-coding	NM_018994.3	NP_061867.1	717
SZRD1	NC_000001.11	16367242	16398145	1	plus	SUZ RNA binding domain containing 1	26099	protein-coding	NM_001114600.3	NP_001108072.1	152
RPL22P3	NC_000001.11	16369093	16369551	1	minus	ribosomal protein L22 pseudogene 3	729662	pseudogene
SPATA21	NC_000001.11	16395677	16437842	1	minus	spermatogenesis associated 21	374955	protein-coding	NM_198546.1	NP_940948.1	469
NECAP2	NC_000001.11	16440724	16460078	1	plus	NECAP endocytosis associated 2	55707	protein-coding	NM_018090.5	NP_060560.1	263
LINC01772	NC_000001.11	16460948	16468481	1	plus	long intergenic non-protein coding RNA 1772	107984921	lncRNA	NR_147210.1
CROCCP3	NC_000001.11	16467436	16492701	1	minus	CROCC pseudogene 3	114819	transcribed_pseudogene	NR_023386.1
RNU1-1	NC_000001.11	16514122	16514285	1	minus	RNA, U1 small nuclear 1	26871	snRNA	NR_004430.2
TRN-GTT5-1	NC_000001.11	16520585	16520658	1	minus	tRNA-Asn (anticodon GTT) 5-1	107985757	tRNA
TRN-GTT5-1	NC_000001.11	16520585	16520658	1	minus	tRNA-Asn	107985757	other
LINC01783	NC_000001.11	16533891	16535652	1	minus	long intergenic non-protein coding RNA 1783	100132147	lncRNA	NR_135764.1
RNU1-6P	NC_000001.11	16534081	16534224	1	minus	RNA, U1 small nuclear 6, pseudogene	106480152	pseudogene
TRE-TTC4-1	NC_000001.11	16535279	16535350	1	minus	tRNA-Glu (anticodon TTC) 4-1	107985758	tRNA
TRE-TTC4-1	NC_000001.11	16535279	16535350	1	minus	tRNA-Glu	107985758	other
LOC124903856	NC_000001.11	16538986	16539663	1	plus	putative protein FAM231BP	124903856	protein-coding	XM_047436898.1	XP_047292854.1	169
TRG-CCC1-1	NC_000001.11	16545939	16546009	1	minus	tRNA-Gly (anticodon CCC) 1-1	7195	tRNA
TRG-CCC1-1	NC_000001.11	16545939	16546009	1	minus	tRNA-Gly	7195	other
TRV-CAC11-1	NC_000001.11	16547665	16547737	1	minus	tRNA-Val (anticodon CAC) 11-1	100189486	pseudogene
PDE4DIPP8	NC_000001.11	16548651	16551230	1	minus	PDE4DIP pseudogene 8	100421267	pseudogene
LOC101056699	NC_000001.11	16553462	16553533	1	plus	tRNA-Lys (CTT) 7-1	101056699	pseudogene
NBPF1	NC_000001.11	16562423	16613564	1	minus	NBPF member 1	55672	protein-coding	NM_017940.8	NP_060410.4	1214
LOC124900584	NC_000001.11	16618256	16631286	1	minus	rootletin-like	124900584	transcribed_pseudogene	XR_008485575.1
CROCCP2	NC_000001.11	16632279	16646683	1	minus	CROCC pseudogene 2	84809	transcribed_pseudogene	XR_008485576.1
MST1P2	NC_000001.11	16645574	16650420	1	plus	macrophage stimulating 1 pseudogene 2	11209	transcribed_pseudogene	NR_027504.1
RNU1-3	NC_000001.11	16666785	16666948	1	minus	RNA, U1 small nuclear 3	26869	snRNA	NR_004408.1
LOC124903857	NC_000001.11	16672506	16673512	1	plus	FAM231A/C-like protein LOC102723383	124903857	protein-coding	XM_047436909.1	XP_047292865.1	169
TRG-CCC4-1	NC_000001.11	16678271	16678341	1	minus	tRNA-Gly (CCC) 4-1	107985759	tRNA
TRG-CCC4-1	NC_000001.11	16678271	16678341	1	minus	tRNA-Gly	107985759	other
EIF1AXP1	NC_000001.11	16683091	16686249	1	minus	EIF1AX pseudogene 1	280661	pseudogene
ESPNP	NC_000001.11	16691218	16720157	1	minus	espin pseudogene	284729	transcribed_pseudogene	NR_026567.1
LOC124903858	NC_000001.11	16699997	16705455	1	plus	uncharacterized LOC124903858	124903858	lncRNA	XR_007065499.1
TRV-CAC13-1	NC_000001.11	16725566	16725638	1	plus	tRNA-Val (CAC) 13-1	100189500	pseudogene
TRG-CCC5-1	NC_000001.11	16727285	16727355	1	plus	tRNA-Gly (CCC) 5-1	100189045	tRNA
TRG-CCC5-1	NC_000001.11	16727285	16727355	1	plus	tRNA-Gly	100189045	other
LOC124903859	NC_000001.11	16737350	16740485	1	minus	uncharacterized LOC124903859	124903859	lncRNA	XR_007065503.1
RNU1-4	NC_000001.11	16740516	16740679	1	plus	RNA, U1 small nuclear 4	6060	snRNA	NR_004421.1
CROCCP4	NC_000001.11	16750235	16750964	1	plus	CROCC pseudogene 4	100421113	pseudogene
MST1L	NC_000001.11	16757120	16764480	1	minus	macrophage stimulating 1 like (pseudogene)	11223	transcribed_pseudogene	NR_171546.1
PDE4DIPP9	NC_000001.11	16856711	16859284	1	plus	PDE4DIP pseudogene 9	100421279	pseudogene
MIR3675	NC_000001.11	16858949	16859021	1	minus	microRNA 3675	100500876	miRNA	NR_037446.1
MIR3675	NC_000001.11	16858958	16858979	1	minus	hsa-miR-3675-3p	100500876	miRNA
MIR3675	NC_000001.11	16858988	16859010	1	minus	hsa-miR-3675-5p	100500876	miRNA
TRV-CAC11-2	NC_000001.11	16860198	16860270	1	plus	tRNA-Val (anticodon CAC) 11-2	100189479	pseudogene
TRG-CCC1-2	NC_000001.11	16861921	16861991	1	plus	tRNA-Gly (anticodon CCC) 1-2	100189298	tRNA
TRG-CCC1-2	NC_000001.11	16861921	16861991	1	plus	tRNA-Gly	100189298	other
LOC124903860	NC_000001.11	16867228	16873330	1	minus	putative protein FAM231BP	124903860	pseudogene
LOC112267871	NC_000001.11	16872226	16874096	1	plus	uncharacterized LOC112267871	112267871	lncRNA	NR_160657.1
TRE-TTC3-1	NC_000001.11	16872583	16872654	1	plus	tRNA-Glu (anticodon TTC) 3-1	7193	tRNA
TRE-TTC3-1	NC_000001.11	16872583	16872654	1	plus	tRNA-Glu	7193	other
RNU1-5P	NC_000001.11	16873708	16873851	1	plus	RNA, U1 small nuclear 5, pseudogene	107105261	pseudogene
LOC107985101	NC_000001.11	16887335	16889613	1	plus	uncharacterized LOC107985101	107985101	pseudogene
LOC105376805	NC_000001.11	16888538	16889666	1	minus	uncharacterized LOC105376805	105376805	lncRNA	NR_135056.1
TRN-GTT4-1	NC_000001.11	16889677	16889750	1	plus	tRNA-Asn (anticodon GTT) 4-1	791226	tRNA
TRN-GTT4-1	NC_000001.11	16889677	16889750	1	plus	tRNA-Asn	791226	other
RNU1-2	NC_000001.11	16895980	16896143	1	plus	RNA, U1 small nuclear 2	26870	snRNA	NR_004427.1
CROCC	NC_000001.11	16914085	16972964	1	plus	ciliary rootlet coiled-coil, rootletin	9696	protein-coding	NM_014675.5	NP_055490.4	2017
MFAP2	NC_000001.11	16974502	16981583	1	minus	microfibril associated protein 2	4237	protein-coding	NM_002403.4	NP_002394.1	183
LOC105376806	NC_000001.11	16975861	16977795	1	plus	uncharacterized LOC105376806	105376806	lncRNA	XR_947003.3
ATP13A2	NC_000001.11	16985958	17011928	1	minus	ATPase cation transporting 13A2	23400	protein-coding	NM_022089.4	NP_071372.1	1180
SDHB	NC_000001.11	17018722	17054032	1	minus	succinate dehydrogenase complex iron sulfur subunit B	6390	protein-coding	NM_003000.3	NP_002991.2	280
PADI2	NC_000001.11	17066761	17119451	1	minus	peptidyl arginine deiminase 2	11240	protein-coding	NM_007365.3	NP_031391.2	665
LOC124903861	NC_000001.11	17111776	17113845	1	plus	uncharacterized LOC124903861	124903861	lncRNA	XR_007065506.1
LOC105376808	NC_000001.11	17135665	17138955	1	plus	uncharacterized LOC105376808	105376808	lncRNA	XR_947005.2
LINC02783	NC_000001.11	17189789	17196387	1	plus	long intergenic non-protein coding RNA 2783	400743	lncRNA	NR_148993.1
PADI1	NC_000001.11	17205128	17246007	1	plus	peptidyl arginine deiminase 1	29943	protein-coding	NM_013358.3	NP_037490.2	663
PADI3	NC_000001.11	17249098	17284233	1	plus	peptidyl arginine deiminase 3	51702	protein-coding	NM_016233.2	NP_057317.2	664
MIR3972	NC_000001.11	17277889	17277975	1	plus	microRNA 3972	100616188	miRNA	NR_039768.1
MIR3972	NC_000001.11	17277948	17277969	1	plus	hsa-miR-3972	100616188	miRNA
PADI4	NC_000001.11	17308197	17364004	1	plus	peptidyl arginine deiminase 4	23569	protein-coding	NM_012387.3	NP_036519.2	663
PADI6	NC_000001.11	17372196	17401699	1	plus	peptidyl arginine deiminase 6	353238	protein-coding	NM_207421.4	NP_997304.3	694
RCC2	NC_000001.11	17406760	17439677	1	minus	regulator of chromosome condensation 2	55920	protein-coding	NM_018715.4	NP_061185.1	522
RCC2-AS1	NC_000001.11	17406761	17407382	1	plus	RCC2 antisense RNA 1	114515514	antisense_RNA	NR_170323.1
LOC124903862	NC_000001.11	17440136	17441543	1	minus	uncharacterized LOC124903862	124903862	lncRNA	XR_007065508.1
LOC124904837	NC_000001.11	17449763	17449863	1	plus	small nucleolar RNA U13	124904837	snoRNA	XR_007067433.1
ARHGEF10L	NC_000001.11	17513435	17697875	1	plus	Rho guanine nucleotide exchange factor 10 like	55160	protein-coding	NM_018125.4	NP_060595.3	1279
LINC02810	NC_000001.11	17717196	17722347	1	plus	long intergenic non-protein coding RNA 2810	107984028	lncRNA	XR_002958656.2
ACTL8	NC_000001.11	17755333	17827063	1	plus	actin like 8	81569	protein-coding	NM_030812.3	NP_110439.2	366
LOC105376809	NC_000001.11	18000470	18010489	1	minus	uncharacterized LOC105376809	105376809	lncRNA	XR_947006.2
LOC105376812	NC_000001.11	18043754	18052375	1	plus	uncharacterized LOC105376812	105376812	lncRNA	XR_947008.3
LINC01654	NC_000001.11	18065657	18074412	1	plus	long intergenic non-protein coding RNA 1654	101927876	lncRNA	NR_125946.1
IGSF21	NC_000001.11	18107798	18378483	1	plus	immunoglobin superfamily member 21	84966	protein-coding	NM_032880.5	NP_116269.3	467
IGSF21-AS1	NC_000001.11	18160053	18176036	1	minus	IGSF21 antisense RNA 1	105376814	lncRNA	XR_001737917.3
LOC124903864	NC_000001.11	18262567	18263470	1	minus	uncharacterized LOC124903864	124903864	lncRNA	XR_007065517.1
LOC124903863	NC_000001.11	18289108	18298331	1	minus	uncharacterized LOC124903863	124903863	lncRNA	XR_007065516.1
LOC124903865	NC_000001.11	18385743	18389040	1	plus	uncharacterized LOC124903865	124903865	lncRNA	XR_007065518.1
KLHDC7A	NC_000001.11	18480930	18485974	1	plus	kelch domain containing 7A	127707	protein-coding	NM_152375.3	NP_689588.2	777
DYNLL1P3	NC_000001.11	18513008	18513395	1	plus	dynein light chain LC8-type 1 pseudogene 3	391012	pseudogene
PAX7	NC_000001.11	18630846	18748866	1	plus	paired box 7	5081	protein-coding	NM_002584.3	NP_002575.1	520
TAS1R2	NC_000001.11	18839599	18859660	1	minus	taste 1 receptor member 2	80834	protein-coding	NM_152232.6	NP_689418.2	839
ALDH4A1	NC_000001.11	18871430	18902555	1	minus	aldehyde dehydrogenase 4 family member A1	8659	protein-coding	NM_003748.4	NP_003739.2	563
MIR4695	NC_000001.11	18883202	18883275	1	minus	microRNA 4695	100616120	miRNA	NR_039844.2
MIR4695	NC_000001.11	18883204	18883225	1	minus	hsa-miR-4695-3p	100616120	miRNA
MIR4695	NC_000001.11	18883250	18883271	1	minus	hsa-miR-4695-5p	100616120	miRNA
MIR1290	NC_000001.11	18897071	18897148	1	minus	microRNA 1290	100302276	miRNA	NR_031622.1
MIR1290	NC_000001.11	18897078	18897096	1	minus	hsa-miR-1290	100302276	miRNA
LOC124903866	NC_000001.11	18902113	18903371	1	plus	uncharacterized LOC124903866	124903866	lncRNA	XR_007065519.1
IFFO2	NC_000001.11	18904280	18956676	1	minus	intermediate filament family orphan 2	126917	protein-coding	NM_001136265.2	NP_001129737.1	517
LOC105376815	NC_000001.11	18968194	19051428	1	minus	uncharacterized LOC105376815	105376815	lncRNA	XR_947015.2
UBR4	NC_000001.11	19074510	19210266	1	minus	ubiquitin protein ligase E3 component n-recognin 4	23352	protein-coding	NM_020765.3	NP_065816.2	5183
EMC1-AS1	NC_000001.11	19210386	19240704	1	plus	EMC1 antisense RNA 1	101927895	lncRNA	NR_135114.1
EMC1	NC_000001.11	19215660	19251524	1	minus	ER membrane protein complex subunit 1	23065	protein-coding	NM_015047.3	NP_055862.1	993
MRTO4	NC_000001.11	19251805	19260128	1	plus	MRT4 homolog, ribosome maturation factor	51154	protein-coding	NM_016183.4	NP_057267.2	239
AKR7L	NC_000001.11	19265982	19274122	1	minus	aldo-keto reductase family 7 like (gene/pseudogene)	246181	transcribed_pseudogene	NR_040288.2
AKR7A3	NC_000001.11	19274229	19288770	1	minus	aldo-keto reductase family 7 member A3	22977	protein-coding	NM_012067.3	NP_036199.2	331
LOC124903867	NC_000001.11	19288060	19305348	1	plus	uncharacterized LOC124903867	124903867	lncRNA	XR_007065521.1
LOC100506730	NC_000001.11	19293247	19295736	1	minus	uncharacterized LOC100506730	100506730	lncRNA	NR_037847.1
AKR7A2	NC_000001.11	19302708	19312146	1	minus	aldo-keto reductase family 7 member A2	8574	protein-coding	NM_003689.4	NP_003680.2	359
RNU6-1099P	NC_000001.11	19305077	19305181	1	minus	RNA, U6 small nuclear 1099, pseudogene	106481526	pseudogene
SLC66A1	NC_000001.11	19312326	19334463	1	plus	solute carrier family 66 member 1	54896	protein-coding	NM_017765.3	NP_060235.2	291
CAPZB	NC_000001.11	19338775	19485539	1	minus	capping actin protein of muscle Z-line subunit beta	832	protein-coding	NM_004930.5	NP_004921.1	272
LOC124903868	NC_000001.11	19408690	19416406	1	plus	uncharacterized LOC124903868	124903868	lncRNA	XR_007065524.1
RN7SL277P	NC_000001.11	19424384	19424599	1	plus	RNA, 7SL, cytoplasmic 277, pseudogene	106479323	pseudogene
LOC124903869	NC_000001.11	19439898	19446536	1	plus	uncharacterized LOC124903869	124903869	lncRNA	XR_007065525.1
LOC105376819	NC_000001.11	19484520	19531787	1	plus	uncharacterized LOC105376819	105376819	lncRNA	XR_947019.1
LOC105376818	NC_000001.11	19509890	19512483	1	minus	uncharacterized LOC105376818	105376818	lncRNA	XR_947018.1
RNU4-28P	NC_000001.11	19510593	19510733	1	plus	RNA, U4 small nuclear 28, pseudogene	106479570	pseudogene
LOC105376817	NC_000001.11	19512540	19529845	1	minus	uncharacterized LOC105376817	105376817	lncRNA	XR_947017.3
LOC124904816	NC_000001.11	19532170	19532274	1	minus	small nucleolar RNA U13	124904816	snoRNA	XR_007067412.1
MICOS10-DT	NC_000001.11	19591802	19596832	1	minus	MICOS10 divergent transcript	105378614	lncRNA	NR_135054.1
MICOS10-NBL1	NC_000001.11	19596979	19658452	1	plus	MICOS10-NBL1 readthrough	100532736	protein-coding	NM_001204088.2	NP_001191017.1	195
MICOS10	NC_000001.11	19596979	19629820	1	plus	mitochondrial contact site and cristae organizing system subunit 10	440574	protein-coding	NM_001032363.4	NP_001027535.1	78
RPS14P3	NC_000001.11	19607807	19608644	1	plus	ribosomal protein S14 pseudogene 3	644068	transcribed_pseudogene	NR_077246.1
NBL1	NC_000001.11	19643229	19658452	1	plus	NBL1, DAN family BMP antagonist	4681	protein-coding	NM_005380.8	NP_005371.2	181
HTR6	NC_000001.11	19664875	19680966	1	plus	5-hydroxytryptamine receptor 6	3362	protein-coding	NM_000871.3	NP_000862.1	440
TMCO4	NC_000001.11	19682240	19799916	1	minus	transmembrane and coiled-coil domains 4	255104	protein-coding	NM_181719.7	NP_859070.3	634
RNF186	NC_000001.11	19814029	19815283	1	minus	ring finger protein 186	54546	protein-coding	NM_019062.2	NP_061935.1	227
RNF186-AS1	NC_000001.11	19814409	19819502	1	plus	RNF186 antisense RNA 1	121847981	lncRNA	NR_186008.1
LOC105376823	NC_000001.11	19860211	19889164	1	minus	uncharacterized LOC105376823	105376823	lncRNA	XR_947027.3
OTUD3	NC_000001.11	19882395	19912945	1	plus	OTU deubiquitinase 3	23252	protein-coding	NM_015207.2	NP_056022.1	398
PLA2G2E	NC_000001.11	19920009	19923617	1	minus	phospholipase A2 group IIE	30814	protein-coding	NM_014589.3	NP_055404.1	142
RN7SL304P	NC_000001.11	19970969	19971269	1	plus	RNA, 7SL, cytoplasmic 304, pseudogene	106479333	pseudogene
PLA2G2A	NC_000001.11	19975431	19980434	1	minus	phospholipase A2 group IIA	5320	protein-coding	NM_000300.4	NP_000291.1	144
PLA2G5	NC_000001.11	20028408	20091911	1	plus	phospholipase A2 group V	5322	protein-coding	NM_000929.3	NP_000920.1	138
LOC100419911	NC_000001.11	20038930	20039444	1	plus	prenylcysteine oxidase 1 pseudogene	100419911	pseudogene
PLA2G2D	NC_000001.11	20111939	20119536	1	minus	phospholipase A2 group IID	26279	protein-coding	NM_012400.4	NP_036532.1	145
PLA2G2F	NC_000001.11	20139323	20150381	1	plus	phospholipase A2 group IIF	64600	protein-coding	NM_022819.4	NP_073730.3	211
LOC117779438	NC_000001.11	20154214	20160568	1	plus	uncharacterized LOC117779438	117779438	lncRNA	NR_168501.1
PLA2G2C	NC_000001.11	20163055	20186518	1	minus	phospholipase A2 group IIC	391013	protein-coding	NM_001316722.3	NP_001303651.1	150
UBXN10	NC_000001.11	20183331	20196050	1	plus	UBX domain protein 10	127733	protein-coding	NM_152376.5	NP_689589.1	280
LOC105376825	NC_000001.11	20197306	20202827	1	plus	uncharacterized LOC105376825	105376825	lncRNA	XR_947031.2
LOC105376826	NC_000001.11	20210715	20213349	1	minus	uncharacterized LOC105376826	105376826	lncRNA	XR_947032.3
LINC01757	NC_000001.11	20243095	20244655	1	plus	long intergenic non-protein coding RNA 1757	105376827	lncRNA	NR_147205.1
LOC105376828	NC_000001.11	20271604	20274507	1	plus	uncharacterized LOC105376828	105376828	lncRNA	XR_001737786.1
VWA5B1	NC_000001.11	20290875	20359518	1	plus	von Willebrand factor A domain containing 5B1	127731	protein-coding	NM_001039500.3	NP_001034589.2	1215
LOC124903870	NC_000001.11	20339509	20340787	1	plus	uncharacterized LOC124903870	124903870	lncRNA	XR_007065527.1
LINC01141	NC_000001.11	20359801	20428794	1	minus	long intergenic non-protein coding RNA 1141	339505	lncRNA	NR_033887.1
LOC124903871	NC_000001.11	20476222	20478793	1	plus	uncharacterized LOC124903871	124903871	lncRNA	XR_007065528.1
CAMK2N1	NC_000001.11	20482391	20486210	1	minus	calcium/calmodulin dependent protein kinase II inhibitor 1	55450	protein-coding	NM_018584.6	NP_061054.2	78
MUL1	NC_000001.11	20499448	20508151	1	minus	mitochondrial E3 ubiquitin protein ligase 1	79594	protein-coding	NM_024544.3	NP_078820.2	352
RPS4XP4	NC_000001.11	20525952	20526814	1	plus	ribosomal protein S4X pseudogene 4	441878	pseudogene
FAM43B	NC_000001.11	20552573	20555020	1	plus	family with sequence similarity 43 member B	163933	protein-coding	NM_207334.3	NP_997217.1	329
CDA	NC_000001.11	20589097	20618903	1	plus	cytidine deaminase	978	protein-coding	NM_001785.3	NP_001776.1	146
PINK1	NC_000001.11	20633458	20651511	1	plus	PTEN induced kinase 1	65018	protein-coding	NM_032409.3	NP_115785.1	581
MIR6084	NC_000001.11	20633679	20633788	1	plus	microRNA 6084	102464833	miRNA	NR_106732.1
MIR6084	NC_000001.11	20633756	20633775	1	plus	hsa-miR-6084	102464833	miRNA
PINK1-AS	NC_000001.11	20642657	20652193	1	minus	PINK1 antisense RNA	100861548	antisense_RNA	NR_046507.1
DDOST	NC_000001.11	20651777	20661369	1	minus	dolichyl-diphosphooligosaccharide--protein glycosyltransferase non-catalytic subunit	1650	protein-coding	NM_005216.5	NP_005207.3	439
KIF17	NC_000001.11	20661630	20718007	1	minus	kinesin family member 17	57576	protein-coding	NM_020816.4	NP_065867.2	1029
SH2D5	NC_000001.11	20719731	20732703	1	minus	SH2 domain containing 5	400745	protein-coding	NM_001103160.2	NP_001096630.1	339
HP1BP3	NC_000001.11	20740266	20787307	1	minus	heterochromatin protein 1 binding protein 3	50809	protein-coding	NM_016287.5	NP_057371.2	553
EIF4G3	NC_000001.11	20806292	21176897	1	minus	eukaryotic translation initiation factor 4 gamma 3	8672	protein-coding	NM_003760.4	NP_003751.2	1585
RNU7-200P	NC_000001.11	20841241	20841302	1	plus	RNA, U7 small nuclear 200 pseudogene	106480835	pseudogene
LOC105376830	NC_000001.11	20903705	20919273	1	plus	uncharacterized LOC105376830	105376830	lncRNA	XR_947041.1
LOC105376829	NC_000001.11	20919271	20932636	1	plus	uncharacterized LOC105376829	105376829	lncRNA	XR_947038.3
MIR1256	NC_000001.11	20988314	20988432	1	minus	microRNA 1256	100302155	miRNA	NR_031657.1
MIR1256	NC_000001.11	20988377	20988398	1	minus	hsa-miR-1256	100302155	miRNA
RPS15AP6	NC_000001.11	21003511	21003964	1	minus	ribosomal protein S15a pseudogene 6	100271141	pseudogene
HSPE1P27	NC_000001.11	21161475	21162081	1	plus	heat shock protein family E (Hsp10) member 1 pseudogene 27	106480261	pseudogene
ECE1	NC_000001.11	21217250	21345504	1	minus	endothelin converting enzyme 1	1889	protein-coding	NM_001397.3	NP_001388.1	770
LOC124903872	NC_000001.11	21262083	21267251	1	plus	uncharacterized LOC124903872	124903872	lncRNA	XR_007065530.1
ECE1-AS1	NC_000001.11	21293290	21299869	1	plus	ECE1 antisense RNA 1	100506801	lncRNA	NR_038404.1
PPP1R11P1	NC_000001.11	21397800	21398562	1	plus	protein phosphatase 1 regulatory inhibitor subunit 11 pseudogene 1	94297	pseudogene
PDE4DIPP10	NC_000001.11	21411456	21411990	1	minus	PDE4DIP pseudogene 10	100421269	pseudogene
LOC105376832	NC_000001.11	21412667	21416543	1	minus	uncharacterized LOC105376832	105376832	lncRNA	XR_947043.2
NBPF2P	NC_000001.11	21423108	21427960	1	minus	NBPF member 2, pseudogene	343381	pseudogene
HS6ST1P1	NC_000001.11	21428068	21432220	1	plus	heparan sulfate 6-O-sulfotransferase 1 pseudogene 1	388605	pseudogene
CROCCP5	NC_000001.11	21434320	21436826	1	plus	CROCC pseudogene 5	100421114	pseudogene
NBPF3	NC_000001.11	21436789	21484900	1	plus	NBPF member 3	84224	protein-coding	NM_032264.6	NP_115640.1	633
PFN1P10	NC_000001.11	21459424	21460202	1	minus	profilin 1 pseudogene 10	767853	pseudogene
ALPL	NC_000001.11	21508984	21578410	1	plus	alkaline phosphatase, biomineralization associated	249	protein-coding	NM_000478.6	NP_000469.3	524
LINC02596	NC_000001.11	21586448	21591187	1	plus	long intergenic non-protein coding RNA 2596	105376834	lncRNA	NR_187321.1
RAP1GAP	NC_000001.11	21596221	21669357	1	minus	RAP1 GTPase activating protein	5909	protein-coding	NM_002885.4	NP_002876.2	663
USP48	NC_000001.11	21678298	21783149	1	minus	ubiquitin specific peptidase 48	84196	protein-coding	NM_032236.8	NP_115612.4	1035
LOC124904736	NC_000001.11	21741140	21741195	1	plus	uncharacterized LOC124904736	124904736	pseudogene
LDLRAD2	NC_000001.11	21812265	21825225	1	plus	low density lipoprotein receptor class A domain containing 2	401944	protein-coding	NM_001013693.3	NP_001013715.2	272
HSPG2	NC_000001.11	21822244	21937310	1	minus	heparan sulfate proteoglycan 2	3339	protein-coding	NM_005529.7	NP_005520.4	4391
RPL21P29	NC_000001.11	21908058	21908614	1	plus	ribosomal protein L21 pseudogene 29	440575	pseudogene
CELA3B	NC_000001.11	21977022	21998642	1	plus	chymotrypsin like elastase 3B	23436	protein-coding	NM_007352.4	NP_031378.1	270
RN7SL386P	NC_000001.11	21987481	21987777	1	plus	RNA, 7SL, cytoplasmic 386, pseudogene	106479364	pseudogene
RNU6-1022P	NC_000001.11	21987816	21987919	1	plus	RNA, U6 small nuclear 1022, pseudogene	106480016	pseudogene
CELA3A	NC_000001.11	22001657	22012542	1	plus	chymotrypsin like elastase 3A	10136	protein-coding	NM_005747.5	NP_005738.4	270
RN7SL186P	NC_000001.11	22010650	22010946	1	plus	RNA, 7SL, cytoplasmic 186, pseudogene	106480972	pseudogene
RNU6-776P	NC_000001.11	22010985	22011088	1	plus	RNA, U6 small nuclear 776, pseudogene	106480608	pseudogene
LINC01635	NC_000001.11	22023994	22026048	1	minus	long intergenic non-protein coding RNA 1635	101928043	lncRNA	NR_110692.1
LINC00339	NC_000001.11	22025191	22031224	1	plus	long intergenic non-protein coding RNA 339	29092	lncRNA	NR_023918.2
CDC42	NC_000001.11	22052709	22101360	1	plus	cell division cycle 42	998	protein-coding	NM_001791.4	NP_001782.1	191
LOC124903873	NC_000001.11	22066113	22068827	1	minus	M-phase phosphoprotein 6-like	124903873	pseudogene
WNT4	NC_000001.11	22117313	22143097	1	minus	Wnt family member 4	54361	protein-coding	NM_030761.5	NP_110388.2	351
LOC105376845	NC_000001.11	22140953	22157385	1	plus	uncharacterized LOC105376845	105376845	lncRNA	XR_947050.1
LOC105376850	NC_000001.11	22163343	22175759	1	plus	uncharacterized LOC105376850	105376850	lncRNA	XR_947057.3
LOC107985377	NC_000001.11	22252565	22257967	1	plus	uncharacterized LOC107985377	107985377	lncRNA	XR_001737789.1
MIR4418	NC_000001.11	22266239	22266300	1	plus	microRNA 4418	100616433	miRNA	NR_039613.1
MIR4418	NC_000001.11	22266277	22266294	1	plus	hsa-miR-4418	100616433	miRNA
LOC105376856	NC_000001.11	22416331	22418964	1	minus	uncharacterized LOC105376856	105376856	lncRNA	XR_947058.2
ZBTB40	NC_000001.11	22428909	22531154	1	plus	zinc finger and BTB domain containing 40	9923	protein-coding	NM_014870.4	NP_055685.3	1239
EPHA8	NC_000001.11	22563489	22603595	1	plus	EPH receptor A8	2046	protein-coding	NM_020526.5	NP_065387.1	1005
MIR6127	NC_000001.11	22633258	22633366	1	minus	microRNA 6127	102466615	miRNA	NR_106742.1
MIR6127	NC_000001.11	22633328	22633346	1	minus	hsa-miR-6127	102466615	miRNA
C1QA	NC_000001.11	22636463	22639678	1	plus	complement C1q A chain	712	protein-coding	NM_015991.4	NP_057075.1	245
C1QC	NC_000001.11	22643633	22648108	1	plus	complement C1q C chain	714	protein-coding	NM_172369.5	NP_758957.2	245
C1QB	NC_000001.11	22653236	22661637	1	plus	complement C1q B chain	713	protein-coding	NM_000491.5	NP_000482.3	253
EPHB2	NC_000001.11	22710838	22921500	1	plus	EPH receptor B2	2048	protein-coding	NM_004442.7	NP_004433.2	987
MIR4684	NC_000001.11	22719517	22719598	1	plus	microRNA 4684	100616391	miRNA	NR_039832.1
MIR4684	NC_000001.11	22719530	22719551	1	plus	hsa-miR-4684-5p	100616391	miRNA
MIR4684	NC_000001.11	22719566	22719587	1	plus	hsa-miR-4684-3p	100616391	miRNA
MIR4253	NC_000001.11	22863159	22863226	1	minus	microRNA 4253	100422914	miRNA	NR_036214.1
MIR4253	NC_000001.11	22863169	22863186	1	minus	hsa-miR-4253	100422914	miRNA
LOC124903874	NC_000001.11	22883513	22889560	1	minus	uncharacterized LOC124903874	124903874	lncRNA	XR_007065533.1
LACTBL1	NC_000001.11	22953043	22972866	1	minus	lactamase beta like 1	646262	protein-coding	NM_001289974.2	NP_001276903.1	579
TEX46	NC_000001.11	23010834	23015852	1	minus	testis expressed 46	729059	protein-coding	NM_001242521.2	NP_001229450.1	121
KDM1A	NC_000001.11	23019468	23083689	1	plus	lysine demethylase 1A	23028	protein-coding	NM_015013.4	NP_055828.2	852
MIR3115	NC_000001.11	23044305	23044372	1	plus	microRNA 3115	100422866	miRNA	NR_036057.1
MIR3115	NC_000001.11	23044310	23044329	1	plus	hsa-miR-3115	100422866	miRNA
LUZP1	NC_000001.11	23083642	23178122	1	minus	leucine zipper protein 1	7798	protein-coding	NM_033631.5	NP_361013.3	1076
RNU6-514P	NC_000001.11	23162704	23162810	1	plus	RNA, U6 small nuclear 514, pseudogene	106480586	pseudogene
RNU6-135P	NC_000001.11	23163953	23164053	1	plus	RNA, U6 small nuclear 135, pseudogene	106479625	pseudogene
HTR1D	NC_000001.11	23191895	23217502	1	minus	5-hydroxytryptamine receptor 1D	3352	protein-coding	NM_000864.5	NP_000855.1	377
RPL29P6	NC_000001.11	23244729	23245346	1	plus	ribosomal protein L29 pseudogene 6	391019	pseudogene
LINC01355	NC_000001.11	23281309	23285518	1	minus	long intergenic non-protein coding RNA 1355	100996511	lncRNA	NR_110616.1
HNRNPR	NC_000001.11	23304688	23344284	1	minus	heterogeneous nuclear ribonucleoprotein R	10236	protein-coding	NM_005826.5	NP_005817.1	633
ZNF436	NC_000001.11	23359448	23369836	1	minus	zinc finger protein 436	80818	protein-coding	NM_030634.3	NP_085137.1	470
ZNF436-AS1	NC_000001.11	23368971	23371839	1	plus	ZNF436 antisense RNA 1	148898	lncRNA	NR_033690.1
TCEA3	NC_000001.11	23380909	23424748	1	minus	transcription elongation factor A3	6920	protein-coding	NM_003196.3	NP_003187.1	348
LOC124903875	NC_000001.11	23424866	23428983	1	plus	uncharacterized LOC124903875	124903875	lncRNA	XR_007065535.1
ASAP3	NC_000001.11	23428563	23484631	1	minus	ArfGAP with SH3 domain, ankyrin repeat and PH domain 3	55616	protein-coding	NM_017707.4	NP_060177.2	903
E2F2	NC_000001.11	23505212	23531233	1	minus	E2F transcription factor 2	1870	protein-coding	NM_004091.4	NP_004082.1	437
LOC101928163	NC_000001.11	23521930	23528419	1	plus	uncharacterized LOC101928163	101928163	lncRNA	NR_110799.1
LOC124903876	NC_000001.11	23539883	23573700	1	plus	uncharacterized LOC124903876	124903876	lncRNA	XR_007065537.1
LOC105376859	NC_000001.11	23548494	23554942	1	minus	uncharacterized LOC105376859	105376859	lncRNA	NR_188655.1
ID3	NC_000001.11	23557926	23559501	1	minus	inhibitor of DNA binding 3	3399	protein-coding	NM_002167.5	NP_002158.3	119
LOC107984928	NC_000001.11	23576436	23577707	1	minus	uncharacterized LOC107984928	107984928	lncRNA	XR_007065539.1
MDS2	NC_000001.11	23627334	23640568	1	plus	myelodysplastic syndrome 2 translocation associated	259283	lncRNA	NR_167901.1
EEF1A1P48	NC_000001.11	23670777	23671244	1	plus	eukaryotic translation elongation factor 1 alpha 1 pseudogene 48	729856	pseudogene
RPL11	NC_000001.11	23691779	23696835	1	plus	ribosomal protein L11	6135	protein-coding	NM_000975.5	NP_000966.2	178
ELOA	NC_000001.11	23743471	23762059	1	plus	elongin A	6924	protein-coding	NM_003198.3	NP_003189.3	772
ELOA-AS1	NC_000001.11	23760382	23778297	1	minus	ELOA antisense RNA 1	100506963	lncRNA	NR_038280.1
PITHD1	NC_000001.11	23778418	23788232	1	plus	PITH domain containing 1	57095	protein-coding	NM_020362.5	NP_065095.2	211
LOC105376860	NC_000001.11	23790614	23793532	1	minus	uncharacterized LOC105376860	105376860	lncRNA	XR_947067.3
LYPLA2	NC_000001.11	23791145	23795539	1	plus	lysophospholipase 2	11313	protein-coding	NM_007260.3	NP_009191.1	231
GALE	NC_000001.11	23795599	23800754	1	minus	UDP-galactose-4-epimerase	2582	protein-coding	NM_000403.4	NP_000394.2	348
HMGCL	NC_000001.11	23801885	23825429	1	minus	3-hydroxy-3-methylglutaryl-CoA lyase	3155	protein-coding	NM_000191.3	NP_000182.2	325
LOC105376861	NC_000001.11	23825540	23838636	1	minus	uncharacterized LOC105376861	105376861	lncRNA	XR_947068.2
FUCA1	NC_000001.11	23845077	23868290	1	minus	alpha-L-fucosidase 1	2517	protein-coding	NM_000147.5	NP_000138.2	466
CNR2	NC_000001.11	23870515	23913362	1	minus	cannabinoid receptor 2	1269	protein-coding	NM_001841.3	NP_001832.1	360
LOC124904841	NC_000001.11	23882255	23882352	1	plus	uncharacterized LOC124904841	124904841	pseudogene
BTBD6P1	NC_000001.11	23901049	23903008	1	minus	BTB domain containing 6 pseudogene 1	646330	pseudogene
MIR378F	NC_000001.11	23929070	23929147	1	plus	microRNA 378f	100616492	miRNA	NR_039615.1
MIR378F	NC_000001.11	23929121	23929140	1	plus	hsa-miR-378f	100616492	miRNA
LOC124903877	NC_000001.11	23948809	23958114	1	minus	uncharacterized LOC124903877	124903877	lncRNA	XR_007065541.1
H3P1	NC_000001.11	23949016	23949383	1	minus	H3 histone pseudogene 1	115482711	pseudogene
PNRC2	NC_000001.11	23959164	23963462	1	plus	proline rich nuclear receptor coactivator 2	55629	protein-coding	NM_017761.4	NP_060231.1	139
SRSF10	NC_000001.11	23964347	23980327	1	minus	serine and arginine rich splicing factor 10	10772	protein-coding	NM_006625.6	NP_006616.1	183
LOC105378615	NC_000001.11	23987408	23987788	1	minus	uncharacterized LOC105378615	105378615	lncRNA	XR_947070.1
RPL36P5	NC_000001.11	24007834	24008554	1	minus	ribosomal protein L36 pseudogene 5	127295	pseudogene
LOC105376863	NC_000001.11	24010517	24028975	1	plus	uncharacterized LOC105376863	105376863	lncRNA	XR_947072.3
LOC107984931	NC_000001.11	24042274	24064129	1	plus	uncharacterized LOC107984931	107984931	lncRNA	XR_001737929.1
MYOM3	NC_000001.11	24056041	24112135	1	minus	myomesin 3	127294	protein-coding	NM_152372.4	NP_689585.3	1437
MYOM3-AS1	NC_000001.11	24066762	24083355	1	plus	MYOM3 antisense RNA 1	107985737	lncRNA	XR_001737930.2
LOC124903878	NC_000001.11	24096046	24097974	1	plus	uncharacterized LOC124903878	124903878	lncRNA	XR_007065543.1
LOC105376864	NC_000001.11	24098706	24103931	1	plus	uncharacterized LOC105376864	105376864	lncRNA	XR_007065542.1
IL22RA1	NC_000001.11	24119771	24143140	1	minus	interleukin 22 receptor subunit alpha 1	58985	protein-coding	NM_021258.4	NP_067081.2	574
LOC124903879	NC_000001.11	24151434	24160458	1	plus	uncharacterized LOC124903879	124903879	lncRNA	XR_007065544.1
IFNLR1	NC_000001.11	24154168	24187289	1	minus	interferon lambda receptor 1	163702	protein-coding	NM_170743.4	NP_734464.1	520
LINC02800	NC_000001.11	24200240	24211690	1	plus	long intergenic non-protein coding RNA 2800	284632	lncRNA	NR_027087.2
GRHL3-AS1	NC_000001.11	24305928	24321991	1	minus	GRHL3 antisense RNA 1	105376871	lncRNA	NR_183722.1
GRHL3	NC_000001.11	24319357	24364482	1	plus	grainyhead like transcription factor 3	57822	protein-coding	NM_021180.4	NP_067003.2	607
STPG1	NC_000001.11	24356999	24415044	1	minus	sperm tail PG-rich repeat containing 1	90529	protein-coding	NM_178122.5	NP_835223.1	287
NIPAL3	NC_000001.11	24413524	24472983	1	plus	NIPA like domain containing 3	57185	protein-coding	NM_020448.5	NP_065181.1	406
RCAN3AS	NC_000001.11	24496254	24502382	1	minus	RCAN3 antisense RNA	100750325	lncRNA	NR_045407.2
RCAN3	NC_000001.11	24502344	24541040	1	plus	RCAN family member 3	11123	protein-coding	NM_013441.4	NP_038469.1	241
NCMAP-DT	NC_000001.11	24539274	24556024	1	minus	NCMAP divergent transcript	100506985	lncRNA	NR_109781.1
NCMAP	NC_000001.11	24556087	24609328	1	plus	non-compact myelin associated protein	400746	protein-coding	NM_001010980.5	NP_001010980.1	102
RPL26P8	NC_000001.11	24563597	24563971	1	plus	ribosomal protein L26 pseudogene 8	100270884	pseudogene
SRRM1	NC_000001.11	24643302	24673281	1	plus	serine and arginine repetitive matrix 1	10250	protein-coding	NM_005839.4	NP_005830.2	904
LOC124904829	NC_000001.11	24666983	24667087	1	minus	small nucleolar RNA U13	124904829	snoRNA	XR_007067425.1
CLIC4	NC_000001.11	24745447	24844321	1	plus	chloride intracellular channel 4	25932	protein-coding	NM_013943.3	NP_039234.1	253
RNU6-1208P	NC_000001.11	24777873	24777979	1	minus	RNA, U6 small nuclear 1208, pseudogene	106480094	pseudogene
LOC105376876	NC_000001.11	24857082	24865738	1	plus	uncharacterized LOC105376876	105376876	lncRNA	XR_947082.3
RUNX3	NC_000001.11	24899511	24965138	1	minus	RUNX family transcription factor 3	864	protein-coding	NM_004350.3	NP_004341.1	415
MIR6731	NC_000001.11	24919345	24919416	1	minus	microRNA 6731	102465437	miRNA	NR_106789.1
MIR6731	NC_000001.11	24919345	24919365	1	minus	hsa-miR-6731-3p	102465437	miRNA
MIR6731	NC_000001.11	24919390	24919411	1	minus	hsa-miR-6731-5p	102465437	miRNA
RUNX3-AS1	NC_000001.11	24930457	24964708	1	plus	RUNX3 antisense RNA 1	105376878	lncRNA	NR_183339.1
MIR4425	NC_000001.11	25023503	25023586	1	plus	microRNA 4425	100616365	miRNA	NR_039623.1
MIR4425	NC_000001.11	25023552	25023573	1	plus	hsa-miR-4425	100616365	miRNA
LINC02793	NC_000001.11	25041167	25048867	1	plus	long intergenic non-protein coding RNA 2793	105376879	lncRNA	XR_947090.3
IFITM3P7	NC_000001.11	25124893	25125457	1	minus	IFITM3 pseudogene 7	391020	pseudogene
LOC124903880	NC_000001.11	25131164	25132919	1	minus	uncharacterized LOC124903880	124903880	lncRNA	XR_007065551.1
SYF2	NC_000001.11	25222276	25232502	1	minus	SYF2 pre-mRNA splicing factor	25949	protein-coding	NM_015484.5	NP_056299.1	243
LOC124903881	NC_000001.11	25232589	25240273	1	plus	uncharacterized LOC124903881	124903881	lncRNA	XR_007065554.1
RSRP1	NC_000001.11	25242249	25338254	1	minus	arginine and serine rich protein 1	57035	protein-coding	NM_020317.5	NP_064713.3	290
LOC105376882	NC_000001.11	25269459	25274624	1	minus	uncharacterized LOC105376882	105376882	lncRNA	XR_947099.3
RHD	NC_000001.11	25272486	25330445	1	plus	Rh blood group D antigen	6007	protein-coding	NM_016124.6	NP_057208.3	417
SDHDP6	NC_000001.11	25293358	25294669	1	minus	succinate dehydrogenase complex subunit D pseudogene 6	29768	pseudogene
TMEM50A	NC_000001.11	25338334	25362361	1	plus	transmembrane protein 50A	23585	protein-coding	NM_014313.4	NP_055128.1	157
LOC124904723	NC_000001.11	25340971	25341034	1	plus	uncharacterized LOC124904723	124904723	pseudogene
LOC124904823	NC_000001.11	25346274	25346377	1	minus	small nucleolar RNA U13	124904823	snoRNA	XR_007067419.1
RHCE	NC_000001.11	25362249	25430203	1	minus	Rh blood group CcEe antigens	6006	protein-coding	NM_020485.8	NP_065231.4	417
SDHDP7	NC_000001.11	25398695	25400004	1	plus	succinate dehydrogenase complex subunit D pseudogene 7	388606	pseudogene
MACO1	NC_000001.11	25430897	25500209	1	plus	macoilin 1	55219	protein-coding	NM_018202.6	NP_060672.2	664
LDLRAP1	NC_000001.11	25543606	25590400	1	plus	low density lipoprotein receptor adaptor protein 1	26119	protein-coding	NM_015627.3	NP_056442.2	308
MAN1C1	NC_000001.11	25616791	25784450	1	plus	mannosidase alpha class 1C member 1	57134	protein-coding	NM_020379.4	NP_065112.1	630
SELENON	NC_000001.11	25800193	25818221	1	plus	selenoprotein N	57190	protein-coding	NM_020451.3	NP_065184.2	590
MTFR1L	NC_000001.11	25819954	25832938	1	plus	mitochondrial fission regulator 1 like	56181	protein-coding	NM_019557.6	NP_062457.3	292
LOC646471	NC_000001.11	25819954	25823606	1	minus	uncharacterized LOC646471	646471	lncRNA	NR_024498.1
AUNIP	NC_000001.11	25831906	25859457	1	minus	aurora kinase A and ninein interacting protein	79000	protein-coding	NM_024037.3	NP_076942.1	357
PAQR7	NC_000001.11	25861484	25875708	1	minus	progestin and adipoQ receptor family member 7	164091	protein-coding	NM_178422.6	NP_848509.1	346
STMN1	NC_000001.11	25884179	25906880	1	minus	stathmin 1	3925	protein-coding	NM_005563.4	NP_005554.1	149
SNRPFP2	NC_000001.11	25887330	25887702	1	plus	small nuclear ribonucleoprotein polypeptide F pseudogene 2	100874411	pseudogene
RPL39P7	NC_000001.11	25888917	25889304	1	plus	ribosomal protein L39 pseudogene 7	100270892	pseudogene
MIR3917	NC_000001.11	25906362	25906454	1	minus	microRNA 3917	100500808	miRNA	NR_037481.1
MIR3917	NC_000001.11	25906384	25906403	1	minus	hsa-miR-3917	100500808	miRNA
LOC105376885	NC_000001.11	25906550	25908243	1	plus	uncharacterized LOC105376885	105376885	lncRNA	XR_947102.1
PAFAH2	NC_000001.11	25959767	25998063	1	minus	platelet activating factor acetylhydrolase 2	5051	protein-coding	NM_000437.4	NP_000428.2	392
RNU6-110P	NC_000001.11	25964197	25964300	1	plus	RNA, U6 small nuclear 110, pseudogene	106479615	pseudogene
LOC124900433	NC_000001.11	26006216	26006299	1	plus	small Cajal body-specific RNA 18	124900433	ncRNA	XR_007067389.1
EXTL1	NC_000001.11	26021775	26036464	1	plus	exostosin like glycosyltransferase 1	2134	protein-coding	NM_004455.3	NP_004446.2	676
SLC30A2	NC_000001.11	26037252	26046118	1	minus	solute carrier family 30 member 2	7780	protein-coding	NM_032513.5	NP_115902.1	323
LOC105376910	NC_000001.11	26048258	26050654	1	plus	uncharacterized LOC105376910	105376910	lncRNA	XR_001737948.2
TRIM63	NC_000001.11	26051301	26067630	1	minus	tripartite motif containing 63	84676	protein-coding	NM_032588.4	NP_115977.2	353
PDIK1L	NC_000001.11	26111162	26125555	1	plus	PDLIM1 interacting kinase 1 like	149420	protein-coding	NM_152835.5	NP_690048.1	341
FAM110D	NC_000001.11	26159079	26163962	1	plus	family with sequence similarity 110 member D	79927	protein-coding	NM_024869.3	NP_079145.2	271
C1orf232	NC_000001.11	26164101	26168963	1	minus	chromosome 1 open reading frame 230	110806296	protein-coding	NM_001364667.1	NP_001351596.1	118
ZNF593OS	NC_000001.11	26169521	26171832	1	minus	ZNF593 opposite strand	118568799	protein-coding	NM_001395468.1	NP_001382397.1	63
ZNF593	NC_000001.11	26169908	26170873	1	plus	zinc finger protein 593	51042	protein-coding	NM_015871.5	NP_056955.2	134
CNKSR1	NC_000001.11	26177491	26189884	1	plus	connector enhancer of kinase suppressor of Ras 1	10256	protein-coding	NM_006314.3	NP_006305.2	713
CATSPER4	NC_000001.11	26190602	26202964	1	plus	cation channel sperm associated 4	378807	protein-coding	NM_198137.2	NP_937770.1	472
LOC100420494	NC_000001.11	26218886	26219534	1	minus	ADP ribosylation factor like GTPase 16 pseudogene	100420494	pseudogene
LOC124903882	NC_000001.11	26224599	26225297	1	minus	uncharacterized LOC124903882	124903882	lncRNA	XR_007065556.1
ZPLD2P	NC_000001.11	26225320	26229840	1	plus	zona pellucida like domain containing 2, pseudogene	101928303	lncRNA	NR_110698.1
CEP85	NC_000001.11	26234200	26278808	1	plus	centrosomal protein 85	64793	protein-coding	NM_022778.5	NP_073615.2	762
LOC124904684	NC_000001.11	26246754	26246847	1	plus	uncharacterized LOC124904684	124904684	pseudogene
MRPS6P1	NC_000001.11	26263035	26263398	1	minus	mitochondrial ribosomal protein S6 pseudogene 1	359780	pseudogene
SH3BGRL3	NC_000001.11	26280086	26281522	1	plus	SH3 domain binding glutamate rich protein like 3	83442	protein-coding	NM_031286.4	NP_112576.1	93
UBXN11	NC_000001.11	26282282	26318355	1	minus	UBX domain protein 11	91544	protein-coding	NM_145345.3	NP_663320.2	487
CD52	NC_000001.11	26317958	26320523	1	plus	CD52 molecule	1043	protein-coding	NM_001803.3	NP_001794.2	61
CRYBG2	NC_000001.11	26321865	26354130	1	minus	crystallin beta-gamma domain containing 2	55057	protein-coding	NM_001039775.4	NP_001034864.2	1661
RPL34P4	NC_000001.11	26326641	26327042	1	plus	ribosomal protein L34 pseudogene 4	100270889	pseudogene
ZNF683	NC_000001.11	26361634	26374518	1	minus	zinc finger protein 683	257101	protein-coding	NM_173574.3	NP_775845.2	504
LIN28A	NC_000001.11	26410817	26429728	1	plus	lin-28 homolog A	79727	protein-coding	NM_024674.6	NP_078950.1	209
LOC124903883	NC_000001.11	26430755	26432237	1	minus	uncharacterized LOC124903883	124903883	lncRNA	XR_007065557.1
DHDDS	NC_000001.11	26432321	26471306	1	plus	dehydrodolichyl diphosphate synthase subunit	79947	protein-coding	NM_024887.4	NP_079163.2	334
RPL17P9	NC_000001.11	26454596	26455207	1	minus	ribosomal protein L17 pseudogene 9	729301	pseudogene
DHDDS-AS1	NC_000001.11	26462756	26467537	1	minus	DHDDS antisense RNA 1	101928324	lncRNA	NR_125952.1
HMGN2	NC_000001.11	26472440	26476642	1	plus	high mobility group nucleosomal binding domain 2	3151	protein-coding	NM_005517.4	NP_005508.1	90
DPPA2P2	NC_000001.11	26519117	26520264	1	minus	developmental pluripotency associated 2 pseudogene 2	100128503	pseudogene
LOC124903884	NC_000001.11	26529120	26531398	1	minus	uncharacterized LOC124903884	124903884	lncRNA	XR_007065558.1
RPS6KA1	NC_000001.11	26529761	26575025	1	plus	ribosomal protein S6 kinase A1	6195	protein-coding	NM_002953.4	NP_002944.2	735
MIR1976	NC_000001.11	26554542	26554593	1	plus	microRNA 1976	100302190	miRNA	NR_031740.1
MIR1976	NC_000001.11	26554574	26554593	1	plus	hsa-miR-1976	100302190	miRNA
RN7SL679P	NC_000001.11	26593245	26593546	1	minus	RNA, 7SL, cytoplasmic 679, pseudogene	106481855	pseudogene
LOC124904769	NC_000001.11	26602369	26602432	1	minus	U7 small nuclear RNA	124904769	snRNA	XR_007067342.1
LOC124904813	NC_000001.11	26642286	26642389	1	minus	small nucleolar RNA U13	124904813	snoRNA	XR_007067409.1
LOC105376888	NC_000001.11	26689182	26690812	1	plus	uncharacterized LOC105376888	105376888	lncRNA	XR_001737950.2
LOC124900417	NC_000001.11	26691908	26696405	1	minus	translation initiation factor IF-2-like	124900417	protein-coding	XM_047439473.1	XP_047295429.1	291
LOC101928728	NC_000001.11	26691910	26694131	1	minus	uncharacterized LOC101928728	101928728	lncRNA	NR_135804.1
ARID1A	NC_000001.11	26696015	26782104	1	plus	AT-rich interaction domain 1A	8289	protein-coding	NM_006015.6	NP_006006.3	2285
PIGV	NC_000001.11	26787054	26800659	1	plus	phosphatidylinositol glycan anchor biosynthesis class V	55650	protein-coding	NM_017837.4	NP_060307.2	493
RN7SL165P	NC_000001.11	26814822	26815112	1	plus	RNA, 7SL, cytoplasmic 165, pseudogene	106479281	pseudogene
ZDHHC18	NC_000001.11	26826688	26857604	1	plus	zinc finger DHHC-type palmitoyltransferase 18	84243	protein-coding	NM_032283.3	NP_115659.1	388
SFN	NC_000001.11	26863149	26864456	1	plus	stratifin	2810	protein-coding	NM_006142.5	NP_006133.1	248
GPN2	NC_000001.11	26876132	26890283	1	minus	GPN-loop GTPase 2	54707	protein-coding	NM_018066.4	NP_060536.3	310
GPATCH3	NC_000001.11	26890488	26900467	1	minus	G-patch domain containing 3	63906	protein-coding	NM_022078.3	NP_071361.2	525
NUDC	NC_000001.11	26900161	26946871	1	plus	nuclear distribution C, dynein complex regulator	10726	protein-coding	NM_006600.4	NP_006591.1	331
NR0B2	NC_000001.11	26911489	26913975	1	minus	nuclear receptor subfamily 0 group B member 2	8431	protein-coding	NM_021969.3	NP_068804.1	257
KDF1	NC_000001.11	26949562	26960468	1	minus	keratinocyte differentiation factor 1	126695	protein-coding	NM_152365.3	NP_689578.2	398
RPL12P13	NC_000001.11	26980080	26981023	1	plus	ribosomal protein L12 pseudogene 13	100129926	pseudogene
RPL32P6	NC_000001.11	26983595	26984079	1	plus	ribosomal protein L32 pseudogene 6	100270888	pseudogene
OSTCP2	NC_000001.11	26985757	26986343	1	minus	oligosaccharyltransferase complex subunit pseudogene 2	646567	protein-coding	XM_047437145.1	XP_047293101.1	147
TRNP1	NC_000001.11	26993692	27000886	1	plus	TMF1 regulated nuclear protein 1	388610	protein-coding	NM_001013642.3	NP_001013664.2	227
TENT5B	NC_000001.11	27005020	27012850	1	minus	terminal nucleotidyltransferase 5B	115572	protein-coding	NM_052943.4	NP_443175.2	425
LOC101928391	NC_000001.11	27031758	27065585	1	plus	uncharacterized LOC101928391	101928391	lncRNA	XR_947110.4
SLC9A1	NC_000001.11	27098809	27155125	1	minus	solute carrier family 9 member A1	6548	protein-coding	NM_003047.5	NP_003038.2	815
LOC102723760	NC_000001.11	27157561	27160468	1	plus	uncharacterized LOC102723760	102723760	lncRNA	XR_426674.4
RPL18AP5	NC_000001.11	27176711	27177330	1	plus	ribosomal protein L18a pseudogene 5	729955	pseudogene
CHCHD3P3	NC_000001.11	27200636	27201599	1	minus	coiled-coil-helix-coiled-coil-helix domain containing 3 pseudogene 3	646572	pseudogene
NPM1P39	NC_000001.11	27206914	27207875	1	plus	nucleophosmin 1 pseudogene 39	440577	pseudogene
SNRPEP7	NC_000001.11	27211195	27211481	1	plus	SNRPE pseudogene 7	100874415	pseudogene
WDTC1-DT	NC_000001.11	27229631	27234429	1	minus	WDTC1 divergent transcript	105376890	lncRNA	XR_947117.2
WDTC1	NC_000001.11	27234441	27308636	1	plus	WD and tetratricopeptide repeats 1	23038	protein-coding	NM_015023.5	NP_055838.2	676
TMEM222	NC_000001.11	27322163	27336400	1	plus	transmembrane protein 222	84065	protein-coding	NM_032125.3	NP_115501.2	208
ACTG1P20	NC_000001.11	27323874	27326525	1	plus	actin gamma 1 pseudogene 20	644961	transcribed_pseudogene	NR_033926.1
RNU6-48P	NC_000001.11	27325219	27325324	1	plus	RNA, U6 small nuclear 48, pseudogene	100887744	pseudogene
SYTL1	NC_000001.11	27342022	27353932	1	plus	synaptotagmin like 1	84958	protein-coding	NM_032872.3	NP_116261.1	550
MAP3K6	NC_000001.11	27355184	27366961	1	minus	mitogen-activated protein kinase kinase kinase 6	9064	protein-coding	NM_004672.5	NP_004663.3	1288
FCN3	NC_000001.11	27369110	27374824	1	minus	ficolin 3	8547	protein-coding	NM_003665.4	NP_003656.2	299
CD164L2	NC_000001.11	27379176	27383333	1	minus	CD164 molecule like 2	388611	protein-coding	NM_207397.5	NP_997280.2	173
GPR3	NC_000001.11	27392622	27395814	1	plus	G protein-coupled receptor 3	2827	protein-coding	NM_005281.4	NP_005272.1	330
WASF2	NC_000001.11	27404230	27490167	1	minus	WASP family member 2	10163	protein-coding	NM_006990.5	NP_008921.1	498
LOC105376892	NC_000001.11	27522487	27530720	1	plus	uncharacterized LOC105376892	105376892	lncRNA	NR_188658.1
AHDC1	NC_000001.11	27534245	27604227	1	minus	AT-hook DNA binding motif containing 1	27245	protein-coding	NM_001029882.3	NP_001025053.1	1603
FGR	NC_000001.11	27612064	27635185	1	minus	FGR proto-oncogene, Src family tyrosine kinase	2268	protein-coding	NM_005248.3	NP_005239.1	529
LOC729973	NC_000001.11	27649379	27649940	1	plus	uncharacterized LOC729973	729973	pseudogene
LINC02574	NC_000001.11	27660328	27662722	1	minus	long intergenic non-protein coding RNA 2574	111216282	lncRNA	NR_151722.1
IFI6	NC_000001.11	27666064	27672192	1	minus	interferon alpha inducible protein 6	2537	protein-coding	NM_002038.4	NP_002029.3	130
RNU6-949P	NC_000001.11	27675603	27675709	1	minus	RNA, U6 small nuclear 949, pseudogene	106481925	pseudogene
CHMP1AP1	NC_000001.11	27686809	27687440	1	minus	charged multivesicular body protein 1A pseudogene 1	646597	pseudogene
RNU6-424P	NC_000001.11	27693731	27693835	1	plus	RNA, U6 small nuclear 424, pseudogene	106479753	pseudogene
FAM76A	NC_000001.11	27725961	27763116	1	plus	family with sequence similarity 76 member A	199870	protein-coding	NM_152660.3	NP_689873.1	307
RPEP3	NC_000001.11	27739930	27740832	1	plus	ribulose-5-phosphate-3-epimerase pseudogene 3	100420555	pseudogene
STX12	NC_000001.11	27773219	27824443	1	plus	syntaxin 12	23673	protein-coding	NM_177424.3	NP_803173.1	276
RNU6-1245P	NC_000001.11	27824538	27824643	1	plus	RNA, U6 small nuclear 1245, pseudogene	106480109	pseudogene
LOC124903885	NC_000001.11	27827811	27831783	1	minus	uncharacterized LOC124903885	124903885	lncRNA	XR_007065562.1
PPP1R8	NC_000001.11	27830782	27851676	1	plus	protein phosphatase 1 regulatory subunit 8	5511	protein-coding	NM_002713.4	NP_002704.1	127
SCARNA1	NC_000001.11	27834401	27834566	1	plus	small Cajal body-specific RNA 1	677774	ncRNA	NR_002997.1
THEMIS2	NC_000001.11	27872544	27886675	1	plus	thymocyte selection associated family member 2	9473	protein-coding	NM_004848.4	NP_004839.2	260
RPA2	NC_000001.11	27891524	27914797	1	minus	replication protein A2	6118	protein-coding	NM_002946.5	NP_002937.1	270
SMPDL3B	NC_000001.11	27935000	27959152	1	plus	sphingomyelin phosphodiesterase acid like 3B	27293	protein-coding	NM_014474.4	NP_055289.2	455
XKR8	NC_000001.11	27959973	27968093	1	plus	XK related 8	55113	protein-coding	NM_018053.4	NP_060523.2	395
EYA3	NC_000001.11	27970344	28088610	1	minus	EYA transcriptional coactivator and phosphatase 3	2140	protein-coding	NM_001990.4	NP_001981.2	573
RN7SL559P	NC_000001.11	28031884	28032180	1	minus	RNA, 7SL, cytoplasmic 559, pseudogene	106481849	pseudogene
SPCS2P4	NC_000001.11	28095035	28096442	1	minus	signal peptidase complex subunit 2 pseudogene 4	653566	pseudogene
ARL8BP2	NC_000001.11	28120834	28121467	1	minus	ARL8B pseudogene 2	100131223	pseudogene
RNU6-176P	NC_000001.11	28142737	28142841	1	minus	RNA, U6 small nuclear 176, pseudogene	106479644	pseudogene
RNU7-29P	NC_000001.11	28144156	28144214	1	minus	RNA, U7 small nuclear 29 pseudogene	100147816	pseudogene
PTAFR	NC_000001.11	28147166	28193856	1	minus	platelet activating factor receptor	5724	protein-coding	NM_000952.5	NP_000943.1	342
DNAJC8	NC_000001.11	28200278	28233029	1	minus	DnaJ heat shock protein family (Hsp40) member C8	22826	protein-coding	NM_014280.3	NP_055095.2	253
ATP5IF1	NC_000001.11	28236124	28238100	1	plus	ATP synthase inhibitory factor subunit 1	93974	protein-coding	NM_016311.5	NP_057395.1	106
SESN2	NC_000001.11	28259518	28282491	1	plus	sestrin 2	83667	protein-coding	NM_031459.5	NP_113647.1	480
MED18	NC_000001.11	28329040	28335965	1	plus	mediator complex subunit 18	54797	protein-coding	NM_017638.3	NP_060108.2	208
PHACTR4	NC_000001.11	28369740	28500364	1	plus	phosphatase and actin regulator 4	65979	protein-coding	NM_023923.4	NP_076412.3	712
RNU6ATAC27P	NC_000001.11	28481362	28481480	1	plus	RNA, U6atac small nuclear 27, pseudogene	106481167	pseudogene
SNHG3	NC_000001.11	28505943	28510892	1	plus	small nucleolar RNA host gene 3	8420	lncRNA	NR_002909.2
RCC1	NC_000001.11	28506043	28538989	1	plus	regulator of chromosome condensation 1	1104	protein-coding	NM_001269.6	NP_001260.1	421
SNORA73A	NC_000001.11	28507365	28507571	1	plus	small nucleolar RNA, H/ACA box 73A	6080	snoRNA	NR_002907.2
SNORA73B	NC_000001.11	28508558	28508762	1	plus	small nucleolar RNA, H/ACA box 73B	26768	snoRNA	NR_004404.2
LOC124904836	NC_000001.11	28517476	28517575	1	plus	small nucleolar RNA U13	124904836	snoRNA	XR_007067432.1
PRDX3P2	NC_000001.11	28526358	28527238	1	minus	peroxiredoxin 3 pseudogene 2	100128092	pseudogene
TRNAU1AP	NC_000001.11	28553085	28578545	1	plus	tRNA selenocysteine 1 associated protein 1	54952	protein-coding	NM_017846.5	NP_060316.1	287
SNHG12	NC_000001.11	28578538	28582983	1	minus	small nucleolar RNA host gene 12	85028	lncRNA	NR_024127.2
SNORD99	NC_000001.11	28578743	28578822	1	minus	small nucleolar RNA, C/D box 99	692212	snoRNA	NR_003077.1
SNORA61	NC_000001.11	28579764	28579893	1	minus	small nucleolar RNA, H/ACA box 61	677838	snoRNA	NR_002987.1
SNORA44	NC_000001.11	28580381	28580512	1	minus	small nucleolar RNA, H/ACA box 44	677825	snoRNA	NR_002976.1
SNORA16A	NC_000001.11	28580920	28581053	1	minus	small nucleolar RNA, H/ACA box 16A	692073	snoRNA	NR_003035.1
RAB42	NC_000001.11	28592265	28596666	1	plus	RAB42, member RAS oncogene family	115273	protein-coding	NM_152304.3	NP_689517.1	105
TAF12	NC_000001.11	28602850	28648269	1	minus	TATA-box binding protein associated factor 12	6883	protein-coding	NM_005644.4	NP_005635.1	161
TAF12-DT	NC_000001.11	28643256	28648801	1	plus	TAF12 divergent transcript	105378616	lncRNA	NR_146730.1
RNU11	NC_000001.11	28648600	28648734	1	plus	RNA, U11 small nuclear	26824	snRNA	NR_004407.1
GMEB1	NC_000001.11	28668229	28719353	1	plus	glucocorticoid modulatory element binding protein 1	10691	protein-coding	NM_006582.4	NP_006573.2	573
LOC124904809	NC_000001.11	28689665	28689794	1	plus	small Cajal body-specific RNA 24	124904809	ncRNA	XR_007067396.1
YTHDF2	NC_000001.11	28736624	28769775	1	plus	YTH N6-methyladenosine RNA binding protein F2	51441	protein-coding	NM_016258.3	NP_057342.2	579
OPRD1	NC_000001.11	28812170	28871267	1	plus	opioid receptor delta 1	4985	protein-coding	NM_000911.4	NP_000902.3	372
EPB41	NC_000001.11	28887100	29120041	1	plus	erythrocyte membrane protein band 4.1	2035	protein-coding	NM_004437.4	NP_004428.1	588
LOC124903886	NC_000001.11	28927229	28942646	1	minus	uncharacterized LOC124903886	124903886	lncRNA	XR_007065563.1
RPL27P4	NC_000001.11	28982244	28982644	1	minus	ribosomal protein L27 pseudogene 4	646624	pseudogene
TMEM200B	NC_000001.11	29119429	29123903	1	minus	transmembrane protein 200B	399474	protein-coding	NM_001003682.4	NP_001003682.1	307
SRSF4	NC_000001.11	29147743	29181900	1	minus	serine and arginine rich splicing factor 4	6429	protein-coding	NM_005626.5	NP_005617.2	494
MECR	NC_000001.11	29167696	29230934	1	minus	mitochondrial trans-2-enoyl-CoA reductase	51102	protein-coding	NM_016011.5	NP_057095.4	373
LOC124903887	NC_000001.11	29223753	29224816	1	plus	uncharacterized LOC124903887	124903887	lncRNA	XR_007065564.1
PTPRU	NC_000001.11	29236522	29326800	1	plus	protein tyrosine phosphatase receptor type U	10076	protein-coding	NM_005704.5	NP_005695.3	1446
LINC01756	NC_000001.11	29329620	29350114	1	minus	long intergenic non-protein coding RNA 1756	101928460	lncRNA	NR_110758.1
LOC107984933	NC_000001.11	29442944	29525101	1	plus	uncharacterized LOC107984933	107984933	lncRNA	XR_001737955.2
LOC107984934	NC_000001.11	29604580	29689297	1	plus	uncharacterized LOC107984934	107984934	lncRNA	XR_001737956.1
LINC01648	NC_000001.11	30013952	30037612	1	minus	long intergenic non-protein coding RNA 1648	101929406	lncRNA	NR_110790.1
LOC105378617	NC_000001.11	30162973	30199955	1	minus	uncharacterized LOC105378617	105378617	lncRNA	XR_947128.2
LOC105378618	NC_000001.11	30253430	30261188	1	plus	uncharacterized LOC105378618	105378618	lncRNA	XR_947129.3
LOC124903888	NC_000001.11	30708446	30710179	1	minus	uncharacterized LOC124903888	124903888	lncRNA	XR_007065565.1
MATN1	NC_000001.11	30711277	30723585	1	minus	matrilin 1	4146	protein-coding	NM_002379.3	NP_002370.1	496
MATN1-AS1	NC_000001.11	30718772	30726746	1	plus	MATN1 antisense RNA 1	100129196	lncRNA	NR_034182.1
LAPTM5	NC_000001.11	30732469	30757774	1	minus	lysosomal protein transmembrane 5	7805	protein-coding	NM_006762.3	NP_006753.1	262
MIR4420	NC_000001.11	30739156	30739232	1	minus	microRNA 4420	100616164	miRNA	NR_039616.1
MIR4420	NC_000001.11	30739158	30739179	1	minus	hsa-miR-4420	100616164	miRNA
LOC105378620	NC_000001.11	30743790	30752360	1	minus	uncharacterized LOC105378620	105378620	lncRNA	XR_007065566.1
LOC105378621	NC_000001.11	30775079	30782351	1	minus	uncharacterized LOC105378621	105378621	lncRNA	XR_947133.2
LINC01778	NC_000001.11	30824652	30834284	1	plus	long intergenic non-protein coding RNA 1778	105378622	lncRNA	NR_146732.1
RN7SKP91	NC_000001.11	30843825	30844062	1	plus	RN7SK pseudogene 91	106480861	pseudogene
LOC400748	NC_000001.11	30858180	30860254	1	plus	uncharacterized LOC400748	400748	lncRNA	NR_188385.1
SDC3	NC_000001.11	30869466	30909735	1	minus	syndecan 3	9672	protein-coding	NM_014654.4	NP_055469.3	442
RN7SL371P	NC_000001.11	30918469	30918735	1	minus	RNA, 7SL, cytoplasmic 371, pseudogene	106481839	pseudogene
PUM1	NC_000001.11	30931506	31065717	1	minus	pumilio RNA binding family member 1	9698	protein-coding	NM_014676.3	NP_055491.1	1186
SNORD103A	NC_000001.11	30935689	30935776	1	minus	small nucleolar RNA, C/D box 103A	692234	snoRNA	NR_004054.2
SNORD103B	NC_000001.11	30949118	30949205	1	minus	small nucleolar RNA, C/D box 103B	692235	snoRNA	NR_033295.1
SNORD103C	NC_000001.11	30968163	30968237	1	minus	small nucleolar RNA, C/D box 103C	692200	snoRNA	NR_003066.1
LOC107985097	NC_000001.11	31050872	31051176	1	plus	40S ribosomal protein S29-like	107985097	pseudogene
SELENOWP1	NC_000001.11	31094589	31095638	1	minus	selenoprotein W pseudogene 1	23679	pseudogene
LOC124904579	NC_000001.11	31100206	31107993	1	plus	UPF0764 protein C16orf89-like	124904579	protein-coding	XM_047439474.1	XP_047295430.1	79
RPL21P22	NC_000001.11	31108101	31108663	1	minus	ribosomal protein L21 pseudogene 22	100270878	pseudogene
LOC107984935	NC_000001.11	31155046	31156134	1	plus	uncharacterized LOC107984935	107984935	lncRNA	XR_001737961.2
NKAIN1	NC_000001.11	31179745	31239887	1	minus	sodium/potassium transporting ATPase interacting 1	79570	protein-coding	NM_024522.3	NP_078798.2	207
SNRNP40	NC_000001.11	31259568	31296788	1	minus	small nuclear ribonucleoprotein U5 subunit 40	9410	protein-coding	NM_004814.3	NP_004805.2	357
ZCCHC17	NC_000001.11	31297032	31364936	1	plus	zinc finger CCHC-type containing 17	51538	protein-coding	NM_016505.4	NP_057589.2	241
FABP3	NC_000001.11	31359588	31373076	1	minus	fatty acid binding protein 3	2170	protein-coding	NM_004102.5	NP_004093.1	133
LOC124903892	NC_000001.11	31374299	31377487	1	plus	uncharacterized LOC124903892	124903892	lncRNA	XR_007065573.1
LOC105378623	NC_000001.11	31383577	31389830	1	minus	uncharacterized LOC105378623	105378623	lncRNA	XR_947141.3
SERINC2	NC_000001.11	31409777	31434678	1	plus	serine incorporator 2	347735	protein-coding	NM_018565.4	NP_061035.2	459
LOC124903900	NC_000001.11	31426410	31471476	1	minus	uncharacterized LOC124903900	124903900	lncRNA	XR_007065585.1
LOC105378625	NC_000001.11	31445854	31450649	1	plus	uncharacterized LOC105378625	105378625	lncRNA	XR_007065578.1
LOC105379772	NC_000001.11	31471118	31482156	1	plus	uncharacterized LOC105379772	105379772	lncRNA	XR_001737618.2
EEF1A1P46	NC_000001.11	31487591	31488973	1	minus	eukaryotic translation elongation factor 1 alpha 1 pseudogene 46	441880	pseudogene
RNU6-40P	NC_000001.11	31497578	31497683	1	minus	RNA, U6 small nuclear 40, pseudogene	106480703	pseudogene
LDC1P	NC_000001.11	31500085	31508566	1	plus	leucine decarboxylase 1, pseudogene	149086	transcribed_pseudogene	NR_034112.2
LINC01226	NC_000001.11	31518435	31524245	1	plus	long intergenic non-protein coding RNA 1226	284551	lncRNA	NR_027085.1
LOC124903917	NC_000001.11	31551535	31566932	1	plus	uncharacterized LOC124903917	124903917	lncRNA	XR_007065609.1
LOC105378626	NC_000001.11	31567938	31577897	1	minus	uncharacterized LOC105378626	105378626	lncRNA	NR_188670.1
TINAGL1	NC_000001.11	31576515	31587686	1	plus	tubulointerstitial nephritis antigen like 1	64129	protein-coding	NM_022164.3	NP_071447.1	467
HCRTR1	NC_000001.11	31617689	31634492	1	plus	hypocretin receptor 1	3061	protein-coding	NM_001525.3	NP_001516.2	425
PEF1	NC_000001.11	31629866	31644876	1	minus	penta-EF-hand domain containing 1	553115	protein-coding	NM_012392.4	NP_036524.1	284
PEF1-AS1	NC_000001.11	31644136	31660169	1	plus	PEF1 and COL16A1 antisense RNA 1	107985471	lncRNA	NR_184311.1
COL16A1	NC_000001.11	31652263	31704017	1	minus	collagen type XVI alpha 1 chain	1307	protein-coding	NM_001856.4	NP_001847.3	1604
LOC101929444	NC_000001.11	31669804	31671067	1	plus	uncharacterized LOC101929444	101929444	lncRNA	XR_001737631.2
ADGRB2	NC_000001.11	31727117	31764340	1	minus	adhesion G protein-coupled receptor B2	576	protein-coding	NM_001294335.2	NP_001281264.1	1584
MIR4254	NC_000001.11	31758660	31758735	1	minus	microRNA 4254	100423028	miRNA	NR_036216.1
MIR4254	NC_000001.11	31758670	31758692	1	minus	hsa-miR-4254	100423028	miRNA
LOC124903930	NC_000001.11	31768703	31769533	1	minus	uncharacterized LOC124903930	124903930	lncRNA	XR_007065631.1
SPOCD1	NC_000001.11	31790422	31816022	1	minus	SPOC domain containing 1	90853	protein-coding	NM_144569.7	NP_653170.3	1216
PTP4A2	NC_000001.11	31906421	31938368	1	minus	protein tyrosine phosphatase 4A2	8073	protein-coding	NM_080391.4	NP_536316.1	167
LOC128031832	NC_000001.11	31919563	31919628	1	minus	uncharacterized LOC128031832	128031832	protein-coding	NM_001414727.1	NP_001401656.1	21
KHDRBS1	NC_000001.11	32013868	32060850	1	plus	KH RNA binding domain containing, signal transduction associated 1	10657	protein-coding	NM_006559.3	NP_006550.1	443
TMEM39B	NC_000001.11	32072031	32102863	1	plus	transmembrane protein 39B	55116	protein-coding	NM_018056.4	NP_060526.2	492
MIR5585	NC_000001.11	32086949	32087007	1	plus	microRNA 5585	100847018	miRNA	NR_049850.1
MIR5585	NC_000001.11	32086949	32086970	1	plus	hsa-miR-5585-5p	100847018	miRNA
MIR5585	NC_000001.11	32086986	32087007	1	plus	hsa-miR-5585-3p	100847018	miRNA
KPNA6	NC_000001.11	32108056	32176563	1	plus	karyopherin subunit alpha 6	23633	protein-coding	NM_012316.5	NP_036448.1	536
TXLNA	NC_000001.11	32179675	32198285	1	plus	taxilin alpha	200081	protein-coding	NM_175852.4	NP_787048.1	546
CCDC28B	NC_000001.11	32196011	32205387	1	plus	coiled-coil domain containing 28B	79140	protein-coding	NM_024296.5	NP_077272.2	200
IQCC	NC_000001.11	32205671	32208682	1	plus	IQ motif containing C	55721	protein-coding	NM_018134.3	NP_060604.2	466
DCDC2B	NC_000001.11	32209089	32216192	1	plus	doublecortin domain containing 2B	149069	protein-coding	NM_001099434.2	NP_001092904.1	349
TMEM234	NC_000001.11	32214477	32222353	1	minus	transmembrane protein 234	56063	protein-coding	NM_019118.5	NP_061991.3	140
EIF3I	NC_000001.11	32222407	32236170	1	plus	eukaryotic translation initiation factor 3 subunit I	8668	protein-coding	NM_003757.4	NP_003748.1	325
MTMR9LP	NC_000001.11	32231660	32241710	1	minus	myotubularin related protein 9 like, pseudogene	339483	transcribed_pseudogene	NR_026850.1
FAM167B	NC_000001.11	32247222	32248856	1	plus	family with sequence similarity 167 member B	84734	protein-coding	NM_032648.3	NP_116037.2	163
LCK	NC_000001.11	32251265	32286165	1	plus	LCK proto-oncogene, Src family tyrosine kinase	3932	protein-coding	NM_005356.5	NP_005347.3	509
HDAC1	NC_000001.11	32292083	32333626	1	plus	histone deacetylase 1	3065	protein-coding	NM_004964.3	NP_004955.2	482
MARCKSL1	NC_000001.11	32333839	32336233	1	minus	MARCKS like 1	65108	protein-coding	NM_023009.7	NP_075385.1	195
LOC124903949	NC_000001.11	32335377	32349099	1	plus	uncharacterized LOC124903949	124903949	lncRNA	XR_007065661.1
LOC105378629	NC_000001.11	32343136	32351864	1	minus	uncharacterized LOC105378629	105378629	lncRNA	XR_947156.3
LOC124903933	NC_000001.11	32351602	32361328	1	plus	uncharacterized LOC124903933	124903933	lncRNA	XR_007065636.1
FAM229A	NC_000001.11	32361270	32362485	1	minus	family with sequence similarity 229 member A	100128071	protein-coding	NM_001167676.2	NP_001161148.1	127
TSSK3	NC_000001.11	32362539	32364312	1	plus	testis specific serine kinase 3	81629	protein-coding	NM_052841.4	NP_443073.1	268
BSDC1	NC_000001.11	32364633	32394441	1	minus	BSD domain containing 1	55108	protein-coding	NM_018045.8	NP_060515.3	430
GAPDHP20	NC_000001.11	32401899	32403183	1	minus	glyceraldehyde 3 phosphate dehydrogenase pseudogene 20	343338	pseudogene
LRRC37A12P	NC_000001.11	32424476	32426537	1	minus	leucine rich repeat containing 37 member A12, pseudogene	101929254	pseudogene
RN7SL122P	NC_000001.11	32457835	32458135	1	plus	RNA, 7SL, cytoplasmic 122, pseudogene	106480954	pseudogene
ZBTB8B	NC_000001.11	32465072	32496686	1	plus	zinc finger and BTB domain containing 8B	728116	protein-coding	NM_001145720.2	NP_001139192.1	495
ZBTB8A	NC_000001.11	32539427	32605941	1	plus	zinc finger and BTB domain containing 8A	653121	protein-coding	NM_001040441.3	NP_001035531.2	441
LOC124903952	NC_000001.11	32541576	32551626	1	minus	uncharacterized LOC124903952	124903952	lncRNA	XR_007065669.1
LOC102723870	NC_000001.11	32608549	32612490	1	minus	uncharacterized LOC102723870	102723870	lncRNA	XR_426677.5
ZBTB8OS	NC_000001.11	32620820	32650932	1	minus	zinc finger and BTB domain containing 8 opposite strand	339487	protein-coding	NM_178547.5	NP_848642.2	167
RBBP4	NC_000001.11	32651208	32686211	1	plus	RB binding protein 4, chromatin remodeling factor	5928	protein-coding	NM_005610.3	NP_005601.1	425
SYNC	NC_000001.11	32679906	32703593	1	minus	syncoilin, intermediate filament protein	81493	protein-coding	NM_030786.3	NP_110413.3	482
NHSL3	NC_000001.11	32741830	32774970	1	plus	NHS like 3	57648	protein-coding	NM_020888.3	NP_065939.2	1094
YARS1	NC_000001.11	32775239	32817358	1	minus	tyrosyl-tRNA synthetase 1	8565	protein-coding	NM_003680.4	NP_003671.1	528
S100PBP	NC_000001.11	32816562	32858879	1	plus	S100P binding protein	64766	protein-coding	NM_022753.4	NP_073590.2	408
FNDC5	NC_000001.11	32862268	32872484	1	minus	fibronectin type III domain containing 5	252995	protein-coding	NM_153756.3	NP_715637.2	212
LOC105378631	NC_000001.11	32875969	32882725	1	plus	uncharacterized LOC105378631	105378631	lncRNA	XR_947160.4
HPCA	NC_000001.11	32885996	32894646	1	plus	hippocalcin	3208	protein-coding	NM_002143.3	NP_002134.2	193
TMEM54	NC_000001.11	32894595	32901389	1	minus	transmembrane protein 54	113452	protein-coding	NM_033504.4	NP_277039.1	222
LOC105378632	NC_000001.11	32901657	32903200	1	minus	uncharacterized LOC105378632	105378632	lncRNA	XR_947161.3
RNF19B	NC_000001.11	32929036	32964809	1	minus	ring finger protein 19B	127544	protein-coding	NM_153341.4	NP_699172.2	732
LOC107984936	NC_000001.11	32951208	32951809	1	minus	metallothionein-1E-like	107984936	protein-coding	XM_047437246.1	XP_047293202.1	61
RPL18AP4	NC_000001.11	32979907	32980525	1	plus	ribosomal protein L18a pseudogene 4	127545	pseudogene
LOC100419257	NC_000001.11	32986931	32988247	1	plus	ribosomal protein S2 pseudogene	100419257	pseudogene
AK2	NC_000001.11	33007940	33036883	1	minus	adenylate kinase 2	204	protein-coding	NM_001625.4	NP_001616.1	239
LOC124903969	NC_000001.11	33056504	33058906	1	plus	uncharacterized LOC124903969	124903969	lncRNA	XR_007065697.1
LOC105378635	NC_000001.11	33077884	33080996	1	minus	uncharacterized LOC105378635	105378635	lncRNA	XR_947163.2
AZIN2	NC_000001.11	33081153	33166795	1	plus	antizyme inhibitor 2	113451	protein-coding	NM_052998.4	NP_443724.1	460
ZNF362	NC_000001.11	33127522	33300719	1	plus	zinc finger protein 362	149076	protein-coding	NM_152493.3	NP_689706.2	420
TRIM62	NC_000001.11	33145399	33182043	1	minus	tripartite motif containing 62	55223	protein-coding	NM_018207.3	NP_060677.2	475
A3GALT2	NC_000001.11	33306766	33321098	1	minus	alpha 1,3-galactosyltransferase 2	127550	protein-coding	NM_001080438.1	NP_001073907.1	340
PHC2	NC_000001.11	33323626	33431095	1	minus	polyhomeotic homolog 2	1912	protein-coding	NM_004427.4	NP_004418.2	323
MIR3605	NC_000001.11	33332393	33332492	1	minus	microRNA 3605	100500853	miRNA	NR_037400.1
MIR3605	NC_000001.11	33332405	33332427	1	minus	hsa-miR-3605-3p	100500853	miRNA
MIR3605	NC_000001.11	33332449	33332471	1	minus	hsa-miR-3605-5p	100500853	miRNA
RN7SKP16	NC_000001.11	33336566	33336864	1	minus	RN7SK pseudogene 16	106480837	pseudogene
PHC2-AS1	NC_000001.11	33350352	33363245	1	plus	PHC2 antisense RNA 1	101929464	lncRNA	NR_125978.1
TLR12P	NC_000001.11	33466249	33468975	1	plus	toll like receptor 12, pseudogene	100131451	pseudogene
ZSCAN20	NC_000001.11	33472645	33501643	1	plus	zinc finger and SCAN domain containing 20	7579	protein-coding	NM_145238.6	NP_660281.3	1043
LOC100422287	NC_000001.11	33511891	33512784	1	minus	proteasome 20S subunit alpha 3 pseudogene	100422287	pseudogene
CSMD2	NC_000001.11	33513998	34165842	1	minus	CUB and Sushi multiple domains 2	114784	protein-coding	NM_052896.5	NP_443128.2	3487
LOC124903976	NC_000001.11	33790991	33805304	1	plus	uncharacterized LOC124903976	124903976	lncRNA	XR_007065710.1
HSPD1P14	NC_000001.11	33838521	33840137	1	plus	heat shock protein family D (Hsp60) member 1 pseudogene 14	100287140	pseudogene
HMGB4	NC_000001.11	33860475	33864791	1	plus	high mobility group box 4	127540	protein-coding	NM_145205.6	NP_660206.2	186
CSMD2-AS1	NC_000001.11	33868956	33885458	1	plus	CSMD2 antisense RNA 1	402779	lncRNA	NR_038372.1
RNA5SP42	NC_000001.11	34112949	34113063	1	plus	RNA, 5S ribosomal pseudogene 42	100873281	pseudogene
C1orf94	NC_000001.11	34166993	34219131	1	plus	chromosome 1 open reading frame 94	84970	protein-coding	NM_032884.5	NP_116273.2	408
LOC100420336	NC_000001.11	34276859	34277364	1	minus	ferritin, heavy polypeptide 1 pseudogene	100420336	pseudogene
LOC105378639	NC_000001.11	34279848	34295948	1	plus	uncharacterized LOC105378639	105378639	lncRNA	XR_947169.2
LOC105378641	NC_000001.11	34457859	34685319	1	minus	uncharacterized LOC105378641	105378641	lncRNA	XR_001737964.2
MIR552	NC_000001.11	34669599	34669694	1	minus	microRNA 552	693137	miRNA	NR_030278.1
MIR552	NC_000001.11	34669614	34669634	1	minus	hsa-miR-552-3p	693137	miRNA
MIR552	NC_000001.11	34669650	34669670	1	minus	hsa-miR-552-5p	693137	miRNA
LOC105378642	NC_000001.11	34710017	34724256	1	minus	uncharacterized LOC105378642	105378642	lncRNA	XR_947174.3
GJB5	NC_000001.11	34755047	34758512	1	plus	gap junction protein beta 5	2709	protein-coding	NM_005268.4	NP_005259.1	273
GJB4	NC_000001.11	34759740	34762327	1	plus	gap junction protein beta 4	127534	protein-coding	NM_153212.3	NP_694944.1	266
GJB3	NC_000001.11	34781214	34786364	1	plus	gap junction protein beta 3	2707	protein-coding	NM_024009.3	NP_076872.1	270
GJA4	NC_000001.11	34792999	34795747	1	plus	gap junction protein alpha 4	2701	protein-coding	NM_002060.3	NP_002051.2	333
SMIM12	NC_000001.11	34850362	34859749	1	minus	small integral membrane protein 12	113444	protein-coding	NM_138428.6	NP_612437.3	92
DLGAP3	NC_000001.11	34865436	34929650	1	minus	DLG associated protein 3	58512	protein-coding	NM_001080418.3	NP_001073887.1	979
GPR199P	NC_000001.11	34975699	34978706	1	minus	G protein-coupled receptor 199, pseudogene	653160	lncRNA	NR_037869.1
TMEM35B	NC_000001.11	34981380	34985347	1	minus	transmembrane protein 35B	100506144	protein-coding	NM_001195156.2	NP_001182085.1	154
ZMYM6	NC_000001.11	34986165	35031945	1	minus	zinc finger MYM-type containing 6	9204	protein-coding	NM_007167.4	NP_009098.3	1325
LOC124903990	NC_000001.11	35032720	35036970	1	plus	uncharacterized LOC124903990	124903990	lncRNA	XR_007065739.1
RPL12P45	NC_000001.11	35053471	35059268	1	plus	ribosomal protein L12 pseudogene 45	100419477	pseudogene
ZMYM1	NC_000001.11	35059786	35118818	1	plus	zinc finger MYM-type containing 1	79830	protein-coding	NM_024772.5	NP_079048.3	1142
EFCAB14P1	NC_000001.11	35121822	35122490	1	plus	EF-hand calcium binding domain 14 pseudogene 1	106479047	pseudogene
LOC105378644	NC_000001.11	35141469	35146825	1	minus	uncharacterized LOC105378644	105378644	lncRNA	XR_947180.3
SFPQ	NC_000001.11	35176380	35193145	1	minus	splicing factor proline and glutamine rich	6421	protein-coding	NM_005066.3	NP_005057.1	707
ZMYM4	NC_000001.11	35268709	35422058	1	plus	zinc finger MYM-type containing 4	9202	protein-coding	NM_005095.3	NP_005086.2	1548
RN7SL503P	NC_000001.11	35292196	35292498	1	minus	RNA, 7SL, cytoplasmic 503, pseudogene	106481060	pseudogene
LOC124900419	NC_000001.11	35310274	35310425	1	plus	small nucleolar RNA SNORA62/SNORA6 family	124900419	snoRNA	XR_007067347.1
RPL5P4	NC_000001.11	35350652	35351666	1	plus	ribosomal protein L5 pseudogene 4	643343	pseudogene
ZMYM4-AS1	NC_000001.11	35358822	35366077	1	minus	ZMYM4 antisense RNA 1	100861513	lncRNA	NR_046659.1
RNY5P1	NC_000001.11	35427810	35427892	1	minus	RNY5 pseudogene 1	100379666	pseudogene
KIAA0319L	NC_000001.11	35433492	35557661	1	minus	KIAA0319 like	79932	protein-coding	NM_024874.5	NP_079150.3	1049
LOC100419802	NC_000001.11	35510077	35511341	1	plus	zinc finger protein 485 pseudogene	100419802	pseudogene
NCDN	NC_000001.11	35557799	35566779	1	plus	neurochondrin	23154	protein-coding	NM_014284.3	NP_055099.1	729
TFAP2E-AS1	NC_000001.11	35569811	35577862	1	minus	TFAP2E antisense RNA 1	105378645	lncRNA	NR_183383.1
TFAP2E	NC_000001.11	35573314	35595591	1	plus	transcription factor AP-2 epsilon	339488	protein-coding	NM_178548.4	NP_848643.2	442
PSMB2	NC_000001.11	35599541	35641526	1	minus	proteasome 20S subunit beta 2	5690	protein-coding	NM_002794.5	NP_002785.1	201
LOC105378646	NC_000001.11	35665308	35685249	1	plus	uncharacterized LOC105378646	105378646	lncRNA	XR_947183.3
C1orf216	NC_000001.11	35713877	35718884	1	minus	chromosome 1 open reading frame 216	127703	protein-coding	NM_152374.2	NP_689587.1	229
CLSPN	NC_000001.11	35720213	35769978	1	minus	claspin	63967	protein-coding	NM_022111.4	NP_071394.2	1339
AGO4	NC_000001.11	35807636	35857890	1	plus	argonaute RISC component 4	192670	protein-coding	NM_017629.4	NP_060099.2	861
AGO1	NC_000001.11	35869761	35930532	1	plus	argonaute RISC component 1	26523	protein-coding	NM_012199.5	NP_036331.1	857
CFAP97P1	NC_000001.11	35873267	35873772	1	minus	CFAP97 pseudogene 1	100418722	pseudogene
AGO3	NC_000001.11	35930718	36072500	1	plus	argonaute RISC catalytic component 3	192669	protein-coding	NM_024852.4	NP_079128.2	860
LOC105378647	NC_000001.11	36009379	36021661	1	minus	uncharacterized LOC105378647	105378647	lncRNA	XR_001737972.2
LOC100128093	NC_000001.11	36080320	36081334	1	minus	magnesium transporter 1 pseudogene	100128093	pseudogene
TEKT2	NC_000001.11	36084094	36088275	1	plus	tektin 2	27285	protein-coding	NM_014466.3	NP_055281.2	430
ADPRS	NC_000001.11	36088892	36093932	1	plus	ADP-ribosylserine hydrolase	54936	protein-coding	NM_017825.3	NP_060295.1	363
COL8A2	NC_000001.11	36095239	36125222	1	minus	collagen type VIII alpha 2 chain	1296	protein-coding	NM_005202.4	NP_005193.1	703
TRAPPC3	NC_000001.11	36136572	36156053	1	minus	trafficking protein particle complex subunit 3	27095	protein-coding	NM_014408.5	NP_055223.1	180
MAP7D1	NC_000001.11	36156160	36180849	1	plus	MAP7 domain containing 1	55700	protein-coding	NM_018067.5	NP_060537.3	841
RN7SL131P	NC_000001.11	36191915	36192170	1	plus	RNA, 7SL, cytoplasmic 131, pseudogene	106480957	pseudogene
THRAP3	NC_000001.11	36207637	36305357	1	plus	thyroid hormone receptor associated protein 3	9967	protein-coding	NM_005119.4	NP_005110.2	955
UBE2V2P4	NC_000001.11	36241898	36242156	1	minus	ubiquitin conjugating enzyme E2 V2 pseudogene 4	106480802	pseudogene
SH3D21	NC_000001.11	36306368	36330236	1	plus	SH3 domain containing 21	79729	protein-coding	NM_024676.5	NP_078952.4	645
EVA1B	NC_000001.11	36322030	36324154	1	minus	eva-1 homolog B	55194	protein-coding	NM_018166.3	NP_060636.1	165
STK40	NC_000001.11	36339628	36385924	1	minus	serine/threonine kinase 40	83931	protein-coding	NM_032017.3	NP_114406.1	435
LOC124904012	NC_000001.11	36386191	36390738	1	plus	uncharacterized LOC124904012	124904012	lncRNA	XR_007065779.1
LSM10	NC_000001.11	36393436	36397908	1	minus	LSM10, U7 small nuclear RNA associated	84967	protein-coding	NM_032881.3	NP_116270.1	123
LOC124904013	NC_000001.11	36401263	36407546	1	plus	uncharacterized LOC124904013	124904013	lncRNA	XR_007065797.1
RNU4-27P	NC_000001.11	36402721	36402859	1	minus	RNA, U4 small nuclear 27, pseudogene	106481180	pseudogene
OSCP1	NC_000001.11	36417906	36450451	1	minus	organic solute carrier partner 1	127700	protein-coding	NM_145047.5	NP_659484.4	379
SNORA63C	NC_000001.11	36418448	36418578	1	minus	small nucleolar RNA, H/ACA box 63C	109616970	snoRNA	NR_145725.1
LOC107984940	NC_000001.11	36435799	36449565	1	plus	uncharacterized LOC107984940	107984940	lncRNA	XR_001737976.2
MRPS15	NC_000001.11	36455718	36464384	1	minus	mitochondrial ribosomal protein S15	64960	protein-coding	NM_031280.4	NP_112570.2	257
CSF3R	NC_000001.11	36466043	36483314	1	minus	colony stimulating factor 3 receptor	1441	protein-coding	NM_000760.4	NP_000751.1	836
FTLP18	NC_000001.11	36630335	36630812	1	plus	ferritin light chain pseudogene 18	100462786	pseudogene
LOC107984941	NC_000001.11	36676241	36702321	1	minus	uncharacterized LOC107984941	107984941	lncRNA	XR_001737977.2
LOC105378648	NC_000001.11	36686708	36694967	1	minus	uncharacterized LOC105378648	105378648	lncRNA	XR_947188.2
LOC124904023	NC_000001.11	36768219	36769725	1	minus	uncharacterized LOC124904023	124904023	lncRNA	XR_007065840.1
GRIK3	NC_000001.11	36795527	37034515	1	minus	glutamate ionotropic receptor kainate type subunit 3	2899	protein-coding	NM_000831.4	NP_000822.2	919
LOC124904027	NC_000001.11	37133424	37136144	1	plus	uncharacterized LOC124904027	124904027	lncRNA	XR_007065848.1
MIR4255	NC_000001.11	37161563	37161634	1	plus	microRNA 4255	100422898	miRNA	NR_036217.1
MIR4255	NC_000001.11	37161573	37161589	1	plus	hsa-miR-4255	100422898	miRNA
RNU6-636P	NC_000001.11	37203610	37203716	1	plus	RNA, U6 small nuclear 636, pseudogene	106480597	pseudogene
RNA5SP43	NC_000001.11	37264677	37264786	1	minus	RNA, 5S ribosomal pseudogene 43	100873282	pseudogene
RPS29P6	NC_000001.11	37330852	37330979	1	plus	ribosomal protein S29 pseudogene 6	100270903	pseudogene
LOC107984942	NC_000001.11	37351698	37373807	1	minus	uncharacterized LOC107984942	107984942	lncRNA	XR_001737978.2
LITATS1	NC_000001.11	37454879	37474443	1	minus	lncRNA induced by TGF-beta and antagonizes TGF-beta signaling 1	728431	lncRNA	NR_038842.1
ZC3H12A	NC_000001.11	37474580	37484377	1	plus	zinc finger CCCH-type containing 12A	80149	protein-coding	NM_025079.3	NP_079355.2	599
MIR6732	NC_000001.11	37480230	37480289	1	plus	microRNA 6732	102465438	miRNA	NR_106790.1
MIR6732	NC_000001.11	37480235	37480254	1	plus	hsa-miR-6732-5p	102465438	miRNA
MIR6732	NC_000001.11	37480267	37480289	1	plus	hsa-miR-6732-3p	102465438	miRNA
MEAF6	NC_000001.11	37489993	37514766	1	minus	MYST/Esa1 associated factor 6	64769	protein-coding	NM_022756.7	NP_073593.2	201
MIR5581	NC_000001.11	37500935	37500994	1	minus	microRNA 5581	100847010	miRNA	NR_049844.1
MIR5581	NC_000001.11	37500935	37500956	1	minus	hsa-miR-5581-3p	100847010	miRNA
MIR5581	NC_000001.11	37500973	37500994	1	minus	hsa-miR-5581-5p	100847010	miRNA
LOC105378649	NC_000001.11	37531023	37538736	1	plus	uncharacterized LOC105378649	105378649	lncRNA	XR_947190.3
SNIP1	NC_000001.11	37534449	37554293	1	minus	Smad nuclear interacting protein 1	79753	protein-coding	NM_024700.4	NP_078976.2	396
FTH1P1	NC_000001.11	37544563	37545458	1	plus	ferritin heavy chain 1 pseudogene 1	2496	pseudogene
RPS27P9	NC_000001.11	37556214	37556553	1	plus	ribosomal protein S27 pseudogene 9	100131572	pseudogene
DNALI1	NC_000001.11	37556940	37566857	1	plus	dynein axonemal light intermediate chain 1	7802	protein-coding	NM_003462.5	NP_003453.3	258
GNL2	NC_000001.11	37566816	37595937	1	minus	G protein nucleolar 2	29889	protein-coding	NM_013285.3	NP_037417.1	731
RSPO1	NC_000001.11	37611350	37634892	1	minus	R-spondin 1	284654	protein-coding	NM_001038633.4	NP_001033722.1	263
AIRIM	NC_000001.11	37681570	37692242	1	minus	AFG2 interacting ribosome maturation factor	54955	protein-coding	NM_017850.3	NP_060320.1	203
CDCA8	NC_000001.11	37692516	37709719	1	plus	cell division cycle associated 8	55143	protein-coding	NM_018101.4	NP_060571.1	280
EPHA10	NC_000001.11	37713880	37765120	1	minus	EPH receptor A10	284656	protein-coding	NM_173641.3	NP_775912.2	295
LOC124904835	NC_000001.11	37750202	37750302	1	plus	small nucleolar RNA U13	124904835	snoRNA	XR_007067431.1
LOC105378650	NC_000001.11	37765729	37767316	1	minus	uncharacterized LOC105378650	105378650	lncRNA	XR_947192.2
ACTN4P2	NC_000001.11	37776637	37779538	1	plus	actinin alpha 4 pseudogene 2	391026	pseudogene
LOC100129497	NC_000001.11	37782016	37782900	1	minus	valosin containing protein lysine methyltransferase pseudogene	100129497	pseudogene
MANEAL	NC_000001.11	37793847	37801133	1	plus	mannosidase endo-alpha like	149175	protein-coding	NM_152496.3	NP_689709.1	235
YRDC	NC_000001.11	37802945	37808208	1	minus	yrdC N6-threonylcarbamoyltransferase domain containing	79693	protein-coding	NM_024640.4	NP_078916.3	279
C1orf122	NC_000001.11	37807790	37809454	1	plus	chromosome 1 open reading frame 122	127687	protein-coding	NM_198446.3	NP_940848.2	110
MTF1	NC_000001.11	37809574	37859592	1	minus	metal regulatory transcription factor 1	4520	protein-coding	NM_005955.3	NP_005946.2	753
RPS2P13	NC_000001.11	37840845	37841680	1	plus	ribosomal protein S2 pseudogene 13	100270826	pseudogene
INPP5B	NC_000001.11	37860697	37947057	1	minus	inositol polyphosphate-5-phosphatase B	3633	protein-coding	NM_005540.3	NP_005531.2	913
RNU6-584P	NC_000001.11	37885023	37885117	1	plus	RNA, U6 small nuclear 584, pseudogene	106479825	pseudogene
LOC124904043	NC_000001.11	37903177	37918656	1	plus	uncharacterized LOC124904043	124904043	lncRNA	XR_007065876.1
LOC105378651	NC_000001.11	37932050	37945801	1	plus	uncharacterized LOC105378651	105378651	lncRNA	XR_001737982.2
SF3A3	NC_000001.11	37956975	37990022	1	minus	splicing factor 3a subunit 3	10946	protein-coding	NM_006802.4	NP_006793.1	501
RNU6-510P	NC_000001.11	37991462	37991534	1	plus	RNA, U6 small nuclear 510, pseudogene	106481342	pseudogene
FHL3	NC_000001.11	37996770	38005514	1	minus	four and a half LIM domains 3	2275	protein-coding	NM_004468.5	NP_004459.2	280
UTP11	NC_000001.11	38012734	38024820	1	plus	UTP11 small subunit processome component	51118	protein-coding	NM_016037.4	NP_057121.2	253
POU3F1	NC_000001.11	38043829	38046793	1	minus	POU class 3 homeobox 1	5453	protein-coding	NM_002699.4	NP_002690.3	451
MIR3659HG	NC_000001.11	38047134	38119530	1	plus	MIR3659 host gene	105378653	lncRNA	NR_168386.1
MIR3659	NC_000001.11	38089231	38089329	1	plus	microRNA 3659	100500801	miRNA	NR_037432.1
MIR3659	NC_000001.11	38089289	38089309	1	plus	hsa-miR-3659	100500801	miRNA
LINC02786	NC_000001.11	38129915	38141575	1	minus	long intergenic non-protein coding RNA 2786	105378655	lncRNA	XR_001737991.3
LOC105378654	NC_000001.11	38141496	38219240	1	plus	uncharacterized LOC105378654	105378654	lncRNA	XR_001737985.1
LINC01343	NC_000001.11	38209034	38214767	1	minus	long intergenic non-protein coding RNA 1343	339442	lncRNA	NR_038928.1
LOC105378657	NC_000001.11	38300198	38503540	1	minus	uncharacterized LOC105378657	105378657	lncRNA	XR_947210.3
TUBB6P1	NC_000001.11	38383847	38384430	1	minus	tubulin beta 6 class V pseudogene 1	100418964	pseudogene
RNU6-753P	NC_000001.11	38396659	38396765	1	plus	RNA, U6 small nuclear 753, pseudogene	106479899	pseudogene
LOC107984943	NC_000001.11	38427583	38442939	1	minus	uncharacterized LOC107984943	107984943	lncRNA	XR_001737993.2
LINC01685	NC_000001.11	38475196	38476484	1	plus	long intergenic non-protein coding RNA 1685	105378656	lncRNA	NR_146761.1
LOC105378658	NC_000001.11	38518250	38532924	1	plus	uncharacterized LOC105378658	105378658	lncRNA	XR_947211.3
LOC105378660	NC_000001.11	38692874	38728555	1	minus	uncharacterized LOC105378660	105378660	lncRNA	XR_947213.3
HSPA5P1	NC_000001.11	38708730	38711089	1	plus	HSPA5 pseudogene 1	400750	pseudogene
RRAGC	NC_000001.11	38838198	38859772	1	minus	Ras related GTP binding C	64121	protein-coding	NM_022157.4	NP_071440.1	399
RRAGC-DT	NC_000001.11	38859893	38876226	1	plus	RRAGC divergent transcript	105378663	lncRNA	NR_135048.2
GJA9-MYCBP	NC_000001.11	38862490	38881626	1	minus	GJA9-MYCBP readthrough	100527950	lncRNA	NR_037633.1
MYCBP	NC_000001.11	38862490	38873378	1	minus	MYC binding protein	26292	protein-coding	NM_012333.5	NP_036465.2	103
GJA9	NC_000001.11	38874069	38881587	1	minus	gap junction protein alpha 9	81025	protein-coding	NM_030772.5	NP_110399.2	515
RHBDL2	NC_000001.11	38885807	38941830	1	minus	rhomboid like 2	54933	protein-coding	NM_017821.5	NP_060291.2	303
LOC105378662	NC_000001.11	38913540	38919529	1	plus	uncharacterized LOC105378662	105378662	lncRNA	XR_947215.2
RNU6-605P	NC_000001.11	38926870	38926977	1	plus	RNA, U6 small nuclear 605, pseudogene	106481372	pseudogene
EIF1P2	NC_000001.11	38958103	38959080	1	minus	eukaryotic translation initiation factor 1 pseudogene 2	100288425	pseudogene
AKIRIN1	NC_000001.11	38991276	39006059	1	plus	akirin 1	79647	protein-coding	NM_024595.3	NP_078871.1	192
NDUFS5	NC_000001.11	39026350	39034615	1	plus	NADH:ubiquinone oxidoreductase subunit S5	4725	protein-coding	NM_004552.3	NP_004543.1	106
LOC124904088	NC_000001.11	39038017	39061873	1	plus	uncharacterized LOC124904088	124904088	lncRNA	XR_007065957.1
MACF1	NC_000001.11	39084167	39487138	1	plus	microtubule actin crosslinking factor 1	23499	protein-coding	NM_012090.5	NP_036222.3	5430
RNU6-608P	NC_000001.11	39120940	39121043	1	minus	RNA, U6 small nuclear 608, pseudogene	106481373	pseudogene
RNA5SP44	NC_000001.11	39154164	39154296	1	minus	RNA, 5S ribosomal pseudogene 44	100873283	pseudogene
HSPE1P8	NC_000001.11	39303903	39304919	1	minus	heat shock protein family E (Hsp10) member 1 pseudogene 8	100292290	pseudogene
LOC124904101	NC_000001.11	39486956	39491548	1	minus	uncharacterized LOC124904101	124904101	lncRNA	XR_007065978.1
BMP8A	NC_000001.11	39491636	39529869	1	plus	bone morphogenetic protein 8a	353500	protein-coding	NM_181809.4	NP_861525.2	402
TRK-CTT12-1	NC_000001.11	39504523	39504595	1	plus	tRNA-Lys (anticodon CTT) 12-1	100189464	pseudogene
OXCT2P1	NC_000001.11	39514866	39516669	1	plus	3-oxoacid CoA-transferase 2 pseudogene 1	192217	transcribed_pseudogene	NR_132962.1
PPIEL	NC_000001.11	39522280	39559698	1	minus	peptidylprolyl isomerase E like (pseudogene)	728448	transcribed_pseudogene	NR_003929.2
PABPC4	NC_000001.11	39560816	39576790	1	minus	poly(A) binding protein cytoplasmic 4	8761	protein-coding	NM_003819.4	NP_003810.1	644
PABPC4-AS1	NC_000001.11	39565070	39573203	1	plus	PABPC4 antisense RNA 1	101929516	lncRNA	NR_125979.1
SNORA55	NC_000001.11	39567374	39567510	1	minus	small nucleolar RNA, H/ACA box 55	677834	snoRNA	NR_002983.1
HEYL	NC_000001.11	39623435	39639643	1	minus	hes related family bHLH transcription factor with YRPW motif like	26508	protein-coding	NM_014571.4	NP_055386.2	328
NT5C1A	NC_000001.11	39651229	39672107	1	minus	5'-nucleotidase, cytosolic IA	84618	protein-coding	NM_032526.3	NP_115915.1	368
HPCAL4	NC_000001.11	39678648	39691433	1	minus	hippocalcin like 4	51440	protein-coding	NM_016257.4	NP_057341.1	191
LOC100128091	NC_000001.11	39717975	39718793	1	plus	coiled-coil domain containing 25 pseudogene	100128091	pseudogene
RNU7-121P	NC_000001.11	39723566	39723627	1	minus	RNA, U7 small nuclear 121 pseudogene	106480449	pseudogene
PPIE	NC_000001.11	39738882	39763914	1	plus	peptidylprolyl isomerase E	10450	protein-coding	NM_006112.4	NP_006103.1	301
BMP8B	NC_000001.11	39757182	39788865	1	minus	bone morphogenetic protein 8b	656	protein-coding	NM_001720.5	NP_001711.2	402
OXCT2	NC_000001.11	39769523	39771348	1	minus	3-oxoacid CoA-transferase 2	64064	protein-coding	NM_022120.2	NP_071403.1	517
BMP8B-AS1	NC_000001.11	39779969	39781424	1	plus	BMP8B antisense RNA 1	105378666	lncRNA	XR_947220.3
LOC101929536	NC_000001.11	39788976	39790171	1	plus	uncharacterized LOC101929536	101929536	lncRNA	NR_135805.1
LOC130932201	NC_000001.11	39799441	39809435	1	plus	uncharacterized LOC130932201	130932201	lncRNA	NR_186711.1
LINC02811	NC_000001.11	39801414	39817460	1	minus	long intergenic non-protein coding RNA 2811	107985740	lncRNA	NR_186710.1
LOC105378667	NC_000001.11	39824146	39837955	1	plus	uncharacterized LOC105378667	105378667	lncRNA	XR_947221.3
TRIT1	NC_000001.11	39838110	39883511	1	minus	tRNA isopentenyltransferase 1	54802	protein-coding	NM_017646.6	NP_060116.2	467
MYCL-AS1	NC_000001.11	39883150	39899098	1	plus	MYCL antisense RNA 1	105378668	lncRNA	NR_183424.1
MYCL	NC_000001.11	39895428	39901917	1	minus	MYCL proto-oncogene, bHLH transcription factor	4610	protein-coding	NM_005376.5	NP_005367.2	236
MFSD2A	NC_000001.11	39955145	39969956	1	plus	MFSD2 lysolipid transporter A, lysophospholipid	84879	protein-coding	NM_032793.5	NP_116182.2	530
RPS2P12	NC_000001.11	39962524	39963444	1	plus	ribosomal protein S2 pseudogene 12	650901	pseudogene
LOC105378669	NC_000001.11	40013905	40040446	1	minus	uncharacterized LOC105378669	105378669	lncRNA	XR_001738013.3
CAP1	NC_000001.11	40040240	40072648	1	plus	cyclase associated actin cytoskeleton regulatory protein 1	10487	protein-coding	NM_006367.4	NP_006358.2	475
PPT1	NC_000001.11	40071461	40097252	1	minus	palmitoyl-protein thioesterase 1	5538	protein-coding	NM_000310.4	NP_000301.1	306
OAZ1P1	NC_000001.11	40132709	40133576	1	plus	OAZ1 pseudogene 1	728602	pseudogene
LOC105378671	NC_000001.11	40147701	40161278	1	minus	uncharacterized LOC105378671	105378671	lncRNA	XR_947232.3
RLF	NC_000001.11	40161387	40240921	1	plus	RLF zinc finger	6018	protein-coding	NM_012421.4	NP_036553.2	1914
RNU6-1237P	NC_000001.11	40177843	40177949	1	plus	RNA, U6 small nuclear 1237, pseudogene	106480651	pseudogene
TMCO2	NC_000001.11	40247937	40251684	1	plus	transmembrane and coiled-coil domains 2	127391	protein-coding	NM_001008740.4	NP_001008740.1	182
ZMPSTE24	NC_000001.11	40258236	40294180	1	plus	zinc metallopeptidase STE24	10269	protein-coding	NM_005857.5	NP_005848.2	475
COL9A2	NC_000001.11	40300489	40317286	1	minus	collagen type IX alpha 2 chain	1298	protein-coding	NM_001852.4	NP_001843.1	689
RPL21P20	NC_000001.11	40333042	40333598	1	minus	ribosomal protein L21 pseudogene 20	388621	pseudogene
SMAP2	NC_000001.11	40344834	40423326	1	plus	small ArfGAP2	64744	protein-coding	NM_022733.3	NP_073570.1	429
ZFP69B	NC_000001.11	40450064	40463715	1	plus	ZFP69 zinc finger protein B	65243	protein-coding	NM_023070.3	NP_075558.2	534
ZFP69	NC_000001.11	40477290	40496343	1	plus	ZFP69 zinc finger protein	339559	protein-coding	NM_198494.3	NP_940896.2	526
EXO5-DT	NC_000001.11	40491025	40508695	1	minus	EXO5 divergent transcript	105378672	lncRNA	NR_187365.1
EXO5	NC_000001.11	40508767	40516038	1	plus	exonuclease 5	64789	protein-coding	NM_022774.3	NP_073611.1	373
LOC124904149	NC_000001.11	40530578	40531546	1	minus	uncharacterized LOC124904149	124904149	lncRNA	XR_007066022.1
ZNF684	NC_000001.11	40531637	40548167	1	plus	zinc finger protein 684	127396	protein-coding	NM_152373.4	NP_689586.3	378
LOC100328982	NC_000001.11	40559340	40561055	1	plus	eukaryotic translation initiation factor 2 subunit gamma pseudogene	100328982	pseudogene
LOC105378673	NC_000001.11	40563189	40568566	1	plus	uncharacterized LOC105378673	105378673	lncRNA	XR_947235.2
GTF2F2P2	NC_000001.11	40593633	40594323	1	minus	general transcription factor IIF subunit 2 pseudogene 2	728633	pseudogene
RIMS3	NC_000001.11	40620680	40692066	1	minus	regulating synaptic membrane exocytosis 3	9783	protein-coding	NM_014747.3	NP_055562.2	308
LOC105378675	NC_000001.11	40658033	40667676	1	plus	uncharacterized LOC105378675	105378675	lncRNA	XR_947237.3
NFYC-AS1	NC_000001.11	40689080	40692261	1	minus	NFYC antisense RNA 1	100130557	lncRNA	NR_024567.1
NFYC	NC_000001.11	40691704	40771603	1	plus	nuclear transcription factor Y subunit gamma	4802	protein-coding	NM_014223.5	NP_055038.2	335
MIR30E	NC_000001.11	40754355	40754446	1	plus	microRNA 30e	407034	miRNA	NR_029846.1
MIR30E	NC_000001.11	40754371	40754392	1	plus	hsa-miR-30e-5p	407034	miRNA
MIR30E	NC_000001.11	40754413	40754434	1	plus	hsa-miR-30e-3p	407034	miRNA
MIR30C1	NC_000001.11	40757284	40757372	1	plus	microRNA 30c-1	407031	miRNA	NR_029833.1
MIR30C1	NC_000001.11	40757300	40757322	1	plus	hsa-miR-30c-5p	407031	miRNA
MIR30C1	NC_000001.11	40757339	40757360	1	plus	hsa-miR-30c-1-3p	407031	miRNA
KCNQ4	NC_000001.11	40783787	40840452	1	plus	potassium voltage-gated channel subfamily Q member 4	9132	protein-coding	NM_004700.4	NP_004691.2	695
RN7SL326P	NC_000001.11	40804846	40805141	1	plus	RNA, 7SL, cytoplasmic 326, pseudogene	106479342	pseudogene
LOC105378676	NC_000001.11	40848097	40857494	1	minus	uncharacterized LOC105378676	105378676	lncRNA	XR_947239.2
CITED4	NC_000001.11	40861054	40862363	1	minus	Cbp/p300 interacting transactivator with Glu/Asp rich carboxy-terminal domain 4	163732	protein-coding	NM_133467.3	NP_597724.1	184
LOC124904157	NC_000001.11	40862384	40866931	1	plus	uncharacterized LOC124904157	124904157	lncRNA	XR_007066024.1
LOC100128362	NC_000001.11	40938102	40939760	1	minus	protein phosphatase 2 catalytic subunit alpha pseudogene	100128362	pseudogene
UBE2V1P8	NC_000001.11	40942042	40942518	1	minus	UBE2V1 pseudogene 8	102724706	pseudogene
CTPS1	NC_000001.11	40979696	41012565	1	plus	CTP synthase 1	1503	protein-coding	NM_001905.4	NP_001896.2	591
SLFNL1-AS1	NC_000001.11	41014590	41043890	1	plus	SLFNL1 antisense RNA 1	100507178	lncRNA	NR_037868.1
SLFNL1	NC_000001.11	41015597	41021725	1	minus	schlafen like 1	200172	protein-coding	NM_144990.4	NP_659427.3	407
SCMH1	NC_000001.11	41027202	41242306	1	minus	Scm polycomb group protein homolog 1	22955	protein-coding	NM_012236.4	NP_036368.1	591
RPL23AP17	NC_000001.11	41098799	41099183	1	plus	ribosomal protein L23a pseudogene 17	100271138	pseudogene
SCMH1-DT	NC_000001.11	41242358	41264558	1	plus	SCMH1 divergent transcript	102723924	lncRNA	NR_186015.1
RPL36AP9	NC_000001.11	41264418	41264879	1	minus	ribosomal protein L36a pseudogene 9	100271139	pseudogene
LOC124904158	NC_000001.11	41302918	41305943	1	minus	uncharacterized LOC124904158	124904158	lncRNA	XR_007066026.1
LOC124904159	NC_000001.11	41322850	41334597	1	plus	uncharacterized LOC124904159	124904159	lncRNA	XR_007066027.1
FOXO6	NC_000001.11	41361434	41383590	1	plus	forkhead box O6	100132074	protein-coding	NM_001291281.3	NP_001278210.2	559
FOXO6-AS1	NC_000001.11	41375004	41375669	1	minus	FOXO6 antisense RNA 1	101929901	lncRNA	NR_135817.1
LOC105378678	NC_000001.11	41426381	41464989	1	plus	uncharacterized LOC105378678	105378678	lncRNA	XR_007066028.1
RNA5SP45	NC_000001.11	41466937	41467028	1	minus	RNA, 5S ribosomal pseudogene 45	100873284	pseudogene
EDN2	NC_000001.11	41478775	41484683	1	minus	endothelin 2	1907	protein-coding	NM_001956.5	NP_001947.1	178
HIVEP3	NC_000001.11	41506365	42035934	1	minus	HIVEP zinc finger 3	59269	protein-coding	NM_024503.5	NP_078779.2	2406
LOC100418723	NC_000001.11	41542068	41544148	1	plus	vir like m6A methyltransferase associated pseudogene	100418723	pseudogene
LOC128125817	NC_000001.11	41628749	41628816	1	minus	uncharacterized LOC128125817	128125817	protein-coding	NM_001415000.1	NP_001401929.1	26
LOC124904160	NC_000001.11	41981532	41997018	1	plus	uncharacterized LOC124904160	124904160	lncRNA	XR_007066031.1
HNRNPFP1	NC_000001.11	42040545	42042845	1	plus	heterogeneous nuclear ribonucleoprotein F pseudogene 1	644449	pseudogene
LOC124904161	NC_000001.11	42045223	42051778	1	plus	uncharacterized LOC124904161	124904161	lncRNA	XR_007066032.1
GUCA2B	NC_000001.11	42153410	42155820	1	plus	guanylate cyclase activator 2B	2981	protein-coding	NM_007102.3	NP_009033.1	112
GUCA2A	NC_000001.11	42162690	42164745	1	minus	guanylate cyclase activator 2A	2980	protein-coding	NM_033553.3	NP_291031.2	115
FOXJ3	NC_000001.11	42176548	42335880	1	minus	forkhead box J3	22887	protein-coding	NM_014947.5	NP_055762.3	622
RIMKLA	NC_000001.11	42380792	42424232	1	plus	ribosomal modification protein rimK like family member A	284716	protein-coding	NM_173642.4	NP_775913.2	391
RPS15AP8	NC_000001.11	42412352	42412824	1	minus	ribosomal protein S15a pseudogene 8	100271143	pseudogene
ZMYND12	NC_000001.11	42430329	42456022	1	minus	zinc finger MYND-type containing 12	84217	protein-coding	NM_032257.5	NP_115633.3	365
CCDC30	NC_000001.11	42456107	42657190	1	plus	coiled-coil domain containing 30	728621	protein-coding	NM_001080850.4	NP_001074319.1	783
PPCS	NC_000001.11	42456341	42473417	1	plus	phosphopantothenoylcysteine synthetase	79717	protein-coding	NM_024664.4	NP_078940.2	311
RPS3AP11	NC_000001.11	42491715	42492513	1	plus	RPS3A pseudogene 11	100270904	pseudogene
TMSB4XP1	NC_000001.11	42499796	42500414	1	minus	TMSB4X pseudogene 1	7115	pseudogene
RNU6-536P	NC_000001.11	42569034	42569138	1	plus	RNA, U6 small nuclear 536, pseudogene	106481350	pseudogene
LOC124904162	NC_000001.11	42570821	42675806	1	minus	uncharacterized LOC124904162	124904162	lncRNA	XR_007066033.1
PPIH	NC_000001.11	42658423	42681654	1	plus	peptidylprolyl isomerase H	10465	protein-coding	NM_006347.4	NP_006338.1	177
YBX1	NC_000001.11	42682418	42703805	1	plus	Y-box binding protein 1	4904	protein-coding	NM_004559.5	NP_004550.2	324
CLDN19	NC_000001.11	42733093	42740236	1	minus	claudin 19	149461	protein-coding	NM_148960.3	NP_683763.2	224
P3H1	NC_000001.11	42746374	42767028	1	minus	prolyl 3-hydroxylase 1	64175	protein-coding	NM_022356.4	NP_071751.3	736
C1orf50	NC_000001.11	42767249	42779491	1	plus	chromosome 1 open reading frame 50	79078	protein-coding	NM_024097.4	NP_077002.2	199
TMEM269-DT	NC_000001.11	42776666	42784895	1	minus	TMEM269 divergent transcript	105378683	lncRNA	NR_133055.1
TMEM269	NC_000001.11	42784991	42800827	1	plus	transmembrane protein 269	100129924	protein-coding	NM_001354602.2	NP_001341531.2	203
LOC107984946	NC_000001.11	42788321	42793669	1	minus	uncharacterized LOC107984946	107984946	lncRNA	XR_001738020.2
SVBP	NC_000001.11	42807052	42817397	1	minus	small vasohibin binding protein	374969	protein-coding	NM_199342.4	NP_955374.1	66
ERMAP	NC_000001.11	42817122	42844991	1	plus	erythroblast membrane associated protein (Scianna blood group)	114625	protein-coding	NM_018538.4	NP_061008.2	475
LOC124904163	NC_000001.11	42831900	42837659	1	minus	uncharacterized LOC124904163	124904163	lncRNA	XR_007066035.1
ZNF691-DT	NC_000001.11	42841895	42846414	1	minus	ZNF691 divergent transcript	122152325	lncRNA	NR_186083.1
ZNF691	NC_000001.11	42846613	42852477	1	plus	zinc finger protein 691	51058	protein-coding	NM_015911.4	NP_056995.1	284
LOC339539	NC_000001.11	42857622	42888792	1	plus	uncharacterized LOC339539	339539	lncRNA	NR_104171.1
LOC100420252	NC_000001.11	42886351	42888721	1	minus	transmembrane channel like 6 pseudogene	100420252	pseudogene
MKRN8P	NC_000001.11	42889631	42892440	1	minus	makorin ring finger protein 8, pseudogene	391033	pseudogene
ATP6V1E1P1	NC_000001.11	42903114	42904112	1	plus	ATPase H+ transporting V1 subunit E1 pseudogene 1	343515	pseudogene
SLC2A1	NC_000001.11	42925353	42958868	1	minus	solute carrier family 2 member 1	6513	protein-coding	NM_006516.4	NP_006507.2	492
ATP6V0CP4	NC_000001.11	42952263	42952672	1	minus	ATPase H+ transporting V0 subunit c pseudogene 4	112436690	pseudogene
SLC2A1-DT	NC_000001.11	42959049	42983358	1	plus	SLC2A1 divergent transcript	440584	lncRNA	NR_033967.1
RNU6-880P	NC_000001.11	42991438	42991543	1	plus	RNA, U6 small nuclear 880, pseudogene	106479955	pseudogene
LOC124904715	NC_000001.11	43023549	43023637	1	minus	uncharacterized LOC124904715	124904715	pseudogene
CFAP144	NC_000001.11	43142962	43156396	1	plus	cilia and flagella associated protein 144	440585	protein-coding	NM_001101376.3	NP_001094846.2	134
EBNA1BP2	NC_000001.11	43164174	43172570	1	minus	EBNA1 binding protein 2	10969	protein-coding	NM_006824.3	NP_006815.2	306
MIR6733	NC_000001.11	43171652	43171712	1	minus	microRNA 6733	102465439	miRNA	NR_106791.1
MIR6733	NC_000001.11	43171652	43171671	1	minus	hsa-miR-6733-3p	102465439	miRNA
MIR6733	NC_000001.11	43171686	43171707	1	minus	hsa-miR-6733-5p	102465439	miRNA
CFAP57	NC_000001.11	43172330	43254358	1	plus	cilia and flagella associated protein 57	149465	protein-coding	NM_152498.3	NP_689711.2	698
LOC105378685	NC_000001.11	43181682	43250594	1	minus	uncharacterized LOC105378685	105378685	lncRNA	XR_007066037.1
RNA5SP46	NC_000001.11	43196417	43196536	1	plus	RNA, 5S ribosomal pseudogene 46	100873285	pseudogene
LOC124904164	NC_000001.11	43237346	43247877	1	minus	uncharacterized LOC124904164	124904164	lncRNA	XR_007066042.1
TMEM125	NC_000001.11	43269983	43274002	1	plus	transmembrane protein 125	128218	protein-coding	NM_144626.3	NP_653227.1	219
C1orf210	NC_000001.11	43281877	43285857	1	minus	chromosome 1 open reading frame 210	149466	protein-coding	NM_182517.3	NP_872323.1	113
TIE1	NC_000001.11	43300982	43323108	1	plus	tyrosine kinase with immunoglobulin like and EGF like domains 1	7075	protein-coding	NM_005424.5	NP_005415.1	1138
MPL	NC_000001.11	43337818	43354466	1	plus	MPL proto-oncogene, thrombopoietin receptor	4352	protein-coding	NM_005373.3	NP_005364.1	635
CDC20-DT	NC_000001.11	43354684	43358673	1	minus	CDC20 divergent transcript	105378687	lncRNA	NR_183646.1
CDC20	NC_000001.11	43358981	43363203	1	plus	cell division cycle 20	991	protein-coding	NM_001255.3	NP_001246.2	499
ELOVL1	NC_000001.11	43363401	43368011	1	minus	ELOVL fatty acid elongase 1	64834	protein-coding	NM_022821.4	NP_073732.1	279
MIR6734	NC_000001.11	43364648	43364715	1	minus	microRNA 6734	102466723	miRNA	NR_106792.1
MIR6734	NC_000001.11	43364648	43364670	1	minus	hsa-miR-6734-3p	102466723	miRNA
MIR6734	NC_000001.11	43364688	43364710	1	minus	hsa-miR-6734-5p	102466723	miRNA
LOC112268225	NC_000001.11	43368212	43379199	1	plus	uncharacterized LOC112268225	112268225	lncRNA	XR_007066048.1
MED8	NC_000001.11	43383917	43389800	1	minus	mediator complex subunit 8	112950	protein-coding	NM_052877.5	NP_443109.2	301
MED8-AS1	NC_000001.11	43385049	43385726	1	plus	MED8 antisense RNA 1	107984947	lncRNA	XR_001738027.1
SZT2	NC_000001.11	43389899	43454247	1	plus	SZT2 subunit of KICSTOR complex	23334	protein-coding	NM_015284.4	NP_056099.3	3375
SZT2-AS1	NC_000001.11	43447776	43448644	1	minus	SZT2 antisense RNA 1	100873952	lncRNA	NR_046744.1
MIR6735	NC_000001.11	43448539	43448611	1	plus	microRNA 6735	102465440	miRNA	NR_106793.1
MIR6735	NC_000001.11	43448544	43448568	1	plus	hsa-miR-6735-5p	102465440	miRNA
MIR6735	NC_000001.11	43448590	43448611	1	plus	hsa-miR-6735-3p	102465440	miRNA
HYI	NC_000001.11	43450607	43453931	1	minus	hydroxypyruvate isomerase (putative)	81888	protein-coding	NM_031207.6	NP_112484.3	247
HYI-AS1	NC_000001.11	43453927	43456999	1	plus	HYI antisense RNA 1	100873923	lncRNA	NR_174945.1
PTPRF	NC_000001.11	43522051	43623666	1	plus	protein tyrosine phosphatase receptor type F	5792	protein-coding	NM_002840.5	NP_002831.2	1907
KDM4A	NC_000001.11	43650149	43705518	1	plus	lysine demethylase 4A	9682	protein-coding	NM_014663.3	NP_055478.2	1064
LOC124904165	NC_000001.11	43663630	43667832	1	minus	uncharacterized LOC124904165	124904165	lncRNA	XR_007066050.1
KDM4A-AS1	NC_000001.11	43699724	43707341	1	minus	KDM4A antisense RNA 1	100132774	lncRNA	NR_033827.1
ST3GAL3	NC_000001.11	43707536	43931159	1	plus	ST3 beta-galactoside alpha-2,3-sialyltransferase 3	6487	protein-coding	NM_006279.5	NP_006270.1	375
ST3GAL3-AS1	NC_000001.11	43709392	43727343	1	minus	ST3GAL3 antisense RNA 1	101929592	lncRNA	NR_125986.1
LOC124904721	NC_000001.11	43716471	43716564	1	plus	uncharacterized LOC124904721	124904721	pseudogene
LOC124904166	NC_000001.11	43771590	43774240	1	plus	uncharacterized LOC124904166	124904166	lncRNA	XR_007066051.1
MIR6079	NC_000001.11	43838622	43838683	1	plus	microRNA 6079	102464830	miRNA	NR_106727.1
MIR6079	NC_000001.11	43838657	43838680	1	plus	hsa-miR-6079	102464830	miRNA
SHMT1P1	NC_000001.11	43849421	43851952	1	minus	SHMT1 pseudogene 1	6471	pseudogene
ARTN	NC_000001.11	43933801	43937240	1	plus	artemin	9048	protein-coding	NM_057090.3	NP_476431.2	228
LINC02918	NC_000001.11	43937896	43940541	1	minus	long intergenic non-protein coding RNA 2918	105378688	lncRNA	XR_947283.2
LOC101929609	NC_000001.11	43944355	43946599	1	minus	uncharacterized LOC101929609	101929609	lncRNA	NR_188534.1
IPO13	NC_000001.11	43946950	43968022	1	plus	importin 13	9670	protein-coding	NM_014652.4	NP_055467.3	963
DPH2	NC_000001.11	43970010	43973369	1	plus	diphthamide biosynthesis 2	1802	protein-coding	NM_001384.5	NP_001375.2	489
LOC124904167	NC_000001.11	43973365	43974865	1	minus	uncharacterized LOC124904167	124904167	lncRNA	XR_007066052.1
ATP6V0B	NC_000001.11	43974960	43978295	1	plus	ATPase H+ transporting V0 subunit b	533	protein-coding	NM_004047.5	NP_004038.1	205
B4GALT2	NC_000001.11	43979210	43991171	1	plus	beta-1,4-galactosyltransferase 2	8704	protein-coding	NM_003780.5	NP_003771.1	372
CCDC24	NC_000001.11	43991599	43996528	1	plus	coiled-coil domain containing 24	149473	protein-coding	NM_152499.4	NP_689712.1	307
SLC6A9	NC_000001.11	43996483	44031462	1	minus	solute carrier family 6 member 9	6536	protein-coding	NM_006934.4	NP_008865.2	652
LOC107984948	NC_000001.11	44030414	44040436	1	plus	uncharacterized LOC107984948	107984948	lncRNA	XR_001738029.2
LOC124904168	NC_000001.11	44032543	44035774	1	minus	uncharacterized LOC124904168	124904168	lncRNA	XR_007066055.1
KLF17	NC_000001.11	44043927	44135140	1	plus	KLF transcription factor 17	128209	protein-coding	NM_173484.4	NP_775755.3	389
LOC124904169	NC_000001.11	44044803	44075089	1	minus	uncharacterized LOC124904169	124904169	lncRNA	XR_007066056.1
KRT8P47	NC_000001.11	44103063	44104705	1	minus	keratin 8 pseudogene 47	644743	pseudogene
RN7SL479P	NC_000001.11	44117098	44117397	1	minus	RNA, 7SL, cytoplasmic 479, pseudogene	106479398	pseudogene
LOC100129492	NC_000001.11	44122054	44122595	1	minus	small nuclear ribonucleoprotein Sm D1 pseudogene	100129492	pseudogene
KLF18	NC_000001.11	44137821	44141631	1	minus	KLF transcription factor 18	105378952	protein-coding	NM_001358438.1	NP_001345367.1	1052
LOC100419796	NC_000001.11	44150786	44151845	1	minus	zinc finger protein 146 pseudogene	100419796	pseudogene
OOSP1P1	NC_000001.11	44155028	44155301	1	minus	oocyte secreted protein 1 pseudogene 1	106480251	pseudogene
LOC124904170	NC_000001.11	44172749	44174625	1	minus	uncharacterized LOC124904170	124904170	lncRNA	XR_007066057.1
LOC100130714	NC_000001.11	44187939	44189099	1	minus	metaxin 3 pseudogene	100130714	pseudogene
DMAP1	NC_000001.11	44213471	44220673	1	plus	DNA methyltransferase 1 associated protein 1	55929	protein-coding	NM_019100.5	NP_061973.1	467
ERI3	NC_000001.11	44221070	44355279	1	minus	ERI1 exoribonuclease family member 3	79033	protein-coding	NM_024066.3	NP_076971.1	337
ERI3-IT1	NC_000001.11	44222595	44244283	1	minus	ERI3 intronic transcript 1	100874278	lncRNA	NR_046817.1
SNORA110	NC_000001.11	44252344	44252559	1	minus	small nucleolar RNA, H/ACA box 110	106635545	snoRNA	NR_132966.1
RNU6-369P	NC_000001.11	44390722	44390823	1	plus	RNA, U6 small nuclear 369, pseudogene	106479730	pseudogene
RNF220	NC_000001.11	44404783	44651724	1	plus	ring finger protein 220	55182	protein-coding	NM_018150.4	NP_060620.2	566
MIR5584	NC_000001.11	44545493	44545552	1	plus	microRNA 5584	100847089	miRNA	NR_049849.1
MIR5584	NC_000001.11	44545493	44545514	1	plus	hsa-miR-5584-5p	100847089	miRNA
MIR5584	NC_000001.11	44545531	44545552	1	plus	hsa-miR-5584-3p	100847089	miRNA
LOC107984950	NC_000001.11	44635238	44649666	1	minus	uncharacterized LOC107984950	107984950	lncRNA	XR_001738031.2
TMEM53	NC_000001.11	44653247	44674481	1	minus	transmembrane protein 53	79639	protein-coding	NM_024587.4	NP_078863.2	277
SNORD145	NC_000001.11	44670957	44671056	1	minus	small nucleolar RNA, C/D box 145	109623472	snoRNA	NR_145816.1
ARMH1	NC_000001.11	44674714	44725591	1	plus	armadillo like helical domain containing 1	339541	protein-coding	NM_001145636.2	NP_001139108.1	440
LOC105378690	NC_000001.11	44688314	44724828	1	minus	uncharacterized LOC105378690	105378690	lncRNA	XR_947286.4
RNU5F-1	NC_000001.11	44721786	44721901	1	minus	RNA, U5F small nuclear 1	26828	snRNA	NR_002753.5
RNU5D-1	NC_000001.11	44731069	44731168	1	minus	RNA, U5D small nuclear 1	26830	snRNA	NR_002755.3
KIF2C	NC_000001.11	44739837	44767767	1	plus	kinesin family member 2C	11004	protein-coding	NM_006845.4	NP_006836.2	725
SNORD160	NC_000001.11	44762035	44762107	1	plus	small nucleolar RNA, C/D box 160	109623476	snoRNA	NR_145793.1
RPS8	NC_000001.11	44775540	44778779	1	plus	ribosomal protein S8	6202	protein-coding	NM_001012.2	NP_001003.1	208
SNORD55	NC_000001.11	44775865	44775938	1	plus	small nucleolar RNA, C/D box 55	26811	snoRNA	NR_000015.2
SNORD46	NC_000001.11	44776492	44776589	1	plus	small nucleolar RNA, C/D box 46	94161	snoRNA	NR_000024.2
SNORD38A	NC_000001.11	44777842	44777912	1	plus	small nucleolar RNA, C/D box 38A	94162	snoRNA	NR_001456.1
SNORD38B	NC_000001.11	44778390	44778458	1	plus	small nucleolar RNA, C/D box 38B	94163	snoRNA	NR_001457.1
RPS15AP11	NC_000001.11	44780285	44780745	1	minus	ribosomal protein S15a pseudogene 11	644790	pseudogene
BEST4	NC_000001.11	44781840	44792828	1	minus	bestrophin 4	266675	protein-coding	NM_153274.3	NP_695006.1	473
PLK3	NC_000001.11	44800377	44805990	1	plus	polo like kinase 3	1263	protein-coding	NM_004073.4	NP_004064.2	646
DYNLT4	NC_000001.11	44805893	44807351	1	minus	dynein light chain Tctex-type 4	343521	protein-coding	NM_001013632.4	NP_001013654.1	221
BTBD19	NC_000001.11	44808523	44815585	1	plus	BTB domain containing 19	149478	protein-coding	NM_001136537.3	NP_001130009.1	291
PTCH2	NC_000001.11	44819845	44843253	1	minus	patched 2	8643	protein-coding	NM_003738.5	NP_003729.3	1203
RNU5E-6P	NC_000001.11	44819883	44819997	1	minus	RNA, U5E small nuclear 6, pseudogene	100873832	pseudogene
LOC107984952	NC_000001.11	44820479	44821994	1	plus	uncharacterized LOC107984952	107984952	lncRNA	XR_001738036.3
EIF2B3	NC_000001.11	44850522	44986595	1	minus	eukaryotic translation initiation factor 2B subunit gamma	8891	protein-coding	NM_020365.5	NP_065098.1	452
RNA5SP47	NC_000001.11	44932323	44932431	1	plus	RNA, 5S ribosomal pseudogene 47	100873286	pseudogene
CCNB1IP1P1	NC_000001.11	44958093	44959574	1	plus	cyclin B1 interacting protein 1 pseudogene 1	728887	pseudogene
PPIAP35	NC_000001.11	44988146	44988770	1	minus	peptidylprolyl isomerase A pseudogene 35	128192	pseudogene
MRPS17P1	NC_000001.11	44991677	44992265	1	minus	mitochondrial ribosomal protein S17 pseudogene 1	359803	pseudogene
HECTD3	NC_000001.11	45002548	45011324	1	minus	HECT domain E3 ubiquitin protein ligase 3	79654	protein-coding	NM_024602.6	NP_078878.3	861
UROD	NC_000001.11	45012254	45015575	1	plus	uroporphyrinogen decarboxylase	7389	protein-coding	NM_000374.5	NP_000365.3	367
ZSWIM5	NC_000001.11	45016399	45206605	1	minus	zinc finger SWIM-type containing 5	57643	protein-coding	NM_020883.2	NP_065934.1	1185
OSTCP5	NC_000001.11	45069780	45070454	1	minus	oligosaccharyltransferase complex subunit pseudogene 5	100874386	pseudogene
LOC105378691	NC_000001.11	45295812	45303746	1	minus	uncharacterized LOC105378691	105378691	lncRNA	XR_947287.4
LINC01144	NC_000001.11	45303910	45305619	1	plus	long intergenic non-protein coding RNA 1144	400752	lncRNA	NR_024270.1
HPDL	NC_000001.11	45326895	45328710	1	plus	4-hydroxyphenylpyruvate dioxygenase like	84842	protein-coding	NM_032756.4	NP_116145.1	371
MUTYH	NC_000001.11	45329242	45340440	1	minus	mutY DNA glycosylase	4595	protein-coding	NM_012222.3	NP_036354.1	546
TOE1	NC_000001.11	45340170	45343973	1	plus	target of EGR1, exonuclease	114034	protein-coding	NM_025077.4	NP_079353.3	510
TESK2	NC_000001.11	45343883	45491163	1	minus	testis associated actin remodelling kinase 2	10420	protein-coding	NM_007170.3	NP_009101.2	571
LOC124904849	NC_000001.11	45358652	45358748	1	minus	uncharacterized LOC124904849	124904849	pseudogene
PPIAP36	NC_000001.11	45415020	45415344	1	plus	peptidylprolyl isomerase A pseudogene 36	111082961	pseudogene
CCDC163	NC_000001.11	45493866	45500073	1	minus	CCDC163 homolog	126661	protein-coding	NM_001102601.3	NP_001096071.1	145
MMACHC	NC_000001.11	45500300	45513382	1	plus	metabolism of cobalamin associated C	25974	protein-coding	NM_015506.3	NP_056321.2	282
PRDX1	NC_000001.11	45511051	45522890	1	minus	peroxiredoxin 1	5052	protein-coding	NM_002574.4	NP_002565.1	199
HMGB1P48	NC_000001.11	45530822	45532621	1	plus	high mobility group box 1 pseudogene 48	100128639	pseudogene
AKR1A1	NC_000001.11	45550826	45570049	1	plus	aldo-keto reductase family 1 member A1	10327	protein-coding	NM_006066.4	NP_006057.1	325
NASP	NC_000001.11	45584041	45618893	1	plus	nuclear autoantigenic sperm protein	4678	protein-coding	NM_002482.4	NP_002473.2	788
CCDC17	NC_000001.11	45620044	45624054	1	minus	coiled-coil domain containing 17	149483	protein-coding	NM_001114938.3	NP_001108410.2	622
GPBP1L1	NC_000001.11	45627304	45688110	1	minus	GC-rich promoter binding protein 1 like 1	60313	protein-coding	NM_021639.5	NP_067652.1	474
RPS15AP10	NC_000001.11	45645772	45646685	1	minus	ribosomal protein S15a pseudogene 10	728963	transcribed_pseudogene	NR_026768.1
RPL7AP16	NC_000001.11	45650978	45651850	1	minus	ribosomal protein L7a pseudogene 16	100270896	pseudogene
TMEM69	NC_000001.11	45688181	45694436	1	plus	transmembrane protein 69	51249	protein-coding	NM_016486.4	NP_057570.2	247
IPP	NC_000001.11	45694324	45750653	1	minus	intracisternal A particle-promoted polypeptide	3652	protein-coding	NM_005897.3	NP_005888.1	584
LOC105378693	NC_000001.11	45750949	45760837	1	plus	uncharacterized LOC105378693	105378693	lncRNA	XR_947289.2
RPL6P1	NC_000001.11	45781261	45781958	1	plus	ribosomal protein L6 pseudogene 1	440587	pseudogene
MAST2	NC_000001.11	45803612	46036122	1	plus	microtubule associated serine/threonine kinase 2	23139	protein-coding	NM_015112.3	NP_055927.2	1798
TMA16P2	NC_000001.11	45845343	45847719	1	minus	translation machinery associated 16 homolog pseudogene 2	100101407	pseudogene
LOC105378694	NC_000001.11	45867884	45909234	1	minus	uncharacterized LOC105378694	105378694	lncRNA	XR_001738037.3
P3R3URF-PIK3R3	NC_000001.11	46040140	46176488	1	minus	P3R3URF-PIK3R3 readthrough	110117499	protein-coding	NM_001303427.2	NP_001290356.1	507
PIK3R3	NC_000001.11	46040140	46174901	1	minus	phosphoinositide-3-kinase regulatory subunit 3	8503	protein-coding	NM_003629.4	NP_003620.3	461
LOC124904171	NC_000001.11	46052229	46053929	1	plus	uncharacterized LOC124904171	124904171	lncRNA	XR_007066061.1
COX7BP4	NC_000001.11	46104950	46105175	1	plus	COX7B pseudogene 4	127460871	pseudogene
LOC101929626	NC_000001.11	46133371	46139081	1	plus	uncharacterized LOC101929626	101929626	lncRNA	NR_125987.1
TSPAN1	NC_000001.11	46175087	46196489	1	plus	tetraspanin 1	10103	protein-coding	NM_005727.4	NP_005718.2	241
P3R3URF	NC_000001.11	46175486	46176488	1	minus	PIK3R3 upstream open reading frame	110117498	protein-coding	NM_001328655.2	NP_001315584.1	95
POMGNT1	NC_000001.11	46188683	46220305	1	minus	protein O-linked mannose N-acetylglucosaminyltransferase 1 (beta 1,2-)	55624	protein-coding	NM_017739.4	NP_060209.4	660
LURAP1	NC_000001.11	46203334	46221256	1	plus	leucine rich adaptor protein 1	541468	protein-coding	NM_001013615.3	NP_001013633.1	239
RAD54L	NC_000001.11	46247688	46278473	1	plus	RAD54 like	8438	protein-coding	NM_003579.4	NP_003570.2	747
LRRC41	NC_000001.11	46277462	46303616	1	minus	leucine rich repeat containing 41	10489	protein-coding	NM_006369.5	NP_006360.3	812
UQCRH	NC_000001.11	46303698	46316776	1	plus	ubiquinol-cytochrome c reductase hinge protein	7388	protein-coding	NM_006004.4	NP_005995.2	91
NSUN4	NC_000001.11	46340807	46385199	1	plus	NOP2/Sun RNA methyltransferase 4	387338	protein-coding	NM_199044.4	NP_950245.2	384
FAAH	NC_000001.11	46394317	46413845	1	plus	fatty acid amide hydrolase	2166	protein-coding	NM_001441.3	NP_001432.2	579
FAAHP1	NC_000001.11	46433827	46445702	1	plus	fatty acid amide hydrolase pseudogene 1	729041	transcribed_pseudogene	NR_045483.1
LINC01398	NC_000001.11	46446673	46449704	1	minus	long intergenic non-protein coding RNA 1398	101929651	lncRNA	NR_121680.1
DMBX1	NC_000001.11	46489836	46516216	1	plus	diencephalon/mesencephalon homeobox 1	127343	protein-coding	NM_147192.4	NP_671725.1	382
TMEM275	NC_000001.11	46532166	46535515	1	minus	transmembrane protein 275	105378696	protein-coding	NM_001357063.3	NP_001343992.1	177
MKNK1-AS1	NC_000001.11	46538696	46570255	1	plus	MKNK1 antisense RNA 1	100507423	lncRNA	NR_038403.1
KNCN	NC_000001.11	46545641	46551647	1	minus	kinocilin	148930	protein-coding	NM_001097611.1	NP_001091080.1	101
MKNK1	NC_000001.11	46557407	46604268	1	minus	MAPK interacting serine/threonine kinase 1	8569	protein-coding	NM_003684.7	NP_003675.3	453
MOB3C	NC_000001.11	46607719	46616811	1	minus	MOB kinase activator 3C	148932	protein-coding	NM_145279.5	NP_660322.3	216
LOC105378697	NC_000001.11	46621695	46625821	1	minus	uncharacterized LOC105378697	105378697	lncRNA	XR_947297.2
ATPAF1	NC_000001.11	46632737	46668557	1	minus	ATP synthase mitochondrial F1 complex assembly factor 1	64756	protein-coding	NM_022745.6	NP_073582.3	351
NENFP1	NC_000001.11	46665910	46666375	1	minus	neudesin neurotrophic factor pseudogene 1	106480294	pseudogene
TEX38	NC_000001.11	46668886	46673594	1	plus	testis expressed 38	374973	protein-coding	NM_001145474.4	NP_001138946.1	206
EFCAB14-AS1	NC_000001.11	46674036	46692098	1	plus	EFCAB14 antisense RNA 1	100130197	lncRNA	NR_038827.1
EFCAB14	NC_000001.11	46675159	46719114	1	minus	EF-hand calcium binding domain 14	9813	protein-coding	NM_014774.3	NP_055589.1	495
LOC105378698	NC_000001.11	46685083	46686777	1	minus	uncharacterized LOC105378698	105378698	lncRNA	XR_947298.3
LOC105378699	NC_000001.11	46764978	46772172	1	plus	uncharacterized LOC105378699	105378699	lncRNA	XR_947299.3
CYP4B1	NC_000001.11	46799046	46819413	1	plus	cytochrome P450 family 4 subfamily B member 1	1580	protein-coding	NM_000779.4	NP_000770.2	511
CYP4Z2P	NC_000001.11	46843095	46900475	1	minus	cytochrome P450 family 4 subfamily Z member 2, pseudogene	163720	transcribed_pseudogene	NR_002788.2
TUBAP8	NC_000001.11	46891629	46892830	1	plus	tubulin alpha pseudogene 8	100533627	pseudogene
CYP4A11	NC_000001.11	46929188	46941476	1	minus	cytochrome P450 family 4 subfamily A member 11	1579	protein-coding	NM_000778.4	NP_000769.2	519
CYP4X1	NC_000001.11	46961364	47055432	1	plus	cytochrome P450 family 4 subfamily X member 1	260293	protein-coding	NM_178033.2	NP_828847.1	509
CYP4A26P	NC_000001.11	46967481	46967866	1	minus	cytochrome P450 family 4 subfamily A member 26, pseudogene	107080641	pseudogene
CYP4A43P	NC_000001.11	46994392	46994502	1	minus	cytochrome P450 family 4 subfamily A member 43, pseudogene	100874495	pseudogene
CYP4A27P	NC_000001.11	47000898	47001087	1	minus	cytochrome P450 family 4 subfamily A member 27, pseudogene	100422288	pseudogene
CYP4A44P	NC_000001.11	47002995	47003148	1	minus	cytochrome P450 family 4 subfamily A member 44, pseudogene	106481791	pseudogene
LOC124904172	NC_000001.11	47018994	47022263	1	minus	uncharacterized LOC124904172	124904172	lncRNA	XR_007066062.1
CYP4Z1	NC_000001.11	47055525	47118318	1	plus	cytochrome P450 family 4 subfamily Z member 1	199974	protein-coding	NM_178134.3	NP_835235.1	505
TUBAP9	NC_000001.11	47074778	47075979	1	minus	tubulin alpha pseudogene 9	100533626	pseudogene
CYP4A22	NC_000001.11	47137441	47149727	1	plus	cytochrome P450 family 4 subfamily A member 22	284541	protein-coding	NM_001010969.4	NP_001010969.2	519
MTND1P34	NC_000001.11	47164492	47165872	1	minus	MT-ND1 pseudogene 34	100873219	pseudogene
LOC105378701	NC_000001.11	47172217	47179395	1	minus	uncharacterized LOC105378701	105378701	lncRNA	XR_947301.3
LINC00853	NC_000001.11	47179250	47180339	1	plus	long intergenic non-protein coding RNA 853	100874253	lncRNA	NR_047498.1
PDZK1IP1	NC_000001.11	47183582	47190036	1	minus	PDZK1 interacting protein 1	10158	protein-coding	NM_005764.4	NP_005755.1	114
TAL1	NC_000001.11	47216290	47232335	1	minus	TAL bHLH transcription factor 1, erythroid differentiation factor	6886	protein-coding	NM_003189.5	NP_003180.1	331
STIL	NC_000001.11	47250139	47314896	1	minus	STIL centriolar assembly protein	6491	protein-coding	NM_003035.2	NP_003026.2	1287
CMPK1	NC_000001.11	47333790	47378839	1	plus	cytidine/uridine monophosphate kinase 1	51727	protein-coding	NM_016308.3	NP_057392.1	228
LINC01389	NC_000001.11	47380796	47437317	1	minus	long intergenic non-protein coding RNA 1389	102724077	lncRNA	NR_126355.1
FOXE3	NC_000001.11	47416285	47418052	1	plus	forkhead box E3	2301	protein-coding	NM_012186.3	NP_036318.1	319
FOXD2-AS1	NC_000001.11	47432133	47434641	1	minus	FOXD2 adjacent opposite strand RNA 1	84793	lncRNA	NR_026878.1
FOXD2	NC_000001.11	47438044	47440691	1	plus	forkhead box D2	2306	protein-coding	NM_004474.4	NP_004465.3	495
RPL21P24	NC_000001.11	47497862	47498381	1	minus	ribosomal protein L21 pseudogene 24	100270880	pseudogene
LOC124904173	NC_000001.11	47506224	47507867	1	minus	uncharacterized LOC124904173	124904173	lncRNA	XR_007066065.1
ATP6V0E1P4	NC_000001.11	47550196	47550750	1	plus	ATPase H+ transporting V0 subunit e1 pseudogene 4	100874504	pseudogene
LINC01738	NC_000001.11	47688498	47704025	1	plus	long intergenic non-protein coding RNA 1738	107984953	lncRNA	XR_001738040.3
LOC124904174	NC_000001.11	47690521	47694428	1	minus	uncharacterized LOC124904174	124904174	lncRNA	XR_007066067.1
TRABD2B	NC_000001.11	47760528	47997385	1	minus	TraB domain containing 2B	388630	protein-coding	NM_001194986.2	NP_001181915.1	517
LINC02794	NC_000001.11	48049771	48181386	1	plus	long intergenic non-protein coding RNA 2794	105379778	lncRNA	XR_007066068.1
CYP46A4P	NC_000001.11	48089353	48089834	1	plus	cytochrome P450 family 46 subfamily A member 4, pseudogene	100874494	pseudogene
SKINT1L	NC_000001.11	48101715	48182428	1	minus	Skint1 like (pseudogene)	391037	transcribed_pseudogene	NR_026749.2
SLC5A9	NC_000001.11	48222716	48248638	1	plus	solute carrier family 5 member 9	200010	protein-coding	NM_001011547.3	NP_001011547.2	681
SPATA6	NC_000001.11	48261389	48472204	1	minus	spermatogenesis associated 6	54558	protein-coding	NM_019073.4	NP_061946.1	488
PPP1R8P1	NC_000001.11	48324976	48326158	1	minus	protein phosphatase 1 regulatory subunit 8 pseudogene 1	5512	pseudogene
RNU6-723P	NC_000001.11	48344209	48344315	1	plus	RNA, U6 small nuclear 723, pseudogene	106479886	pseudogene
LOC644462	NC_000001.11	48435702	48437896	1	plus	STE20 related adaptor beta pseudogene	644462	pseudogene
RNU4-61P	NC_000001.11	48447936	48448042	1	plus	RNA, U4 small nuclear 61, pseudogene	106481191	pseudogene
LOC124904175	NC_000001.11	48470370	48482612	1	plus	uncharacterized LOC124904175	124904175	lncRNA	XR_007066074.1
RPL21P25	NC_000001.11	48497257	48497736	1	minus	ribosomal protein L21 pseudogene 25	100270881	pseudogene
AGBL4	NC_000001.11	48522511	50023954	1	minus	AGBL carboxypeptidase 4	84871	protein-coding	NM_032785.4	NP_116174.3	503
BEND5	NC_000001.11	48727519	48776891	1	minus	BEN domain containing 5	79656	protein-coding	NM_024603.4	NP_078879.2	421
LOC105378706	NC_000001.11	49025595	49050107	1	plus	uncharacterized LOC105378706	105378706	lncRNA	XR_947309.3
LOC124904851	NC_000001.11	49151390	49151503	1	plus	uncharacterized LOC124904851	124904851	pseudogene
AGBL4-AS1	NC_000001.11	49257411	49269294	1	plus	AGBL4 antisense RNA 1	101929721	lncRNA	NR_125988.1
AGBL4-IT1	NC_000001.11	49374201	49472085	1	minus	AGBL4 intronic transcript 1	100874313	lncRNA	NR_046839.1
LOC107984954	NC_000001.11	49492203	49517561	1	plus	uncharacterized LOC107984954	107984954	lncRNA	XR_001738043.2
ZNF859P	NC_000001.11	49844652	49846492	1	plus	zinc finger protein 859, pseudogene	100507490	pseudogene
MTND2P29	NC_000001.11	50017086	50017504	1	plus	MT-ND2 pseudogene 29	100873233	pseudogene
LOC105378708	NC_000001.11	50024021	50041215	1	plus	uncharacterized LOC105378708	105378708	lncRNA	XR_947311.3
ELAVL4	NC_000001.11	50048055	50203772	1	plus	ELAV like RNA binding protein 4	1996	protein-coding	NM_021952.5	NP_068771.2	380
LOC105378709	NC_000001.11	50060892	50063659	1	minus	uncharacterized LOC105378709	105378709	lncRNA	XR_947312.4
ELAVL4-AS1	NC_000001.11	50173674	50175870	1	minus	ELAVL4 antisense RNA 1	107984955	lncRNA	XR_001738045.2
LOC105378711	NC_000001.11	50206084	50258756	1	minus	uncharacterized LOC105378711	105378711	lncRNA	XR_947315.4
LOC105378710	NC_000001.11	50257640	50258202	1	plus	uncharacterized LOC105378710	105378710	lncRNA	XR_947314.1
LINC02808	NC_000001.11	50265932	50321124	1	minus	long intergenic non-protein coding RNA 2808	105378712	lncRNA	XR_947317.3
RPS2P11	NC_000001.11	50326112	50327049	1	plus	ribosomal protein S2 pseudogene 11	343184	pseudogene
HMGB1P45	NC_000001.11	50398862	50399370	1	minus	high mobility group box 1 pseudogene 45	100129919	pseudogene
FCF1P6	NC_000001.11	50405040	50406062	1	minus	FCF1 pseudogene 6	100422535	pseudogene
DMRTA2	NC_000001.11	50417550	50423443	1	minus	DMRT like family A2	63950	protein-coding	NM_032110.3	NP_115486.1	542
LOC105378714	NC_000001.11	50423546	50424872	1	plus	uncharacterized LOC105378714	105378714	lncRNA	XR_947325.3
FAF1	NC_000001.11	50437028	50960267	1	minus	Fas associated factor 1	11124	protein-coding	NM_007051.3	NP_008982.1	650
FAF1-AS1	NC_000001.11	50441488	50471156	1	plus	FAF1 antisense RNA 1	105378715	lncRNA	XR_001737632.3
RNU6-1026P	NC_000001.11	50582404	50582511	1	plus	RNA, U6 small nuclear 1026, pseudogene	106480631	pseudogene
LOC124904727	NC_000001.11	50750296	50750398	1	plus	U6 spliceosomal RNA	124904727	snRNA	XR_007067274.1
PHB1P12	NC_000001.11	50780270	50781299	1	plus	PHB1 pseudogene 12	100418820	pseudogene
MRPS6P2	NC_000001.11	50846346	50847140	1	plus	mitochondrial ribosomal protein S6 pseudogene 2	359781	pseudogene
LOC124904176	NC_000001.11	50967883	50970099	1	minus	uncharacterized LOC124904176	124904176	protein-coding	XM_047437269.1	XP_047293225.1	162
CDKN2C	NC_000001.11	50968706	50974634	1	plus	cyclin dependent kinase inhibitor 2C	1031	protein-coding	NM_001262.3	NP_001253.1	168
MIR4421	NC_000001.11	51059837	51059905	1	plus	microRNA 4421	100616189	miRNA	NR_039617.1
MIR4421	NC_000001.11	51059879	51059900	1	plus	hsa-miR-4421	100616189	miRNA
MIR6500	NC_000001.11	51060018	51060103	1	plus	microRNA 6500	102466656	miRNA	NR_106754.1
MIR6500	NC_000001.11	51060031	51060054	1	plus	hsa-miR-6500-5p	102466656	miRNA
MIR6500	NC_000001.11	51060072	51060092	1	plus	hsa-miR-6500-3p	102466656	miRNA
C1orf185	NC_000001.11	51102228	51152282	1	plus	chromosome 1 open reading frame 185	284546	protein-coding	NM_001136508.2	NP_001129980.1	199
CFL1P2	NC_000001.11	51157439	51158540	1	minus	cofilin 1 pseudogene 2	391039	pseudogene
LINC01562	NC_000001.11	51195095	51235096	1	minus	long intergenic non-protein coding RNA 1562	105378716	lncRNA	NR_147076.1
LOC107985472	NC_000001.11	51197293	51197453	1	plus	mitochondrial import receptor subunit TOM5 homolog	107985472	pseudogene
LOC124904818	NC_000001.11	51231253	51231356	1	minus	small nucleolar RNA U13	124904818	snoRNA	XR_007067414.1
RNF11	NC_000001.11	51236273	51273447	1	plus	ring finger protein 11	26994	protein-coding	NM_014372.5	NP_055187.1	154
RPS2P8	NC_000001.11	51250562	51251494	1	minus	ribosomal protein S2 pseudogene 8	440589	pseudogene
TTC39A	NC_000001.11	51287258	51345116	1	minus	tetratricopeptide repeat domain 39A	22996	protein-coding	NM_001080494.3	NP_001073963.1	578
LOC124904177	NC_000001.11	51294506	51301216	1	plus	uncharacterized LOC124904177	124904177	lncRNA	XR_007066082.1
TTC39A-AS1	NC_000001.11	51329654	51331281	1	plus	TTC39A antisense RNA 1	102724097	lncRNA	NR_123731.1
EPS15	NC_000001.11	51354263	51519266	1	minus	epidermal growth factor receptor pathway substrate 15	2060	protein-coding	NM_001981.3	NP_001972.1	896
LOC100422413	NC_000001.11	51372202	51373400	1	plus	proteasome 26S subunit, non-ATPase 7 pseudogene	100422413	pseudogene
RNU6-877P	NC_000001.11	51382308	51382414	1	plus	RNA, U6 small nuclear 877, pseudogene	106480617	pseudogene
OSBPL9	NC_000001.11	51518272	51789219	1	plus	oxysterol binding protein like 9	114883	protein-coding	NM_024586.6	NP_078862.4	736
EPS15-AS1	NC_000001.11	51518272	51579310	1	plus	EPS15 antisense RNA 1	105378720	lncRNA	NR_183651.1
RNU6-1281P	NC_000001.11	51538625	51538729	1	minus	RNA, U6 small nuclear 1281, pseudogene	106480125	pseudogene
CALR4P	NC_000001.11	51561866	51583731	1	minus	calreticulin 4, pseudogene	441884	transcribed_pseudogene	NR_161259.1
LOC105378719	NC_000001.11	51610983	51622544	1	minus	uncharacterized LOC105378719	105378719	lncRNA	XR_947339.4
GAPDHP51	NC_000001.11	51707138	51708146	1	minus	glyceraldehyde 3 phosphate dehydrogenase pseudogene 51	100421271	pseudogene
SLC25A6P3	NC_000001.11	51709083	51709939	1	plus	solute carrier family 25 member 6 pseudogene 3	100422686	pseudogene
LOC124900447	NC_000001.11	51724775	51724896	1	minus	small nucleolar RNA SNORA26	124900447	snoRNA	XR_007067401.1
NRDC	NC_000001.11	51789210	51878727	1	minus	nardilysin convertase	4898	protein-coding	NM_002525.3	NP_002516.2	1219
MIR761	NC_000001.11	51836344	51836402	1	minus	microRNA 761	100313892	miRNA	NR_031580.1
MIR761	NC_000001.11	51836375	51836396	1	minus	hsa-miR-761	100313892	miRNA
TSEN15P2	NC_000001.11	51859775	51860223	1	plus	tRNA splicing endonuclease subunit 15 pseudogene 2	106480781	pseudogene
RAB3B	NC_000001.11	51907956	51990700	1	minus	RAB3B, member RAS oncogene family	5865	protein-coding	NM_002867.4	NP_002858.2	219
RNA5SP48	NC_000001.11	51973410	51973535	1	plus	RNA, 5S ribosomal pseudogene 48	100873287	pseudogene
RPS26P14	NC_000001.11	51980446	51980887	1	plus	ribosomal protein S26 pseudogene 14	100270902	pseudogene
RN7SL290P	NC_000001.11	51995744	51996039	1	plus	RNA, 7SL, cytoplasmic 290, pseudogene	106481001	pseudogene
TXNDC12	NC_000001.11	52020131	52056171	1	minus	thioredoxin domain containing 12	51060	protein-coding	NM_015913.4	NP_056997.1	172
KTI12	NC_000001.11	52032103	52033810	1	minus	KTI12 chromatin associated homolog	112970	protein-coding	NM_138417.3	NP_612426.1	354
TXNDC12-AS1	NC_000001.11	52050918	52052683	1	plus	TXNDC12 antisense RNA 1	104355143	lncRNA	NR_126385.1
BTF3L4	NC_000001.11	52056295	52090716	1	plus	basic transcription factor 3 like 4	91408	protein-coding	NM_152265.5	NP_689478.1	158
LOC107984956	NC_000001.11	52139719	52160778	1	plus	collagen alpha-2(I) chain-like	107984956	protein-coding	XM_047439476.1	XP_047295432.1	291
ZFYVE9	NC_000001.11	52142089	52346634	1	plus	zinc finger FYVE-type containing 9	9372	protein-coding	NM_004799.4	NP_004790.2	1425
RN7SL788P	NC_000001.11	52150108	52150419	1	plus	RNA, 7SL, cytoplasmic 788, pseudogene	106481135	pseudogene
LOC100190934	NC_000001.11	52160006	52160601	1	minus	alcohol dehydrogenase 5 (class III), chi polypeptide pseudogene	100190934	pseudogene
LOC724060	NC_000001.11	52161045	52163481	1	minus	TRA2A pseudogene	724060	pseudogene
PDCL3P6	NC_000001.11	52179815	52180694	1	plus	PDCL3 pseudogene 6	100419023	pseudogene
RPL9P12	NC_000001.11	52189905	52190309	1	minus	ribosomal protein L9 pseudogene 12	100270825	pseudogene
DNAJC19P7	NC_000001.11	52251954	52252883	1	minus	DnaJ heat shock protein family (Hsp40) member C19 pseudogene 7	100861458	pseudogene
ANAPC10P1	NC_000001.11	52253567	52254383	1	plus	anaphase promoting complex subunit 10 pseudogene 1	729198	pseudogene
CC2D1B	NC_000001.11	52350597	52366205	1	minus	coiled-coil and C2 domain containing 1B	200014	protein-coding	NM_032449.3	NP_115825.1	858
PLA2G12AP1	NC_000001.11	52368480	52369345	1	plus	phospholipase A2 group XIIA pseudogene 1	100420258	pseudogene
ORC1	NC_000001.11	52372829	52409503	1	minus	origin recognition complex subunit 1	4998	protein-coding	NM_004153.4	NP_004144.2	861
PRPF38A	NC_000001.11	52404602	52420836	1	plus	pre-mRNA processing factor 38A	84950	protein-coding	NM_032864.4	NP_116253.2	312
LOC124904850	NC_000001.11	52411442	52411522	1	plus	uncharacterized LOC124904850	124904850	pseudogene
TUT4	NC_000001.11	52423275	52553463	1	minus	terminal uridylyl transferase 4	23318	protein-coding	NM_015269.2	NP_056084.1	1644
LOC105378723	NC_000001.11	52531382	52552837	1	plus	uncharacterized LOC105378723	105378723	lncRNA	XR_001738048.2
EEF1GP7	NC_000001.11	52573107	52573899	1	plus	eukaryotic translation elongation factor 1 gamma pseudogene 7	645311	pseudogene
GPX7	NC_000001.11	52602371	52609051	1	plus	glutathione peroxidase 7	2882	protein-coding	NM_015696.5	NP_056511.2	187
LOC124904178	NC_000001.11	52628721	52633455	1	minus	uncharacterized LOC124904178	124904178	lncRNA	XR_007066084.1
SHISAL2A	NC_000001.11	52632788	52669683	1	plus	shisa like 2A	348378	protein-coding	NM_001042693.3	NP_001036158.1	190
COA7	NC_000001.11	52684449	52698347	1	minus	cytochrome c oxidase assembly factor 7	65260	protein-coding	NM_023077.3	NP_075565.2	231
NDUFS5P3	NC_000001.11	52709081	52709557	1	plus	NADH:ubiquinone oxidoreductase subunit S5 pseudogene 3	100288149	pseudogene
RN7SL62P	NC_000001.11	52714399	52714695	1	plus	RNA, 7SL, cytoplasmic 62, pseudogene	106479246	pseudogene
ZYG11B	NC_000001.11	52726453	52827336	1	plus	zyg-11 family member B, cell cycle regulator	79699	protein-coding	NM_024646.3	NP_078922.1	744
RNU2-30P	NC_000001.11	52754322	52754462	1	plus	RNA, U2 small nuclear 30, pseudogene	106481643	pseudogene
RPS13P2	NC_000001.11	52772150	52772674	1	minus	ribosomal protein S13 pseudogene 2	729236	pseudogene
RNU6-969P	NC_000001.11	52805108	52805212	1	minus	RNA, U6 small nuclear 969, pseudogene	106479994	pseudogene
ZYG11A	NC_000001.11	52842760	52894998	1	plus	zyg-11 family member A, cell cycle regulator	440590	protein-coding	NM_001004339.3	NP_001004339.2	759
ECHDC2	NC_000001.11	52895910	52921774	1	minus	enoyl-CoA hydratase domain containing 2	55268	protein-coding	NM_018281.4	NP_060751.2	261
LOC112268226	NC_000001.11	52920405	52921993	1	plus	translation machinery-associated protein 7-like	112268226	pseudogene
LOC100652967	NC_000001.11	52925250	52925432	1	minus	ATP synthase membrane subunit j pseudogene	100652967	pseudogene
SCP2	NC_000001.11	52927276	53051698	1	plus	sterol carrier protein 2	6342	protein-coding	NM_002979.5	NP_002970.2	547
H3P2	NC_000001.11	52943522	52944022	1	minus	H3 histone pseudogene 2	115482681	pseudogene
RRAS2P1	NC_000001.11	52991782	52993703	1	minus	RRAS2 pseudogene 1	100133211	pseudogene
TUBBP10	NC_000001.11	52994566	52996317	1	plus	tubulin beta class I pseudogene 10	100418902	pseudogene
PODN	NC_000001.11	53062213	53085494	1	plus	podocan	127435	protein-coding	NM_153703.5	NP_714914.3	613
HIGD1AP11	NC_000001.11	53073052	53073457	1	minus	HIG1 hypoxia inducible domain family member 1A pseudogene 11	100874453	pseudogene
SLC1A7	NC_000001.11	53087183	53142638	1	minus	solute carrier family 1 member 7	6512	protein-coding	NM_006671.6	NP_006662.3	560
LOC105379783	NC_000001.11	53114829	53118621	1	plus	uncharacterized LOC105379783	105379783	lncRNA	XR_007066088.1
LOC105378724	NC_000001.11	53180443	53191428	1	plus	uncharacterized LOC105378724	105378724	lncRNA	XR_947346.2
CPT2P1	NC_000001.11	53186295	53186871	1	plus	carnitine palmitoyltransferase 2 pseudogene 1	100420556	pseudogene
CPT2	NC_000001.11	53196824	53214197	1	plus	carnitine palmitoyltransferase 2	1376	protein-coding	NM_000098.3	NP_000089.1	658
CZIB	NC_000001.11	53214099	53220634	1	minus	CXXC motif containing zinc binding protein	54987	protein-coding	NM_017887.3	NP_060357.1	160
CZIB-DT	NC_000001.11	53220360	53224258	1	plus	CZIB divergent transcript	120017342	lncRNA	NR_185918.1
MAGOH	NC_000001.11	53226900	53238518	1	minus	mago homolog, exon junction complex subunit	4116	protein-coding	NM_002370.4	NP_002361.1	146
MAGOH-DT	NC_000001.11	53238610	53242783	1	plus	MAGOH divergent transcript	100507564	lncRNA	NR_038953.1
LRP8	NC_000001.11	53242364	53328070	1	minus	LDL receptor related protein 8	7804	protein-coding	NM_004631.5	NP_004622.2	963
LOC105378728	NC_000001.11	53250892	53270840	1	plus	uncharacterized LOC105378728	105378728	lncRNA	XR_947355.3
LOC105378726	NC_000001.11	53290512	53309456	1	plus	uncharacterized LOC105378726	105378726	lncRNA	XR_007066090.1
LRP8-DT	NC_000001.11	53328233	53336509	1	plus	LRP8 divergent transcript	105378732	lncRNA	NR_131923.1
LOC105378731	NC_000001.11	53332230	53346230	1	minus	uncharacterized LOC105378731	105378731	lncRNA	XR_001738057.2
LINC02812	NC_000001.11	53363854	53368149	1	minus	long intergenic non-protein coding RNA 2812	107984957	lncRNA	XR_001738058.2
SLC25A3P1	NC_000001.11	53438370	53440020	1	minus	solute carrier family 25 member 3 pseudogene 1	163742	transcribed_pseudogene	NR_002314.3
LOC105378733	NC_000001.11	53439636	53445392	1	plus	uncharacterized LOC105378733	105378733	lncRNA	XR_947371.2
DMRTB1	NC_000001.11	53459399	53467488	1	plus	DMRT like family B with proline rich C-terminal 1	63948	protein-coding	NM_033067.3	NP_149056.1	342
GLIS1	NC_000001.11	53506239	53739164	1	minus	GLIS family zinc finger 1	148979	protein-coding	NM_147193.4	NP_671726.2	620
RNU7-95P	NC_000001.11	53688749	53688812	1	minus	RNA, U7 small nuclear 95 pseudogene	106479062	pseudogene
LOC124904179	NC_000001.11	53758269	53762021	1	minus	uncharacterized LOC124904179	124904179	lncRNA	XR_007066094.1
NDC1	NC_000001.11	53765478	53838296	1	minus	NDC1 transmembrane nucleoporin	55706	protein-coding	NM_018087.5	NP_060557.3	674
LOC124900439	NC_000001.11	53771018	53771153	1	minus	small nucleolar RNA SNORA58	124900439	snoRNA	XR_007067395.1
LOC124904725	NC_000001.11	53810274	53810388	1	plus	uncharacterized LOC124904725	124904725	pseudogene
RPL37P7	NC_000001.11	53841548	53841842	1	plus	ribosomal protein L37 pseudogene 7	100270890	pseudogene
YIPF1	NC_000001.11	53851733	53889797	1	minus	Yip1 domain family member 1	54432	protein-coding	NM_018982.5	NP_061855.1	306
DIO1	NC_000001.11	53894187	53911086	1	plus	iodothyronine deiodinase 1	1733	protein-coding	NM_000792.7	NP_000783.2	249
LOC124904180	NC_000001.11	53896557	53906698	1	minus	uncharacterized LOC124904180	124904180	lncRNA	XR_007066095.1
IFT25	NC_000001.11	53911576	53946305	1	minus	intraflagellar transport 25	51668	protein-coding	NM_016126.4	NP_057210.2	144
LOC124904181	NC_000001.11	53918427	53921583	1	plus	uncharacterized LOC124904181	124904181	lncRNA	XR_007066096.1
LRRC42	NC_000001.11	53946350	53968168	1	plus	leucine rich repeat containing 42	115353	protein-coding	NM_052940.5	NP_443172.1	428
HNRNPA3P12	NC_000001.11	53974978	53976150	1	minus	heterogeneous nuclear ribonucleoprotein A3 pseudogene 12	100421395	pseudogene
LDLRAD1	NC_000001.11	54007298	54018186	1	minus	low density lipoprotein receptor class A domain containing 1	388633	protein-coding	NM_001010978.4	NP_001010978.2	205
TMEM59	NC_000001.11	54026681	54053573	1	minus	transmembrane protein 59	9528	protein-coding	NM_004872.5	NP_004863.2	323
TCEANC2	NC_000001.11	54053608	54112520	1	plus	transcription elongation factor A N-terminal and central domain containing 2	127428	protein-coding	NM_153035.3	NP_694580.1	208
MIR4781	NC_000001.11	54054079	54054154	1	plus	microRNA 4781	100616315	miRNA	NR_039942.1
MIR4781	NC_000001.11	54054091	54054111	1	plus	hsa-miR-4781-5p	100616315	miRNA
MIR4781	NC_000001.11	54054124	54054145	1	plus	hsa-miR-4781-3p	100616315	miRNA
COX7BP3	NC_000001.11	54089793	54090222	1	plus	COX7B pseudogene 3	100507586	pseudogene
CDCP2	NC_000001.11	54132687	54153000	1	minus	CUB domain containing protein 2	200008	protein-coding	NM_201546.5	NP_963840.2	449
CYB5RL	NC_000001.11	54169651	54200030	1	minus	cytochrome b5 reductase like	606495	protein-coding	NM_001031672.4	NP_001026842.2	315
MRPL37	NC_000001.11	54200167	54225489	1	plus	mitochondrial ribosomal protein L37	51253	protein-coding	NM_016491.4	NP_057575.2	423
SSBP3	NC_000001.11	54225432	54413490	1	minus	single stranded DNA binding protein 3	23648	protein-coding	NM_018070.5	NP_060540.2	368
SSBP3-AS1	NC_000001.11	54236443	54239063	1	plus	SSBP3 antisense RNA 1	619518	lncRNA	NR_103541.1
LOC105378735	NC_000001.11	54514429	54517383	1	plus	uncharacterized LOC105378735	105378735	lncRNA	XR_947373.3
LINC02784	NC_000001.11	54516336	54528777	1	minus	long intergenic non-protein coding RNA 2784	105378734	lncRNA	NR_183669.1
TALDO1P1	NC_000001.11	54524824	54525097	1	plus	transaldolase 1 pseudogene 1	6889	pseudogene
HNRNPA1P63	NC_000001.11	54536740	54537951	1	plus	heterogeneous nuclear ribonucleoprotein A1 pseudogene 63	645436	pseudogene
ACOT11	NC_000001.11	54548228	54639192	1	plus	acyl-CoA thioesterase 11	26027	protein-coding	NM_015547.4	NP_056362.1	607
FAM151A	NC_000001.11	54609181	54623525	1	minus	family with sequence similarity 151 member A	338094	protein-coding	NM_176782.3	NP_788954.2	585
MROH7-TTC4	NC_000001.11	54641740	54742657	1	plus	MROH7-TTC4 readthrough (NMD candidate)	100527960	lncRNA	NR_037639.2
MROH7	NC_000001.11	54641786	54710266	1	plus	maestro heat like repeat family member 7	374977	protein-coding	NM_001039464.4	NP_001034553.3	1323
TTC4	NC_000001.11	54715861	54742657	1	plus	tetratricopeptide repeat domain 4	7268	protein-coding	NM_004623.5	NP_004614.3	387
PARS2	NC_000001.11	54756898	54764523	1	minus	prolyl-tRNA synthetase 2, mitochondrial	25973	protein-coding	NM_152268.4	NP_689481.2	475
TTC22	NC_000001.11	54779712	54801323	1	minus	tetratricopeptide repeat domain 22	55001	protein-coding	NM_017904.4	NP_060374.2	372
LOC124904182	NC_000001.11	54790735	54794908	1	plus	uncharacterized LOC124904182	124904182	lncRNA	XR_007066099.1
CIMAP2	NC_000001.11	54806063	54842252	1	plus	ciliary microtubule associated protein 2	163747	protein-coding	NM_152607.3	NP_689820.2	414
LOC124904183	NC_000001.11	54834415	54837262	1	minus	uncharacterized LOC124904183	124904183	lncRNA	XR_007066100.1
DHCR24	NC_000001.11	54849627	54887195	1	minus	24-dehydrocholesterol reductase	1718	protein-coding	NM_014762.4	NP_055577.1	516
DHCR24-DT	NC_000001.11	54887511	54890269	1	plus	DHCR24 divergent transcript	107984958	lncRNA	XR_001738059.3
LOC124904184	NC_000001.11	54901165	54974042	1	plus	uncharacterized LOC124904184	124904184	lncRNA	XR_007066101.1
TRK-CTT7-1	NC_000001.11	54957869	54957941	1	minus	tRNA-Lys (anticodon CTT) 7-1	107985760	tRNA
TRK-CTT7-1	NC_000001.11	54957869	54957941	1	minus	tRNA-Lys	107985760	other
LOC105378736	NC_000001.11	54975195	54980460	1	minus	uncharacterized LOC105378736	105378736	lncRNA	XR_947376.4
TMEM61	NC_000001.11	54980628	54992288	1	plus	transmembrane protein 61	199964	protein-coding	NM_182532.3	NP_872338.1	210
BSND	NC_000001.11	54998933	55017172	1	plus	barttin CLCNK type accessory subunit beta	7809	protein-coding	NM_057176.3	NP_476517.1	320
PCSK9	NC_000001.11	55039548	55064852	1	plus	proprotein convertase subtilisin/kexin type 9	255738	protein-coding	NM_174936.4	NP_777596.2	692
USP24	NC_000001.11	55066359	55215364	1	minus	ubiquitin specific peptidase 24	23358	protein-coding	NM_015306.3	NP_056121.2	2620
LOC100507634	NC_000001.11	55215408	55217455	1	plus	uncharacterized LOC100507634	100507634	lncRNA	NR_038320.1
MIR4422HG	NC_000001.11	55217861	55234177	1	plus	MIR4422 host gene	109729135	lncRNA	NR_146283.1
GYG1P3	NC_000001.11	55222279	55224076	1	plus	glycogenin 1 pseudogene 3	645506	pseudogene
MIR4422	NC_000001.11	55225641	55225723	1	plus	microRNA 4422	100616272	miRNA	NR_039618.1
MIR4422	NC_000001.11	55225656	55225676	1	plus	hsa-miR-4422	100616272	miRNA
GOT2P1	NC_000001.11	55367465	55368774	1	plus	GOT2 pseudogene 1	645538	pseudogene
MTCO2P34	NC_000001.11	55372710	55373316	1	minus	MT-CO2 pseudogene 34	109729142	pseudogene
RN7SKP291	NC_000001.11	55376622	55376851	1	minus	RN7SK pseudogene 291	106480922	pseudogene
RNU6-830P	NC_000001.11	55398514	55398620	1	plus	RNA, U6 small nuclear 830, pseudogene	106480613	pseudogene
LOC105378740	NC_000001.11	55783661	55854927	1	minus	uncharacterized LOC105378740	105378740	lncRNA	XR_947380.3
LINC01753	NC_000001.11	55915609	55944963	1	minus	long intergenic non-protein coding RNA 1753	105378739	lncRNA	NR_147162.1
PIGQP1	NC_000001.11	55938714	55939280	1	minus	phosphatidylinositol glycan anchor biosynthesis class Q pseudogene 1	106480812	pseudogene
LINC01755	NC_000001.11	55945087	55950119	1	plus	long intergenic non-protein coding RNA 1755	105378738	lncRNA	NR_147161.1
LOC105378737	NC_000001.11	55961069	56059159	1	plus	uncharacterized LOC105378737	105378737	lncRNA	XR_001738068.2
LOC105378741	NC_000001.11	56050979	56125489	1	minus	uncharacterized LOC105378741	105378741	lncRNA	XR_001738063.2
LOC124904591	NC_000001.11	56059178	56070515	1	plus	uncharacterized LOC124904591	124904591	lncRNA	XR_007067031.1
LOC124904188	NC_000001.11	56154657	56158381	1	minus	uncharacterized LOC124904188	124904188	lncRNA	XR_007066109.1
LOC124904187	NC_000001.11	56163512	56172547	1	minus	uncharacterized LOC124904187	124904187	lncRNA	XR_007066108.1
LOC124904190	NC_000001.11	56194127	56199803	1	plus	uncharacterized LOC124904190	124904190	lncRNA	XR_007066111.1
RPSAP20	NC_000001.11	56207472	56208529	1	minus	ribosomal protein SA pseudogene 20	127406	pseudogene
LOC124904186	NC_000001.11	56233492	56332316	1	minus	uncharacterized LOC124904186	124904186	lncRNA	XR_007066107.1
LOC124904185	NC_000001.11	56410167	56484335	1	minus	uncharacterized LOC124904185	124904185	lncRNA	XR_007066104.1
LINC01767	NC_000001.11	56414963	56415966	1	plus	long intergenic non-protein coding RNA 1767	105378744	lncRNA	NR_147163.1
LOC124904189	NC_000001.11	56444371	56445735	1	plus	uncharacterized LOC124904189	124904189	lncRNA	XR_007066110.1
PLPP3	NC_000001.11	56494761	56579563	1	minus	phospholipid phosphatase 3	8613	protein-coding	NM_003713.5	NP_003704.3	311
RPL21P23	NC_000001.11	56538412	56538957	1	plus	ribosomal protein L21 pseudogene 23	100270879	pseudogene
RPL23AP85	NC_000001.11	56585615	56586242	1	minus	ribosomal protein L23a pseudogene 85	100419650	pseudogene
LOC101929935	NC_000001.11	56627791	56645318	1	minus	uncharacterized LOC101929935	101929935	lncRNA	NR_135111.1
PRKAA2	NC_000001.11	56645314	56715335	1	plus	protein kinase AMP-activated catalytic subunit alpha 2	5563	protein-coding	NM_006252.4	NP_006243.2	552
FYB2	NC_000001.11	56718789	56826914	1	minus	FYN binding protein 2	199920	protein-coding	NM_001004303.5	NP_001004303.3	728
C8A	NC_000001.11	56854797	56918223	1	plus	complement C8 alpha chain	731	protein-coding	NM_000562.3	NP_000553.1	584
C8B	NC_000001.11	56929207	56966015	1	minus	complement C8 beta chain	732	protein-coding	NM_000066.4	NP_000057.3	591
LOC112267900	NC_000001.11	56963972	57014697	1	plus	uncharacterized LOC112267900	112267900	lncRNA	XR_001737646.2
DAB1	NC_000001.11	56994778	58546726	1	minus	DAB adaptor protein 1	1600	protein-coding	NM_021080.5	NP_066566.3	555
LOC105378748	NC_000001.11	57016534	57049270	1	plus	uncharacterized LOC105378748	105378748	lncRNA	XR_001737649.2
LOC105378747	NC_000001.11	57169983	57186219	1	plus	uncharacterized LOC105378747	105378747	lncRNA	XR_007066125.1
RPS20P5	NC_000001.11	57605813	57606326	1	minus	ribosomal protein S20 pseudogene 5	100270899	pseudogene
DAB1-AS1	NC_000001.11	57860581	57863216	1	plus	DAB1 antisense RNA 1	101926890	lncRNA	NR_104362.2
LOC105378746	NC_000001.11	57956624	57990256	1	plus	uncharacterized LOC105378746	105378746	lncRNA	XR_007066127.1
HNRNPA1P6	NC_000001.11	58047849	58049373	1	minus	heterogeneous nuclear ribonucleoprotein A1 pseudogene 6	729423	pseudogene
RPS26P15	NC_000001.11	58056062	58056504	1	minus	ribosomal protein S26 pseudogene 15	644928	pseudogene
VKORC1P2	NC_000001.11	58228408	58229011	1	minus	VKORC1 pseudogene 2	414357	pseudogene
LOC107984960	NC_000001.11	58433430	58450556	1	minus	uncharacterized LOC107984960	107984960	lncRNA	XR_001738073.2
OMA1	NC_000001.11	58480719	58546726	1	minus	OMA1 zinc metallopeptidase	115209	protein-coding	NM_145243.5	NP_660286.1	524
RN7SL713P	NC_000001.11	58565631	58565932	1	minus	RNA, 7SL, cytoplasmic 713, pseudogene	106480381	pseudogene
TACSTD2	NC_000001.11	58575433	58577252	1	minus	tumor associated calcium signal transducer 2	4070	protein-coding	NM_002353.3	NP_002344.2	323
AK2P1	NC_000001.11	58630846	58631578	1	minus	adenylate kinase 2 pseudogene 1	266920	pseudogene
MYSM1	NC_000001.11	58654743	58700062	1	minus	Myb like, SWIRM and MPN domains 1	114803	protein-coding	NM_001085487.3	NP_001078956.1	828
LOC112268263	NC_000001.11	58713056	58760197	1	plus	uncharacterized LOC112268263	112268263	lncRNA	XR_007066129.1
LOC124904191	NC_000001.11	58743878	58745383	1	minus	uncharacterized LOC124904191	124904191	lncRNA	XR_007066130.1
LOC105378751	NC_000001.11	58761013	58770708	1	plus	uncharacterized LOC105378751	105378751	lncRNA	XR_007066136.1
JUN	NC_000001.11	58780791	58784047	1	minus	Jun proto-oncogene, AP-1 transcription factor subunit	3725	protein-coding	NM_002228.4	NP_002219.1	331
JUN-DT	NC_000001.11	58785151	58899712	1	plus	JUN divergent transcript	100131060	lncRNA	NR_034014.1
LOC101926907	NC_000001.11	58814440	58816042	1	plus	uncharacterized LOC101926907	101926907	lncRNA	XR_246327.5
LOC107984961	NC_000001.11	58850959	58855727	1	minus	uncharacterized LOC107984961	107984961	lncRNA	XR_001738081.2
LINC02777	NC_000001.11	58882878	58904138	1	minus	long intergenic non-protein coding RNA 2777	105378753	lncRNA	NR_183655.1
PHB1P3	NC_000001.11	58999617	59000651	1	plus	PHB1 pseudogene 3	391044	pseudogene
LINC01358	NC_000001.11	59020476	59088247	1	plus	long intergenic non-protein coding RNA 1358	101926925	lncRNA	NR_110626.2
HSD52	NC_000001.11	59131936	59146807	1	minus	uncharacterized LOC729467	729467	lncRNA	NR_027120.1
FGGY-DT	NC_000001.11	59289296	59296550	1	minus	FGGY divergent transcript	105378756	lncRNA	XR_947417.3
FGGY	NC_000001.11	59296378	59762730	1	plus	FGGY carbohydrate kinase domain containing	55277	protein-coding	NM_018291.5	NP_060761.3	551
LOC124904192	NC_000001.11	59491863	59501032	1	minus	uncharacterized LOC124904192	124904192	lncRNA	XR_007066139.1
MIR4711	NC_000001.11	59733227	59733296	1	minus	microRNA 4711	100616409	miRNA	NR_039861.1
MIR4711	NC_000001.11	59733235	59733252	1	minus	hsa-miR-4711-3p	100616409	miRNA
MIR4711	NC_000001.11	59733269	59733291	1	minus	hsa-miR-4711-5p	100616409	miRNA
LOC105378758	NC_000001.11	59770820	59814866	1	minus	uncharacterized LOC105378758	105378758	lncRNA	XR_947426.3
LOC101926944	NC_000001.11	59772795	59788832	1	plus	uncharacterized LOC101926944	101926944	lncRNA	NR_110627.1
HOOK1	NC_000001.11	59814949	59876322	1	plus	hook microtubule tethering protein 1	51361	protein-coding	NM_015888.6	NP_056972.1	728
CYP2J2	NC_000001.11	59893308	59969212	1	minus	cytochrome P450 family 2 subfamily J member 2	1573	protein-coding	NM_000775.4	NP_000766.2	502
RN7SL475P	NC_000001.11	59974757	59975054	1	minus	RNA, 7SL, cytoplasmic 475, pseudogene	106481845	pseudogene
C1orf87	NC_000001.11	59990394	60073770	1	minus	chromosome 1 open reading frame 87	127795	protein-coding	NM_152377.3	NP_689590.1	546
PGBD4P8	NC_000001.11	60097410	60098195	1	plus	piggyBac transposable element derived 4 pseudogene 8	100421185	pseudogene
LINC02778	NC_000001.11	60114825	60258871	1	plus	long intergenic non-protein coding RNA 2778	105378760	lncRNA	XR_947430.2
LOC107984963	NC_000001.11	60148524	60158805	1	plus	uncharacterized LOC107984963	107984963	lncRNA	XR_001738092.1
LOC105378761	NC_000001.11	60182724	60277095	1	minus	uncharacterized LOC105378761	105378761	lncRNA	XR_947431.2
LOC107984962	NC_000001.11	60259082	60270222	1	plus	uncharacterized LOC107984962	107984962	lncRNA	XR_001738091.2
LOC107985379	NC_000001.11	60280463	60289254	1	plus	uncharacterized LOC107985379	107985379	lncRNA	XR_001738093.1
LINC01748	NC_000001.11	60515716	60622685	1	minus	long intergenic non-protein coding RNA 1748	105378763	lncRNA	NR_146508.1
LOC124904193	NC_000001.11	60637199	60640503	1	minus	uncharacterized LOC124904193	124904193	lncRNA	XR_007066141.1
LOC101926964	NC_000001.11	60659631	60825584	1	minus	uncharacterized LOC101926964	101926964	lncRNA	NR_110628.1
LOC105378764	NC_000001.11	60893608	60924580	1	minus	uncharacterized LOC105378764	105378764	lncRNA	XR_947440.3
NFIA-AS2	NC_000001.11	60940244	60970740	1	minus	NFIA antisense RNA 2	100996570	lncRNA	NR_110617.2
NFIA	NC_000001.11	61077227	61462788	1	plus	nuclear factor I A	4774	protein-coding	NM_005595.5	NP_005586.1	498
NFIA-AS1	NC_000001.11	61248945	61253518	1	minus	NFIA antisense RNA 1	645030	lncRNA	NR_104180.1
LOC105378766	NC_000001.11	61548274	61555897	1	minus	uncharacterized LOC105378766	105378766	lncRNA	XR_001738094.2
LOC107984964	NC_000001.11	61637108	61648201	1	plus	uncharacterized LOC107984964	107984964	lncRNA	XR_001738095.3
MGC34796	NC_000001.11	61654242	61656128	1	plus	sepiapterin reductase (7,8-dihydrobiopterin:NADP+ oxidoreductase) pseudogene	414927	transcribed_pseudogene	NR_073400.1
TM2D1	NC_000001.11	61681046	61725141	1	minus	TM2 domain containing 1	83941	protein-coding	NM_032027.3	NP_114416.1	207
PATJ-DT	NC_000001.11	61741998	61742784	1	minus	PATJ divergent transcript	118732297	lncRNA	NR_185910.1
PATJ	NC_000001.11	61742480	62163915	1	plus	PATJ crumbs cell polarity complex component	10207	protein-coding	NM_176877.5	NP_795352.3	1801
RNU6-414P	NC_000001.11	61816419	61816522	1	plus	RNA, U6 small nuclear 414, pseudogene	106479749	pseudogene
MIR12132	NC_000001.11	61846075	61846176	1	plus	microRNA 12132	113219465	miRNA	NR_162146.1
MIR12132	NC_000001.11	61846140	61846161	1	plus	hsa-miR-12132	113219465	miRNA
RNU6-1177P	NC_000001.11	61852499	61852602	1	plus	RNA, U6 small nuclear 1177, pseudogene	106480645	pseudogene
LOC107984965	NC_000001.11	61985666	62031208	1	minus	uncharacterized LOC107984965	107984965	lncRNA	XR_001738096.2
LAMTOR5P1	NC_000001.11	62038811	62039386	1	plus	late endosomal/lysosomal adaptor, MAPK and MTOR activator 5 pseudogene 1	106478910	pseudogene
RN7SL180P	NC_000001.11	62072448	62072741	1	plus	RNA, 7SL, cytoplasmic 180, pseudogene	106480970	pseudogene
MIR3116-1	NC_000001.11	62078786	62078859	1	plus	microRNA 3116-1	100422902	miRNA	NR_036058.1
MIR3116-2	NC_000001.11	62078789	62078856	1	minus	microRNA 3116-2	100422946	miRNA	NR_036059.1
MIR3116-2	NC_000001.11	62078794	62078815	1	minus	hsa-miR-3116	100422946	miRNA
MIR3116-1	NC_000001.11	62078830	62078851	1	plus	hsa-miR-3116	100422902	miRNA
PIGPP2	NC_000001.11	62189097	62189523	1	plus	phosphatidylinositol glycan anchor biosynthesis class P pseudogene 2	106479056	pseudogene
RPS15AP7	NC_000001.11	62190492	62190971	1	plus	ribosomal protein S15a pseudogene 7	100271142	pseudogene
L1TD1	NC_000001.11	62194849	62212328	1	plus	LINE1 type transposase domain containing 1	54596	protein-coding	NM_019079.5	NP_061952.3	865
KANK4	NC_000001.11	62236165	62319434	1	minus	KN motif and ankyrin repeat domains 4	163782	protein-coding	NM_181712.5	NP_859063.3	995
RNU6-371P	NC_000001.11	62298149	62298256	1	minus	RNA, U6 small nuclear 371, pseudogene	106479731	pseudogene
LOC105378768	NC_000001.11	62423816	62431590	1	plus	uncharacterized LOC105378768	105378768	lncRNA	XR_947449.3
USP1	NC_000001.11	62436395	62451804	1	plus	ubiquitin specific peptidase 1	7398	protein-coding	NM_003368.5	NP_003359.3	785
DOCK7	NC_000001.11	62454726	62688386	1	minus	dedicator of cytokinesis 7	85440	protein-coding	NM_033407.4	NP_212132.2	2109
ANGPTL3	NC_000001.11	62597520	62606313	1	plus	angiopoietin like 3	27329	protein-coding	NM_014495.4	NP_055310.1	460
RPL13AP9	NC_000001.11	62640920	62641743	1	minus	ribosomal protein L13a pseudogene 9	100271137	pseudogene
DOCK7-DT	NC_000001.11	62688482	62710694	1	plus	DOCK7 divergent transcript	121832810	lncRNA	NR_185999.1
LOC124904194	NC_000001.11	62754406	62762859	1	plus	uncharacterized LOC124904194	124904194	lncRNA	XR_007066148.1
ATG4C	NC_000001.11	62784132	62865516	1	plus	autophagy related 4C cysteine peptidase	84938	protein-coding	NM_032852.4	NP_116241.2	458
LINC01739	NC_000001.11	63000497	63012471	1	minus	long intergenic non-protein coding RNA 1739	105378769	lncRNA	NR_146605.1
LINC00466	NC_000001.11	63159083	63317257	1	minus	long intergenic non-protein coding RNA 466	199899	lncRNA	NR_038252.3
LOC105378770	NC_000001.11	63173206	63198709	1	plus	uncharacterized LOC105378770	105378770	lncRNA	XR_947454.3
RNA5SP49	NC_000001.11	63186336	63186450	1	minus	RNA, 5S ribosomal pseudogene 49	100873288	pseudogene
RPSAP65	NC_000001.11	63262049	63262749	1	plus	ribosomal protein SA pseudogene 65	107075109	pseudogene
FOXD3-AS1	NC_000001.11	63320884	63324441	1	minus	FOXD3 antisense RNA 1	100996301	lncRNA	NR_121634.1
FOXD3	NC_000001.11	63322567	63325128	1	plus	forkhead box D3	27022	protein-coding	NM_012183.3	NP_036315.1	478
MIR6068	NC_000001.11	63326925	63326984	1	minus	microRNA 6068	102464823	miRNA	NR_106716.1
MIR6068	NC_000001.11	63326964	63326984	1	minus	hsa-miR-6068	102464823	miRNA
LOC124904741	NC_000001.11	63333759	63333820	1	plus	U7 small nuclear RNA	124904741	snRNA	XR_007067296.1
LOC441887	NC_000001.11	63359511	63361181	1	minus	DnaJ heat shock protein family (Hsp40) member C7 pseudogene	441887	pseudogene
ALG6	NC_000001.11	63367627	63438553	1	plus	ALG6 alpha-1,3-glucosyltransferase	29929	protein-coding	NM_013339.4	NP_037471.2	507
ITGB3BP	NC_000001.11	63440770	63529187	1	minus	integrin subunit beta 3 binding protein	23421	protein-coding	NM_014288.5	NP_055103.3	177
LOC102724319	NC_000001.11	63487953	63517794	1	plus	uncharacterized LOC102724319	102724319	lncRNA	XR_426701.4
EFCAB7	NC_000001.11	63523525	63585370	1	plus	EF-hand calcium binding domain 7	84455	protein-coding	NM_032437.4	NP_115813.2	629
RN7SL488P	NC_000001.11	63529613	63529898	1	minus	RNA, 7SL, cytoplasmic 488, pseudogene	106479401	pseudogene
RNU7-123P	NC_000001.11	63536711	63536770	1	minus	RNA, U7 small nuclear 123 pseudogene	106479071	pseudogene
DLEU2L	NC_000001.11	63548980	63550636	1	plus	deleted in lymphocytic leukemia 2 like	79469	ncRNA_pseudogene	NR_002771.1
PGM1	NC_000001.11	63593411	63660245	1	plus	phosphoglucomutase 1	5236	protein-coding	NM_002633.3	NP_002624.2	562
RN7SL130P	NC_000001.11	63655743	63656047	1	plus	RNA, 7SL, cytoplasmic 130, pseudogene	106479269	pseudogene
LOC105378771	NC_000001.11	63668368	63728052	1	plus	uncharacterized LOC105378771	105378771	lncRNA	XR_947456.2
ROR1	NC_000001.11	63774017	64181498	1	plus	receptor tyrosine kinase like orphan receptor 1	4919	protein-coding	NM_005012.4	NP_005003.2	937
RPL19P3	NC_000001.11	63788641	63789334	1	minus	ribosomal protein L19 pseudogene 3	100131759	pseudogene
CFL1P3	NC_000001.11	63842691	63843767	1	minus	cofilin 1 pseudogene 3	100131874	pseudogene
RNU6-809P	NC_000001.11	64028894	64029000	1	minus	RNA, U6 small nuclear 809, pseudogene	106479924	pseudogene
LOC105378772	NC_000001.11	64033935	64035013	1	minus	uncharacterized LOC105378772	105378772	lncRNA	XR_947458.3
ROR1-AS1	NC_000001.11	64094442	64113791	1	minus	ROR1 antisense RNA 1	101927034	lncRNA	NR_110665.1
LOC105378773	NC_000001.11	64191935	64196045	1	minus	uncharacterized LOC105378773	105378773	lncRNA	XR_947459.3
UBE2U	NC_000001.11	64203623	64267368	1	plus	ubiquitin conjugating enzyme E2 U	148581	protein-coding	NM_152489.3	NP_689702.1	226
LOC105378774	NC_000001.11	64369685	64383571	1	plus	uncharacterized LOC105378774	105378774	lncRNA	XR_947460.4
RNU7-62P	NC_000001.11	64384300	64384559	1	minus	RNA, U7 small nuclear 62 pseudogene	100151657	pseudogene
LOC124904732	NC_000001.11	64384398	64384459	1	minus	U7 small nuclear RNA	124904732	snRNA	XR_007067283.1
LOC107984966	NC_000001.11	64468273	64470025	1	minus	uncharacterized LOC107984966	107984966	lncRNA	XR_001738100.2
CACHD1	NC_000001.11	64470129	64693053	1	plus	cache domain containing 1	57685	protein-coding	NM_020925.4	NP_065976.3	1274
LOC124904195	NC_000001.11	64552754	64579844	1	plus	uncharacterized LOC124904195	124904195	lncRNA	XR_007066150.1
MIR4794	NC_000001.11	64579847	64579923	1	plus	microRNA 4794	100616338	miRNA	NR_039957.1
MIR4794	NC_000001.11	64579855	64579876	1	plus	hsa-miR-4794	100616338	miRNA
RAVER2	NC_000001.11	64745075	64833232	1	plus	ribonucleoprotein, PTB binding 2	55225	protein-coding	NM_018211.4	NP_060681.2	678
JAK1	NC_000001.11	64833229	65067746	1	minus	Janus kinase 1	3716	protein-coding	NM_002227.4	NP_002218.2	1154
LOC100130270	NC_000001.11	64918369	64918841	1	plus	NDUFA4, mitochondrial complex associated pseudogene	100130270	pseudogene
LINC01359	NC_000001.11	64979577	65002476	1	minus	long intergenic non-protein coding RNA 1359	101927084	lncRNA	NR_119383.1
SLC2A3P2	NC_000001.11	64982782	64986108	1	minus	solute carrier family 2 member 3 pseudogene 2	391045	pseudogene
RNU6-1176P	NC_000001.11	65022968	65023074	1	minus	RNA, U6 small nuclear 1176, pseudogene	106481551	pseudogene
MIR3671	NC_000001.11	65057755	65057842	1	minus	microRNA 3671	100500854	miRNA	NR_037443.1
MIR3671	NC_000001.11	65057762	65057783	1	minus	hsa-miR-3671	100500854	miRNA
MIR101-1	NC_000001.11	65058434	65058508	1	minus	microRNA 101-1	406893	miRNA	NR_029516.1
MIR101-1	NC_000001.11	65058442	65058462	1	minus	hsa-miR-101-3p	406893	miRNA
MIR101-1	NC_000001.11	65058477	65058498	1	minus	hsa-miR-101-5p	406893	miRNA
LOC100129205	NC_000001.11	65077412	65077622	1	minus	ribosomal protein S24 pseudogene	100129205	pseudogene
MRPS21P1	NC_000001.11	65092025	65092685	1	minus	mitochondrial ribosomal protein S21 pseudogene 1	199900	pseudogene
AK4	NC_000001.11	65147552	65232145	1	plus	adenylate kinase 4	205	protein-coding	NM_013410.4	NP_037542.1	223
RPS29P7	NC_000001.11	65154446	65154730	1	plus	ribosomal protein S29 pseudogene 7	100128377	pseudogene
DNAJC6	NC_000001.11	65264749	65415871	1	plus	DnaJ heat shock protein family (Hsp40) member C6	9829	protein-coding	NM_014787.4	NP_055602.1	913
LOC102724416	NC_000001.11	65278225	65309384	1	minus	uncharacterized LOC102724416	102724416	lncRNA	XR_947461.4
COX6CP13	NC_000001.11	65298755	65298980	1	minus	cytochrome c oxidase subunit 6C pseudogene 13	106480267	pseudogene
LOC112268227	NC_000001.11	65311244	65322859	1	plus	uncharacterized LOC112268227	112268227	lncRNA	XR_002958317.2
RNU2-15P	NC_000001.11	65415816	65416002	1	plus	RNA, U2 small nuclear 15, pseudogene	106866980	pseudogene
LEPR	NC_000001.11	65420652	65641559	1	plus	leptin receptor	3953	protein-coding	NM_002303.6	NP_002294.2	1165
LEPROT	NC_000001.11	65420668	65436007	1	plus	leptin receptor overlapping transcript	54741	protein-coding	NM_017526.5	NP_059996.1	131
LOC124904827	NC_000001.11	65571549	65571652	1	plus	small nucleolar RNA U13	124904827	snoRNA	XR_007067423.1
LOC100422694	NC_000001.11	65575954	65578499	1	minus	polypeptide N-acetylgalactosaminyltransferase 11 pseudogene	100422694	pseudogene
RN7SL854P	NC_000001.11	65761058	65761352	1	minus	RNA, 7SL, cytoplasmic 854, pseudogene	106480383	pseudogene
PDE4B	NC_000001.11	65792510	66374579	1	plus	phosphodiesterase 4B	5142	protein-coding	NM_002600.4	NP_002591.2	736
PDE4B-AS1	NC_000001.11	66042500	66050718	1	minus	PDE4B antisense RNA 1	101927139	lncRNA	NR_123718.1
RNU4-88P	NC_000001.11	66094461	66094546	1	minus	RNA, U4 small nuclear 88, pseudogene	106479599	pseudogene
LOC105378776	NC_000001.11	66416539	66439653	1	plus	uncharacterized LOC105378776	105378776	lncRNA	XR_947467.2
SGIP1	NC_000001.11	66533361	66751139	1	plus	SH3GL interacting endocytic adaptor 1	84251	protein-coding	NM_032291.4	NP_115667.2	828
LOC124904196	NC_000001.11	66593715	66612595	1	plus	uncharacterized LOC124904196	124904196	lncRNA	XR_007066156.1
MIR3117	NC_000001.11	66628440	66628517	1	plus	microRNA 3117	100422871	miRNA	NR_036060.1
MIR3117	NC_000001.11	66628452	66628471	1	plus	hsa-miR-3117-5p	100422871	miRNA
MIR3117	NC_000001.11	66628485	66628505	1	plus	hsa-miR-3117-3p	100422871	miRNA
DYNLT5	NC_000001.11	66752459	66779047	1	plus	dynein light chain Tctex-type family member 5	200132	protein-coding	NM_152665.3	NP_689878.2	179
INSL5	NC_000001.11	66797740	66801276	1	minus	insulin like 5	10022	protein-coding	NM_005478.6	NP_005469.2	135
DNAI4	NC_000001.11	66812885	66924856	1	minus	dynein axonemal intermediate chain 4	79819	protein-coding	NM_024763.5	NP_079039.4	848
MIER1	NC_000001.11	66924990	66988619	1	plus	MIER1 transcriptional regulator	57708	protein-coding	NM_020948.4	NP_065999.2	529
SLC35D1	NC_000001.11	66972976	67054148	1	minus	solute carrier family 35 member D1	23169	protein-coding	NM_015139.3	NP_055954.1	355
C1orf141	NC_000001.11	67092165	67141646	1	minus	chromosome 1 open reading frame 141	400757	protein-coding	NM_001276351.2	NP_001263280.1	400
LOC124900434	NC_000001.11	67102645	67102779	1	minus	small nucleolar RNA SNORA31	124900434	snoRNA	XR_007067390.1
IL23R	NC_000001.11	67138637	67265903	1	plus	interleukin 23 receptor	149233	protein-coding	NM_144701.3	NP_653302.2	629
RNU6-586P	NC_000001.11	67196140	67196243	1	plus	RNA, U6 small nuclear 586, pseudogene	106480592	pseudogene
RNU4ATAC4P	NC_000001.11	67267601	67267726	1	minus	RNA, U4atac small nuclear 4, pseudogene	106479539	pseudogene
DNAJB6P4	NC_000001.11	67278052	67278925	1	plus	DNAJB6 pseudogene 4	100130497	pseudogene
IL12RB2	NC_000001.11	67307364	67398724	1	plus	interleukin 12 receptor subunit beta 2	3595	protein-coding	NM_001559.3	NP_001550.1	862
SERBP1	NC_000001.11	67407810	67430402	1	minus	SERPINE1 mRNA binding protein 1	26135	protein-coding	NM_015640.4	NP_056455.3	387
RNU6-387P	NC_000001.11	67417214	67417318	1	plus	RNA, U6 small nuclear 387, pseudogene	106481891	pseudogene
LINC01702	NC_000001.11	67522364	67532330	1	plus	long intergenic non-protein coding RNA 1702	102724481	lncRNA	XR_947471.3
RNU6-1031P	NC_000001.11	67541127	67541233	1	plus	RNA, U6 small nuclear 1031, pseudogene	106480020	pseudogene
LOC105378780	NC_000001.11	67562048	67590397	1	plus	uncharacterized LOC105378780	105378780	lncRNA	XR_947474.4
LOC124904197	NC_000001.11	67619086	67626871	1	plus	uncharacterized LOC124904197	124904197	lncRNA	XR_007066160.1
HNRNPCP9	NC_000001.11	67642713	67661052	1	minus	heterogeneous nuclear ribonucleoprotein C pseudogene 9	100130196	pseudogene
RN7SL392P	NC_000001.11	67656831	67657129	1	minus	RNA, 7SL, cytoplasmic 392, pseudogene	106480506	pseudogene
GADD45A	NC_000001.11	67685201	67688334	1	plus	growth arrest and DNA damage inducible alpha	1647	protein-coding	NM_001924.4	NP_001915.1	165
GNG12	NC_000001.11	67701475	67833467	1	minus	G protein subunit gamma 12	55970	protein-coding	NM_018841.6	NP_061329.3	72
LOC105378781	NC_000001.11	67754748	67783469	1	plus	uncharacterized LOC105378781	105378781	lncRNA	XR_007066163.1
RNU7-80P	NC_000001.11	67772600	67772652	1	minus	RNA, U7 small nuclear 80 pseudogene	100151677	pseudogene
GNG12-AS1	NC_000001.11	67832288	68202987	1	plus	GNG12, DIRAS3 and WLS antisense RNA 1	100289178	lncRNA	NR_040077.1
LOC124900403	NC_000001.11	67954151	67978378	1	plus	uncharacterized LOC124900403	124900403	lncRNA	XR_007066161.1
LOC100133029	NC_000001.11	68043303	68044273	1	plus	sirtuin 5 pseudogene	100133029	pseudogene
DIRAS3	NC_000001.11	68045962	68050627	1	minus	DIRAS family GTPase 3	9077	protein-coding	NM_004675.5	NP_004666.1	229
ARL5AP3	NC_000001.11	68049360	68049745	1	minus	ARL5A pseudogene 3	106480778	pseudogene
WLS	NC_000001.11	68098459	68232546	1	minus	Wnt ligand secretion mediator	79971	protein-coding	NM_024911.7	NP_079187.3	541
CTBP2P8	NC_000001.11	68161557	68163229	1	minus	CTBP2 pseudogene 8	100420253	pseudogene
MIR1262	NC_000001.11	68183518	68183610	1	minus	microRNA 1262	100302279	miRNA	NR_031664.1
MIR1262	NC_000001.11	68183576	68183597	1	minus	hsa-miR-1262	100302279	miRNA
RPS7P4	NC_000001.11	68242433	68243099	1	minus	ribosomal protein S7 pseudogene 4	149224	pseudogene
[truncated: 63,536 more rows]
