# Supplementary material for: Identification of a Novel Oxidative Stress- and Anoikis-Related Prognostic Signature and Its Immune Landscape Analysis in Non-Small Cell Lung Cancer
Source: Int J Mol Sci. 2023 Nov 10;24(22):16188. doi: 10.3390/ijms242216188 (PMC10671784; doi:10.3390/ijms242216188)
Supplement: Supplementary file 1 [file ijms-24-16188-s001.zip › Table S2 39 mRNA-miRNAs from miRWalk.xls]

## Sheet: Sheet1
mirnaid	refseqid	genesymbol	duplex	start	end	bindingp	energy	seed	accessibility	au	phylopstem	phylopflank	me	number_of_pairings	binding_region_length	longest_consecutive_pairings	position	validated	TargetScan	miRDB
hsa-miR-204-3p	NM_005566	LDHA	GCTGGGAAGGCAAAGGGACGT#GTCCAACATTTTTTCCCAGTG#((((((((((.....((((..#))))......)))))))))).	1450	1471	1	-20.3	1	0.00155648	0.574	-0.35195	0.576155	-12.9906	14	21	10	3UTR		0	1
hsa-miR-34c-5p	NM_005566	LDHA	AGGCAGTGTAGTTAGCTGATTGC#GCCACCTCTGACGCACCACTGCCA#.(((((((..(((((........#.)))))....))))))).	1337	1361	1	-17.5	1	0.00264145	0.485	0.481231	0.143039	-6.32527	12	18	7	3UTR	MIRT741478	1	1
hsa-miR-338-3p	NM_005566	LDHA	TCCAGCATCAGTGATTTTGTTG#CAGCTATATCCTGATGCTGGAT#(((((((((((.(((...((((#))))...)))))))))))))).	1268	1290	1	-25.8	1	7.01e-05	0.618	0.935413	0.354217	-7.51743	18	22	14	3UTR		0	1
hsa-miR-505-5p	NM_005566	LDHA	GGGAGCCAGGAAGTATTGATGT#GCATTTGCCCCTTGAGCCAGGTGGATGTTTACCGTGTGTTATATAACTTCCTGGCTCCTT#((((((((((((((........#.)))))))))))))).	1375	1435	1	-27.7	1	0.00765179	0.603	0.0584919	0.350181	-4.90607	14	16	14	3UTR	MIRT367768	0	1
hsa-miR-449b-5p	NM_005566	LDHA	AGGCAGTGTATTGTTAGCTGGC#GCCACCTCTGACGCACCACTGCCA#.(((((((...((((((.((((#))))...))))))...))))))).	1337	1361	1	-23.7	1	0.00264145	0.485	1.31134	0.15111	-8.917	17	24	7	3UTR	MIRT745434	1	1
hsa-miR-1290	NM_005566	LDHA	TGGATTTTTGGATCAGGGA#TCCTGGGATCCAGTGTATAAATCCAA#((((((((((((((.((((#))))..))))))).....))))))).	1478	1504	1	-19.2	1	0.00110345	0.603	0.465858	0.652824	-4.67302	18	26	7	3UTR		0	1
hsa-miR-4704-5p	NM_005566	LDHA	GACACTAGGCATGTGAGTGATT#TGGCTCCTTCACTGAACATGCCTAGTCCAACATTTTTTCCCAGTGAGTCA#((((((((((((((.(((((..#.)))))..)))))))))))....................))).	1426	1476	1	-24.4	1	0.000873548	0.574	0.168358	0.270822	-4.67302	19	43	11	3UTR		0	1
hsa-miR-6751-5p	NM_005566	LDHA	TTGGGGGTGAGGTTGGTGTCTGG#TTGGGGACCAGCCTGGCCAACAC#.((..(((.((((((((.(((((#))))).)))))))).)))..)).	2104	2127	1	-26.4	0	0.0143151	0.515	0.541658	-0.0253185	-12.0008	18	23	8	3UTR		0	1
hsa-miR-1208	NM_001135239	LDHA	TCACTGTTCAGACAGGCGGA#TCCAAGTGTTATACCAACTAAAACCCCCAATAAACCTTGAACAGTGAC#((((((((((...(((....#.))))))))))))).	1442	1490	1	-16.7	1	0.017229	0.706	0.282927	0.272167	-11.3983	13	15	13	3UTR		0	1
hsa-miR-4317	NM_001135239	LDHA	ACATTGCCAGGGAGTTT#AACTTCCTGGCT#.....(((((((((((.#))))))))))).	1245	1257	1	-18.9	0	0.0134484	0.559	0.681071	0.508901	-13.6656	11	12	11	3UTR		0	1
hsa-miR-4660	NM_001165416	LDHA	TGCAGCTCTGGTGGAAAATGGAG#CTTTGGGGGATCCAAAAGGAGCTGCAA#(((((((((..((((........#.))))...))))))))).	940	967	1	-21.1	1	0.000426279	0.618	0	0	-8.2379	13	18	9	3UTR		0	1
hsa-miR-7703	NM_001165416	LDHA	TTGCACTCTGGCCTTCTCCCAGG#TCTGACTTCTGAGGAAGAGGCCCGTTTGAAGAAGAGTGCAGA#(((((((((((((((.(((((((#.)))).))).))))))..........))))))))).	894	936	1	-29.9	1	0.000727557	0.485	0	0	-4.17062	22	36	9	3UTR		0	1
hsa-miR-4534	NM_002658	PLAU	GGATGGAGGAGGGGTCT#AGACCCCTCTGGCCAGGATGGAGGGGTGGTCCT#((((((.((((((((((#))))))))))..)))..............))).	1604	1637	0.961538	-22.7	0	6.4e-07	0.412	0	0	-5.48126	16	33	10	3UTR		0	1
hsa-miR-198	NM_002658	PLAU	GGTCCAGAGGGGAGATAGGTTC#AACTTGTCTTTTTCTGGACTG#((((((((.((((((((((((.#)))))))))))))))))))).	1660	1681	1	-24.1	1	0.000872486	0.529	0	0	-4.99396	20	21	20	3UTR		0	1
hsa-miR-455-3p	NM_002658	PLAU	GCAGTCCATGGGCATATACAC#GTGTGTATGTTTGCACACTTGTGTGTGGGCTGTG#(((((((((((((((((((((#))))))))))))............))))))))).	1931	1965	1	-24.4	1	0.00101815	0.544	0	0	-3.93757	21	34	12	3UTR		0	1
hsa-miR-3130-5p	NM_002658	PLAU	TACCCAGTCTCCGGTGCAGCC#GCTGTAAGAAGAGACTGGGA#..(((((((((...((((((.#))))))....))))))))).	1489	1509	1	-26.2	1	0.00010012	0.529	0	0	-10.4498	15	20	9	3UTR		0	1
hsa-miR-3173-5p	NM_002658	PLAU	TGCCCTGCCTGTTTTCTCCTTT#GAAGCCTGCAGGAGTTAAAAAGGGCAGGGCAT#((((((((((.(((((((((..#.)))))..)))).)))))))))).	1680	1712	1	-28.6	1	0.0362847	0.426	0	0	-6.76235	19	24	10	3UTR		0	1
hsa-miR-500b-3p	NM_002658	PLAU	GCACCCAGGCAAGGATTCTG#GCCTGGGTGCT#((((((((((..........#)))))))))).	1585	1596	1	-24	1	1.37e-08	0.382	0	0	-13.2236	10	11	10	3UTR		0	1
hsa-miR-4475	NM_002658	PLAU	CAAGGGACCAAGCATTCATTAT#AGTGTAACAGCTGAGGTCTCTTGA#(((((((((.(((.........#.)))..))))))))).	1804	1828	1	-18.7	1	0.00264234	0.5	0	0	-7.00542	12	16	9	3UTR		0	1
hsa-miR-664b-3p	NM_002658	PLAU	TTCATTTGCCTCCCAGCCTACA#TGTGGGCTGTGAGTGTAAGTGT#..((((((((((.(((((((((#))))))))).))).))))))).	1954	1976	1	-26.3	1	0.0395613	0.559	0	0	-6.24613	19	22	9	3UTR		0	1
hsa-miR-7106-3p	NM_002658	PLAU	AGCTCCCTGAATCCCTGTCCCAG#TGGGAGCAGCGGTTTGGGGAGCA#.((((((((((((.((((((((.#))))).))).)))))))))))).	1844	1867	1	-32.3	1	0.00361729	0.397	0	0	-4.65016	20	23	12	3UTR		0	1
hsa-miR-7702	NM_002658	PLAU	CTTAGACTGCCAGACTCCCTGA#TGAGGGAGCTTAGCCAATGTGGGAGCAGCGGTTTGGGG#((((((((((..(.(((((...#.)))))).)))))))))).	1825	1863	1	-21.4	1	0.00775024	0.426	0	0	-10.966	16	19	10	3UTR		0	1
hsa-miR-7976	NM_002658	PLAU	TGCCCTGAGACTTTTGCTC#GCAGGAGTTAAAAAGGGCAG#((((((..(((((((((..#)))))))))....)))))).	1687	1707	1	-21.5	0	0.0181802	0.485	0	0	-7.7949	15	20	9	3UTR		0	1
hsa-miR-3190-5p	NM_001145031	PLAU	TCTGGCCAGCTACGTCCCCA#TGGGTGCTGGCTGCCCAGAC#(((((.((((((.((.((((#)))).)))))))).))))).	1873	1893	1	-23.8	0	1.31e-05	0.338	0	0	-7.36071	17	20	8	3UTR		0	1
hsa-miR-5706	NM_006516	SLC2A1	TTCTGGATAACATGCTGAAGCT#GGCCTGGGGCTCCTTTCTCCAGCCAGCAATGATGTCCAGAAG#(((((((((.(((((((..(((#.)))))))).)).))))))))).	1803	1845	0.961538	-22.2	1	0.00283367	0.5	7.00469	4.32695	-5.18008	19	23	9	3UTR		0	1
hsa-miR-6792-3p	NM_006516	SLC2A1	CTCCTCCACAGCCCCTGCTCAT#GGGTAGGAGGTTTGGATGGGAGT#((((((((.(((((((((((..#))))))).))))))))..)))).	2608	2631	0.961538	-26	1	0.0425427	0.5	2.95089	3.9716	-4.99396	19	23	8	3UTR		0	1
hsa-miR-330-5p	NM_006516	SLC2A1	TCTCTGGGCCTGTGTCTTAGGC#GCCGAGCCGGGCCTGGGGC#.(((((((((((.(.(((.(((#)))))))))))))))))).	1794	1813	1	-24.2	1	5.26e-06	0.397	5.61771	4.40157	-5.81791	18	19	18	3UTR		0	1
hsa-miR-663b	NM_006516	SLC2A1	GGTGGCCCGGCCGTGCCTGAGG#CCCAGGAGGTGGCTATGGCCACCC#(((((((.((((((.((((.((#))))))..))))))..))))))).	2133	2157	1	-28.6	1	1.48e-07	0.426	2.46189	4.36524	-6.98666	19	24	7	3UTR		0	1
hsa-miR-378c	NM_006516	SLC2A1	ACTGGACTTGGAGTCAGAAGAGTGG#CACTTCATCTGCTCCTTCATCACAAGTCCAGTT#(((((((((((((.((((.(((((.#)))))..))))))))........))))))))).	3192	3225	1	-26.9	1	0.0852179	0.559	-0.246139	0.243204	-4.79441	22	33	9	3UTR		0	1
hsa-miR-3664-3p	NM_006516	SLC2A1	TCTCAGGAGTAAAGACAGAGTT#TCTTTCTTTACCTGAGAC#(((((((..((((((.(((...#))).))))))))))))).	2248	2266	1	-17.5	1	0.00278141	0.515	3.79038	5.19774	-7.54065	16	18	13	3UTR		0	1
hsa-miR-3914	NM_006516	SLC2A1	AAGGAACCAGAAAATGAGAAGT#TCTGGTTCCTC#.((((((((((...........#)))))))))).	3117	3128	1	-17.2	1	0.0158565	0.588	3.61629	3.11807	-10.2546	10	11	10	3UTR		0	1
hsa-miR-378i	NM_006516	SLC2A1	ACTGGACTAGGAGTCAGAAGG#CCTGAATTTCCAGAGCACTTCATCTGCTCCTTCATCACAAGTCCAGTT#(((((((((((((.((((.((#.)).)))))))))........)))))))).	3177	3225	1	-22.3	1	0.0852179	0.559	-0.0590496	0.690217	-4.79441	19	30	9	3UTR		0	1
hsa-miR-6721-5p	NM_006516	SLC2A1	TGGGCAGGGGCTTATTGTAGGAG#CTCCTGCACCCCTCCCCAC#((((.(((((.....((((((((#))))))))))))).)))).	3015	3034	1	-26.4	0	0.591079	0.5	1.01758	3.78495	-17.1096	17	19	13	3UTR		0	1
hsa-miR-6740-3p	NM_006516	SLC2A1	TGTCTTCTCTCCTCCCAAACAG#CTGAGACCAGTTGGGAGCACTGGAGTGCAGGGAGGAGAGGGGAA#..((((((((((((((......#.)))))))))))))).	2259	2303	1	-27.6	1	0.0029384	0.353	2.88192	5.41313	-4.957	14	16	14	3UTR		0	1
hsa-miR-6825-5p	NM_006516	SLC2A1	TGGGGAGGTGTGGAGTCAGCAT#TGCTGGCCTGGATCTCCCCAC#(((((((((.(((.(((((((.#)))))))))).))))))))).	2161	2182	1	-31.1	1	0.0003751	0.397	4.27445	4.32421	-6.03692	19	21	10	3UTR		0	1
hsa-miR-6846-3p	NM_006516	SLC2A1	TGACCCCTTCTGTCTCCCTAG#TAGGAGGTTTGGATGGGAGTGAGACAGAAGTAAGTGGGGTTG#.(((((((((((((((((((.#.))))...)))))))))......)))))).	2611	2653	1	-24.8	1	0.00967593	0.485	2.88823	4.4153	-3.79332	19	30	9	3UTR		0	1
hsa-miR-6867-5p	NM_006516	SLC2A1	TGTGTGTGTAGAGGAAGAAGGGA#CCCTCTGGTTCCTCTGTATACTACT#.(((((((((((((((..((((.#))))....))))))))))))).)).	3114	3139	1	-22.3	1	0.0911349	0.529	3.45679	2.82518	-3.79332	19	25	13	3UTR		0	1
hsa-miR-6879-5p	NM_006516	SLC2A1	CAGGGCAGGGAAGGTGGGAGAG#TTCCCATCTCTTCCTACCCA#..(((.((((((((((((((..#))))))))).))))).))).	2214	2234	1	-25.1	0	0.586687	0.574	4.88833	4.52251	-6.85796	17	20	9	3UTR		0	1
hsa-miR-10401-5p	NM_006516	SLC2A1	CGTGTGGGAAGGCGTGGGGT#ACCCACCTCCTGCACCCCTCCCCACACA#.(((((((.(((.(((.((.#.)).))).))).))))))).	3009	3037	1	-25.1	1	0.555627	0.471	3.08711	3.43327	-6.13885	15	20	7	3UTR		0	1
