# Supplementary material for: Identification of a Novel Oxidative Stress- and Anoikis-Related Prognostic Signature and Its Immune Landscape Analysis in Non-Small Cell Lung Cancer
Source: Int J Mol Sci. 2023 Nov 10;24(22):16188. doi: 10.3390/ijms242216188 (PMC10671784; doi:10.3390/ijms242216188)
Supplement: Supplementary file 1 [file ijms-24-16188-s001.zip › Table S3 236 Differentially expressed miRNAs.xls]

## Sheet: Table S4 236 Differentially exp
id	RefSeq	logFC	AveExpr	t	P.Value	adj.P.Val	B
hsa-miR-30a*	NC_000006.12	-3268.3	5888.08	-10.2306	4.15e-20	3.51e-17	-4.22615
hsa-miR-183	NC_000007.14	2965.96	4197.48	9.79919	7.76e-19	3.04e-16	-4.24723
hsa-miR-135b	NC_000001.11	3907.91	5853.14	9.75046	1.08e-18	3.04e-16	-4.24963
hsa-miR-182	NC_000007.14	2564.18	4384.18	9.68559	1.67e-18	3.53e-16	-4.25282
hsa-miR-21*	NC_000001.11	1298.9	1747.46	9.25459	2.93e-17	4.97e-15	-4.27419
hsa-miR-486-5p	NC_000008.11	-4522.37	7385.3	-9.19356	4.39e-17	6.19e-15	-4.27723
hsa-miR-218	NC_000004.12	-2864.32	6209.96	-8.2646	1.74e-14	2.11e-12	-4.32382
hsa-miR-96	NC_000007.14	2032.02	2419.09	8.091	5.15e-14	5.45e-12	-4.33254
hsa-miR-200a	NC_000001.11	3121.18	12121.1	7.86141	2.13e-13	2e-11	-4.34408
hsa-miR-210	NC_000011.10	1626.15	2195.8	7.66572	7.01e-13	5.94e-11	-4.35389
hsa-miR-126*	NC_000001.11	-2542.57	10578.9	-7.56528	1.29e-12	9.9e-11	-4.35891
hsa-miR-708	NC_000011.10	2037.95	3316.97	7.33174	5.17e-12	3.65e-10	-4.37056
hsa-miR-144*	NC_000017.11	-1536.87	2134.82	-7.29498	6.43e-12	4.19e-10	-4.37238
hsa-miR-139-5p	NC_000011.10	-1817.15	3440.59	-7.16511	1.38e-11	8.33e-10	-4.37883
hsa-miR-141	NC_000012.12	3120.27	13074	7.10206	1.99e-11	1.12e-09	-4.38195
hsa-miR-429	NC_000001.11	3536.29	12212.1	6.89507	6.54e-11	3.46e-09	-4.39215
hsa-miR-525-3p	NC_000019.10	-95.2481	539.308	-6.79642	1.15e-10	5.71e-09	-4.39698
hsa-miR-517c	NC_000019.10	-149.484	677.289	-6.76835	1.34e-10	6.32e-09	-4.39836
hsa-miR-130b	NC_000022.11	1048.2	1956.04	6.56063	4.29e-10	1.91e-08	-4.40846
hsa-miR-34c-3p	NC_000011.10	-1437.43	2346.86	-6.5198	5.38e-10	2.28e-08	-4.41044
hsa-miR-500	NC_000023.11	1580.19	4443.08	6.39486	1.07e-09	4.31e-08	-4.41646
hsa-miR-34b	NC_000011.10	-2008.21	3101.19	-6.35852	1.3e-09	5.01e-08	-4.4182
hsa-miR-30e	NC_000001.11	3179.2	14803.9	6.31375	1.66e-09	6.11e-08	-4.42034
hsa-miR-450a	NC_000023.11	1624.4	4147.8	6.20844	2.93e-09	1.03e-07	-4.42537
hsa-miR-30c-2*	NC_000006.12	-534.376	1390.47	-6.18094	3.39e-09	1.15e-07	-4.42667
hsa-miR-339-5p	NC_000007.14	1393.79	3746.8	6.13025	4.44e-09	1.45e-07	-4.42907
hsa-miR-148a*	NC_000007.14	179.612	593.572	6.06283	6.34e-09	1.99e-07	-4.43225
hsa-miR-135b*	NC_000001.11	99.2505	538.145	6.05423	6.64e-09	2.01e-07	-4.43266
hsa-miR-592	NC_000007.14	-761.188	1378	-5.91751	1.36e-08	3.96e-07	-4.43907
hsa-let-7b	NC_000022.11	-1695.18	11310.3	-5.86941	1.74e-08	4.91e-07	-4.44131
hsa-miR-142-3p	NC_000017.11	3007.61	14130.8	5.76402	2.99e-08	8.16e-07	-4.44618
hsa-miR-182*	NC_000007.14	340.836	914.07	5.73332	3.49e-08	9.25e-07	-4.4476
hsa-miR-200a*	NC_000001.11	560.326	1274.54	5.72245	3.69e-08	9.47e-07	-4.4481
hsa-miR-1	#N/A	-851.562	1743.89	-5.70207	4.09e-08	9.95e-07	-4.44903
hsa-miR-301a	NC_000017.11	1959.81	4183.81	5.7011	4.11e-08	9.95e-07	-4.44908
hsa-miR-204	NC_000009.12	-499.267	1442.06	-5.60417	6.7e-08	1.58e-06	-4.45351
hsa-miR-542-3p	NC_000023.11	1700.84	3569.14	5.58264	7.46e-08	1.71e-06	-4.45449
hsa-miR-126	NC_000001.11	-1705.37	17147	-5.51536	1.04e-07	2.32e-06	-4.45754
hsa-miR-31	NC_000001.11	2014.45	2921.57	5.40286	1.81e-07	3.94e-06	-4.46259
hsa-miR-486-3p	NC_000008.11	-490.012	1042.52	-5.38416	1.99e-07	4.2e-06	-4.46343
hsa-miR-33b	NC_000017.11	354.142	700.605	5.31788	2.74e-07	5.65e-06	-4.46638
hsa-miR-519a	NC_000019.10	-187.159	607.671	-5.30023	2.98e-07	6.01e-06	-4.46716
hsa-miR-451	NC_000015.10	-2241.23	21330.5	-5.26776	3.48e-07	6.86e-06	-4.4686
hsa-miR-345:9.1	#N/A	385.576	1181.89	5.19499	4.93e-07	9.49e-06	-4.4718
hsa-miR-223*	NC_000023.11	-320.439	874.045	-5.17266	5.48e-07	1.03e-05	-4.47277
hsa-miR-577	NC_000004.12	101.171	525.812	5.16496	5.68e-07	1.05e-05	-4.47311
hsa-miR-96*	NC_000007.14	62.5411	492.61	5.1267	6.81e-07	1.21e-05	-4.47478
hsa-miR-200c*	NC_000012.12	247.755	855.637	5.12451	6.88e-07	1.21e-05	-4.47487
hsa-miR-106b*	NC_000007.14	495.228	1417.01	5.01961	1.12e-06	1.94e-05	-4.47941
hsa-let-7i*	NC_000012.12	546.184	1260.56	4.99576	1.25e-06	2.12e-05	-4.48043
hsa-miR-330-5p	NC_000019.10	124.684	610.643	4.94362	1.59e-06	2.65e-05	-4.48266
hsa-miR-203	NC_000014.9	-1234.97	4852.79	-4.93466	1.66e-06	2.7e-05	-4.48304
hsa-miR-567	NC_000003.12	-51.3729	532.6	-4.91604	1.81e-06	2.89e-05	-4.48384
hsa-miR-133a	NC_000018.10	-979.327	2731.22	-4.89739	1.97e-06	3.09e-05	-4.48463
hsa-miR-29a*	NC_000007.14	2129.12	6571.99	4.86244	2.31e-06	3.55e-05	-4.48611
hsa-miR-190b	NC_000001.11	-904.37	1782.26	-4.84774	2.46e-06	3.73e-05	-4.48673
hsa-let-7d	NC_000009.12	-1796.47	9675.37	-4.79867	3.07e-06	4.57e-05	-4.48879
hsa-miR-192	NC_000011.10	2203.19	4943.26	4.70562	4.65e-06	6.8e-05	-4.49266
hsa-miR-140-3p	NC_000016.10	-1844.34	7784.72	-4.65255	5.88e-06	8.44e-05	-4.49485
hsa-miR-19a	NC_000013.11	1142.63	2273.73	4.53343	9.86e-06	0.00013923	-4.49971
hsa-miR-196a	NC_000012.12	1239.63	1675.79	4.49714	1.15e-05	0.000160024	-4.50117
hsa-miR-135a	NC_000003.12	-2506.09	6854.93	-4.48651	1.21e-05	0.00016442	-4.5016
hsa-miR-142-5p	NC_000017.11	2141.64	4125.89	4.4796	1.24e-05	0.00016442	-4.50188
hsa-miR-34c-5p	NC_000011.10	-1566.06	3511.24	-4.47955	1.24e-05	0.00016442	-4.50188
hsa-miR-199b-5p	NC_000009.12	1999.04	10492.7	4.47088	1.29e-05	0.000167983	-4.50223
hsa-miR-214*	NC_000001.11	575.598	1881.56	4.42472	1.57e-05	0.000201228	-4.50407
hsa-miR-877	NC_000006.12	959.382	2652.15	4.40261	1.72e-05	0.000217611	-4.50495
hsa-let-7c	NC_000021.9	-1731.93	7980.02	-4.38753	1.83e-05	0.000228442	-4.50555
hsa-miR-339-3p	NC_000007.14	364.509	1399.45	4.36397	2.02e-05	0.000248413	-4.50648
hsa-miR-509-5p	NC_000023.11	66.6491	502.539	4.36033	2.06e-05	0.000248413	-4.50662
hsa-miR-186	NC_000001.11	1804.84	6938.85	4.35722	2.08e-05	0.000248413	-4.50674
hsa-miR-146a	NC_000005.10	1654.99	15545.2	4.34399	2.2e-05	0.000254522	-4.50726
hsa-miR-628-5p	NC_000015.10	-951.991	2277.48	-4.34342	2.21e-05	0.000254522	-4.50729
hsa-miR-148a	NC_000007.14	1612	12558.8	4.34148	2.22e-05	0.000254522	-4.50736
hsa-miR-200b	NC_000001.11	1425.22	16805.9	4.33062	2.33e-05	0.000262744	-4.50779
hsa-miR-591	NC_000007.14	-201.301	865.576	-4.32496	2.38e-05	0.000265461	-4.50801
hsa-miR-516b	NC_000019.10	-93.6897	472.821	-4.30964	2.54e-05	0.000279211	-4.50861
hsa-miR-425*	NC_000001.11	507.177	1417	4.29683	2.68e-05	0.000290646	-4.50911
hsa-miR-224	NC_000023.11	1503.05	5080.73	4.26363	3.07e-05	0.000329057	-4.51041
hsa-miR-331-3p	NC_000012.12	1384.12	10424.7	4.2148	3.75e-05	0.000396846	-4.51229
hsa-miR-720	#N/A	2062.72	18194.5	4.19132	4.12e-05	0.000427212	-4.5132
hsa-miR-17*	NC_000013.11	426.67	1719.29	4.19059	4.14e-05	0.000427212	-4.51323
hsa-miR-522	NC_000019.10	-650.309	1236.11	-4.17993	4.32e-05	0.000440706	-4.51363
hsa-miR-183*	NC_000007.14	200.921	705.577	4.1536	4.8e-05	0.000484339	-4.51464
hsa-miR-296-5p	NC_000020.11	132.685	640.581	4.09386	6.1e-05	0.00060818	-4.51691
hsa-miR-194	hsa-miR-194	2328.64	7394.67	4.08151	6.41e-05	0.000631413	-4.51738
hsa-miR-324-5p	NC_000017.11	1004.56	5332.8	4.07569	6.56e-05	0.000638764	-4.51759
hsa-miR-613	NC_000012.12	-70.1377	505.591	-4.05093	7.24e-05	0.000696648	-4.51852
hsa-miR-424*	NC_000023.11	273.112	1162.71	4.00708	8.6e-05	0.000818714	-4.52016
hsa-miR-886-3p	#N/A	1447.64	4203.88	3.99037	9.18e-05	0.000864354	-4.52078
hsa-miR-106b	NC_000007.14	1452.41	6825.66	3.95886	0.000103851	0.000966615	-4.52195
hsa-miR-19b	NC_000013.11	2725.94	9149.78	3.92317	0.000119252	0.00109789	-4.52326
hsa-miR-375	NC_000002.12	2012.85	8222.83	3.9178	0.000121748	0.00110883	-4.52346
hsa-miR-1274a	#N/A	2425.89	12507	3.91368	0.000123697	0.00111459	-4.52361
hsa-miR-18a	NC_000013.11	1838.96	5342.75	3.90099	0.00012989	0.00115701	-4.52407
hsa-miR-130b*	NC_000022.11	189.968	993.214	3.8985	0.000131138	0.00115701	-4.52416
hsa-miR-145	NC_000005.10	-987.407	15468.8	-3.8627	0.000150402	0.0013133	-4.52546
hsa-miR-1285	NC_000002.12	-922.183	1311.32	-3.78311	0.00020328	0.00175692	-4.52833
hsa-miR-1208	NC_000008.11	-81.8712	657.788	-3.76418	0.000218225	0.00186704	-4.529
hsa-miR-450b-5p	NC_000023.11	536.766	1878.77	3.68382	0.000294031	0.00246603	-4.53184
hsa-miR-187	NC_000018.10	1096.4	2797.53	3.68379	0.000294061	0.00246603	-4.53184
hsa-miR-1537	NC_000001.11	142.346	649.492	3.67767	0.000300757	0.00248198	-4.53205
hsa-miR-1207-5p	NC_000008.11	-126.952	767.965	-3.6767	0.000301823	0.00248198	-4.53208
hsa-miR-133b	NC_000006.12	-116.86	606.906	-3.67146	0.000307686	0.00250587	-4.53227
hsa-miR-338-5p	NC_000017.11	-117.827	571.31	-3.64816	0.000335088	0.0026846	-4.53308
hsa-miR-362-5p	NC_000023.11	440.509	1714.96	3.64744	0.000335971	0.0026846	-4.5331
hsa-miR-154*	NC_000014.9	311.393	814.607	3.62313	0.000367071	0.0029057	-4.53395
hsa-miR-192*	NC_000011.10	134.016	523.923	3.61373	0.000379822	0.00297879	-4.53427
hsa-miR-130a	NC_000011.10	-1909.93	14980.7	-3.57692	0.000433817	0.00336942	-4.53553
hsa-miR-521	NC_000019.10	-202.269	662.439	-3.57452	0.000437586	0.00336942	-4.53562
hsa-miR-34b*	NC_000011.10	-1442.04	3946.07	-3.56682	0.000449863	0.00341646	-4.53588
hsa-miR-147	NC_000002.12	123.132	519.11	3.56564	0.000451764	0.00341646	-4.53592
hsa-miR-548d-5p	NC_000008.11	-125.204	848.317	-3.5357	0.000502837	0.00376906	-4.53694
hsa-miR-564	NC_000003.12	-191.844	831.763	-3.52912	0.000514772	0.00382466	-4.53716
hsa-miR-31*	NC_000001.11	305.464	849.849	3.52397	0.000524282	0.00386145	-4.53733
hsa-miR-150*	NC_000019.10	-520.201	1633.54	-3.50839	0.000554106	0.00404593	-4.53786
hsa-miR-20a*	NC_000013.11	384.471	1354.88	3.47033	0.000633772	0.00458808	-4.53914
hsa-miR-425	NC_000001.11	1152.79	6069.52	3.42291	0.000748061	0.0053255	-4.54071
hsa-miR-576-5p	NC_000004.12	-783.543	2953.3	-3.42286	0.00074821	0.0053255	-4.54072
hsa-miR-193b	NC_000016.10	1298.81	8198.51	3.41483	0.000769372	0.00543049	-4.54098
hsa-miR-22	NC_000005.10	1048.4	9207.81	3.41133	0.000778782	0.00545148	-4.5411
hsa-miR-138	NC_000003.12	-303.738	1238.09	-3.39525	0.000823349	0.0057162	-4.54163
hsa-miR-148b*	NC_000012.12	143.876	714.576	3.38453	0.00085441	0.00588362	-4.54198
hsa-miR-338-3p	NC_000017.11	-1506.64	10312	-3.38027	0.000867031	0.00592238	-4.54212
hsa-miR-340	NC_000005.10	341.484	1791.5	3.36942	0.000900004	0.00609843	-4.54247
hsa-miR-409-3p	NC_000014.9	779.519	1343.13	3.32954	0.00103155	0.00693433	-4.54377
hsa-miR-584	NC_000005.10	-1858.03	3766.86	-3.31724	0.0010756	0.0071735	-4.54417
hsa-miR-629*	NC_000015.10	88.3309	574.965	3.31274	0.00109215	0.00722699	-4.54431
hsa-miR-593*	NC_000007.14	-70.2745	482.341	-3.30039	0.00113882	0.00747733	-4.54471
hsa-miR-517a	NC_000019.10	-325.709	1332.49	-3.28968	0.00118077	0.00769318	-4.54505
hsa-miR-346	NC_000010.11	-1928.58	3276.73	-3.28271	0.00120884	0.00781594	-4.54527
hsa-miR-30a	NC_000006.12	-1458.71	15585.6	-3.24782	0.00135891	0.00871967	-4.54639
hsa-let-7e	NC_000019.10	-1318.58	13541.7	-3.24238	0.00138379	0.00881255	-4.54656
hsa-miR-197	NC_000001.11	-1761.71	8355.71	-3.20189	0.00158294	0.0100056	-4.54783
hsa-miR-519b-3p	NC_000019.10	-345.834	1589.55	-3.19453	0.00162186	0.0101209	-4.54806
hsa-miR-205	NC_000001.11	1677.72	6183.64	3.19292	0.00163051	0.0101209	-4.54811
hsa-miR-206	NC_000006.12	-536.251	942.968	-3.1917	0.00163704	0.0101209	-4.54815
hsa-miR-1254	#N/A	-1269.68	2517.31	-3.18477	0.00167483	0.0102585	-4.54837
hsa-miR-138-1*	NC_000003.12	-109.138	666.37	-3.1832	0.0016835	0.0102585	-4.54842
hsa-miR-18b*	NC_000023.11	-1353.13	2376.28	-3.1512	0.00186959	0.011311	-4.54941
hsa-miR-34a	NC_000001.11	854.009	5392.76	3.13698	0.00195826	0.0117634	-4.54985
hsa-miR-361-3p	NC_000023.11	534.521	2837.44	3.13079	0.00199809	0.0119182	-4.55004
hsa-miR-618	NC_000012.12	-186.157	759.753	-3.11504	0.00210271	0.0124497	-4.55053
hsa-miR-1287	NC_000010.11	158.632	814.424	3.11301	0.0021166	0.0124497	-4.55059
hsa-miR-1197	NC_000014.9	-988.544	1341.18	-3.08141	0.00234331	0.0136881	-4.55155
hsa-miR-526b:9.1	#N/A	-28.7863	453.73	-3.07017	0.00242927	0.0140931	-4.55189
hsa-miR-519e	NC_000019.10	-43.8656	511.265	-3.0622	0.00249192	0.0143472	-4.55213
hsa-miR-9	NC_000001.11	573.418	1251.04	3.06032	0.00250694	0.0143472	-4.55219
hsa-miR-195*	NC_000017.11	-108.538	847.537	-3.05737	0.00253062	0.0143854	-4.55228
hsa-miR-503	NC_000023.11	447.741	1946.89	3.04557	0.00262756	0.014837	-4.55264
hsa-miR-367	NC_000004.12	-24.4258	444.541	-3.02827	0.0027758	0.0154948	-4.55316
hsa-miR-222*	NC_000023.11	-55.6505	591.831	-3.02772	0.00278064	0.0154948	-4.55317
hsa-miR-501-5p	NC_000023.11	731.372	1595.55	3.01918	0.00285672	0.0158146	-4.55343
hsa-miR-582-3p	NC_000005.10	17.4632	434.086	3.01569	0.00288834	0.0158859	-4.55353
hsa-miR-27a*	NC_000019.10	-159.328	875.142	-2.99925	0.00304184	0.0166222	-4.55402
hsa-miR-1297	NC_000013.11	-102.073	650.929	-2.9964	0.00306924	0.0166644	-4.55411
hsa-miR-26b*	NC_000002.12	-170.752	1032.33	-2.99232	0.00310879	0.0167426	-4.55423
hsa-miR-26b	NC_000002.12	-1041.04	14837.6	-2.99084	0.00312318	0.0167426	-4.55427
hsa-miR-1274b	#N/A	1537.14	23075.3	2.95405	0.00350316	0.0186615	-4.55536
hsa-miR-200b*	NC_000001.11	809.308	4048	2.94914	0.00355698	0.0186644	-4.5555
hsa-miR-610	NC_000011.10	629.835	1813.57	2.9488	0.00356075	0.0186644	-4.55551
hsa-miR-518a-3p	NC_000019.10	-641.813	3414.81	-2.94798	0.00356982	0.0186644	-4.55553
hsa-miR-935	NC_000019.10	-73.7898	610.641	-2.92438	0.00384009	0.0199543	-4.55622
hsa-miR-622	NC_000013.11	-2375.22	4740.12	-2.92069	0.00388392	0.020059	-4.55633
hsa-miR-141*	NC_000012.12	184.899	637.722	2.91207	0.00398834	0.0204735	-4.55658
hsa-miR-586	NC_000006.12	-33.5135	478.339	-2.89946	0.00414559	0.021021	-4.55694
hsa-miR-1225-3p	NC_000016.10	-561.247	2056.38	-2.89863	0.00415614	0.021021	-4.55697
hsa-miR-122	NC_000003.12	-126.271	597.835	-2.89752	0.00417035	0.021021	-4.557
hsa-miR-585	NC_000005.10	-190.965	1146.94	-2.89565	0.00419427	0.021021	-4.55705
hsa-miR-632	NC_000017.11	-1888.68	3588.15	-2.89007	0.00426637	0.0212566	-4.55722
hsa-miR-645	NC_000020.11	-84.0834	616.743	-2.87851	0.00441942	0.0218903	-4.55755
hsa-miR-362-3p	NC_000023.11	296.069	1793.67	2.87348	0.00448763	0.022099	-4.55769
hsa-miR-663b	NC_000002.12	935.865	2100.35	2.86729	0.00457285	0.0223885	-4.55787
hsa-miR-629	NC_000015.10	305.319	1538.13	2.86268	0.00463725	0.0225733	-4.558
hsa-miR-34a*	NC_000001.11	328.838	1415.11	2.851	0.00480421	0.0232524	-4.55833
hsa-miR-524-5p	NC_000019.10	-42.2176	463.224	-2.84436	0.00490151	0.0235746	-4.55852
hsa-miR-215	NC_000001.11	402.555	839.645	2.84268	0.00492645	0.0235746	-4.55857
hsa-miR-1286	NC_000022.11	-115.629	881.903	-2.83157	0.00509409	0.0239665	-4.55889
hsa-miR-129-5p	NC_000007.14	-1123.56	3859.35	-2.83013	0.00511611	0.0239665	-4.55893
hsa-miR-95	NC_000004.12	1059.2	7075.15	2.82917	0.00513091	0.0239665	-4.55895
hsa-miR-302d	NC_000004.12	-2820.67	6392.18	-2.82905	0.00513274	0.0239665	-4.55896
hsa-miR-513c	NC_000023.11	-26.113	450.863	-2.82795	0.00514982	0.0239665	-4.55899
hsa-miR-18b	NC_000023.11	116.004	666.457	2.80424	0.00552881	0.0254046	-4.55966
hsa-miR-1181	NC_000019.10	-482.393	982.636	-2.80386	0.00553496	0.0254046	-4.55967
hsa-let-7b*	NC_000022.11	-561.647	2908.36	-2.80303	0.00554881	0.0254046	-4.55969
hsa-miR-623	NC_000013.11	-654.722	969.681	-2.79406	0.00569918	0.0259527	-4.55994
hsa-miR-625*	NC_000014.9	221.202	1739.83	2.78877	0.00578943	0.0262227	-4.56009
hsa-miR-875-5p	NC_000008.11	-88.56	700.863	-2.78092	0.00592609	0.0266989	-4.56031
hsa-miR-16-1*	NC_000013.11	198.093	1033.87	2.77596	0.00601373	0.0269504	-4.56045
hsa-miR-1273	NC_000006.12	-588.104	780.508	-2.7682	0.00615358	0.027432	-4.56066
hsa-miR-617	NC_000012.12	-29.6455	492.515	-2.76128	0.0062806	0.0278517	-4.56085
hsa-miR-139-3p	NC_000011.10	-298.969	930.261	-2.75632	0.00637312	0.0281147	-4.56099
hsa-miR-146b-5p	NC_000010.11	887.13	13566.3	2.75249	0.00644532	0.0282859	-4.5611
hsa-miR-130a*	NC_000011.10	-681.83	1023.96	-2.72772	0.00693108	0.0302609	-4.56178
hsa-miR-626	NC_000015.10	-88.164	498.775	-2.71905	0.00710869	0.0307935	-4.56202
hsa-miR-21	NC_000017.11	768.357	26460.1	2.71823	0.00712577	0.0307935	-4.56204
hsa-miR-491-5p	NC_000009.12	533.281	2306.89	2.71253	0.00724512	0.0311503	-4.56219
hsa-miR-654-3p	NC_000014.9	-2026.6	4522.45	-2.70739	0.00735411	0.0314466	-4.56233
hsa-miR-28-5p	NC_000003.12	1235.97	15100.3	2.7058	0.00738828	0.0314466	-4.56238
hsa-miR-940	NC_000016.10	-1489.89	6583.37	-2.69438	0.0076371	0.0323431	-4.56269
hsa-miR-189:9.1	#N/A	-690.003	3930.28	-2.6885	0.00776819	0.0327346	-4.56285
hsa-miR-23b	NC_000009.12	-1226.72	16200.9	-2.68449	0.00785861	0.0327805	-4.56296
hsa-miR-202*	NC_000010.11	-127.102	673.577	-2.68257	0.00790244	0.0327805	-4.56301
hsa-miR-518e:9.1	#N/A	-47.7257	574.084	-2.68241	0.00790611	0.0327805	-4.56301
hsa-miR-938	NC_000010.11	-2300.1	7106.64	-2.68119	0.0079339	0.0327805	-4.56304
hsa-miR-302b*	NC_000004.12	-1513.68	3136.3	-2.67709	0.00802834	0.0330097	-4.56316
hsa-miR-28-3p	NC_000003.12	1338.83	8633.44	2.66332	0.00835255	0.0341769	-4.56353
hsa-miR-941	NC_000020.11	202.102	1206.02	2.65735	0.00849684	0.0346001	-4.56369
hsa-miR-548a-3p	NC_000006.12	-341.938	1466.84	-2.64451	0.00881481	0.0357232	-4.56403
hsa-miR-220b	#N/A	-289.541	996.222	-2.63826	0.00897336	0.0361925	-4.5642
hsa-miR-1269	NC_000004.12	312.878	636.259	2.62647	0.00927938	0.0372494	-4.56451
hsa-miR-520d:9.1	#N/A	-17.5261	432.945	-2.62449	0.00933172	0.0372829	-4.56456
hsa-miR-615-5p	NC_000012.12	-145.883	896.945	-2.62025	0.00944461	0.0374515	-4.56467
hsa-miR-574-3p	NC_000004.12	-1102.53	8875.34	-2.61959	0.00946235	0.0374515	-4.56469
hsa-miR-124a:9.1	#N/A	-184.351	587.951	-2.60949	0.00973685	0.0383587	-4.56496
hsa-miR-514	NC_000023.11	527.538	1054.48	2.59798	0.0100582	0.0394413	-4.56526
hsa-miR-887	NC_000005.10	-32.1361	514.54	-2.59389	0.0101748	0.0397144	-4.56537
hsa-miR-518b	NC_000019.10	-934.836	1608.74	-2.58179	0.0105265	0.040899	-4.56569
hsa-miR-455-5p	NC_000009.12	196.887	1196.74	2.5668	0.0109773	0.0424557	-4.56608
hsa-miR-149	NC_000002.12	231.383	1355.4	2.56373	0.0110719	0.0425658	-4.56616
hsa-miR-650	NC_000022.11	46.4534	491.176	2.56262	0.0111063	0.0425658	-4.56619
hsa-miR-132*	NC_000003.12	188.293	1179.69	2.55148	0.0114561	0.0437087	-4.56647
hsa-miR-1468	NC_000023.11	-793.247	1269.31	-2.54641	0.0116186	0.0441297	-4.56661
hsa-miR-381	NC_000014.9	133.131	923.637	2.53523	0.011984	0.045228	-4.56689
hsa-miR-598	NC_000008.11	-472.349	2215.09	-2.53272	0.0120675	0.045228	-4.56696
hsa-miR-191	NC_000003.12	1406.64	19378.8	2.53134	0.0121136	0.045228	-4.56699
hsa-miR-335*	NC_000007.14	-416.923	2689.7	-2.53095	0.0121267	0.045228	-4.567
hsa-let-7c*	NC_000021.9	-64.1496	507.476	-2.52952	0.0121747	0.045228	-4.56704
hsa-miR-657	NC_000017.11	-52.2354	503.972	-2.52284	0.012401	0.0458675	-4.56721
hsa-miR-616*	NC_000012.12	42.2956	523.552	2.52008	0.0124958	0.0459146	-4.56728
hsa-miR-10a	NC_000017.11	-739.524	6241.41	-2.51931	0.0125221	0.0459146	-4.5673
hsa-miR-609	NC_000010.11	-90.3319	736.438	-2.51295	0.0127433	0.046524	-4.56746
hsa-miR-345	NC_000014.9	41.0986	497.584	2.50319	0.0130893	0.047447	-4.56771
hsa-miR-29b	NC_000001.11	889.7	18114.9	2.50246	0.0131154	0.047447	-4.56773
hsa-miR-589	NC_000007.14	-1266.74	2347.3	-2.5011	0.0131642	0.047447	-4.56777
hsa-miR-490-5p	NC_000007.14	-56.4314	511.697	-2.49364	0.0134358	0.0482207	-4.56796

## Sheet: Sheet1
Name	Symbol	Accession	Begin	End	Chromosome	Orientation	Gene ID	Gene Type	Transcripts accession	Protein accession	Protein length
DEAD/H-box helicase 11 like 1 (pseudogene)	DDX11L1	NC_000001.11	11874	14409	1	plus	100287102	transcribed_pseudogene	NR_046018.2
WASP family homolog 7, pseudogene	WASH7P	NC_000001.11	14362	29370	1	minus	653635	transcribed_pseudogene	NR_024540.1
microRNA 6859-1	MIR6859-1	NC_000001.11	17369	17436	1	minus	102466751	miRNA	NR_106918.1
hsa-miR-6859-3p	MIR6859-1	NC_000001.11	17369	17391	1	minus	102466751	miRNA
hsa-miR-6859-5p	MIR6859-1	NC_000001.11	17409	17431	1	minus	102466751	miRNA
MIR1302-2 host gene	MIR1302-2HG	NC_000001.11	29774	35418	1	plus	107985730	lncRNA	XR_007065314.1
microRNA 1302-2	MIR1302-2	NC_000001.11	30366	30503	1	plus	100302278	miRNA	NR_036051.1
hsa-miR-1302	MIR1302-2	NC_000001.11	30438	30458	1	plus	100302278	miRNA
family with sequence similarity 138 member A	FAM138A	NC_000001.11	34611	36081	1	minus	645520	lncRNA	NR_026818.1
olfactory receptor family 4 subfamily G member 4 pseudogene	OR4G4P	NC_000001.11	52453	53396	1	plus	79504	pseudogene
olfactory receptor family 4 subfamily G member 11 pseudogene	OR4G11P	NC_000001.11	63016	63885	1	plus	403263	pseudogene
olfactory receptor family 4 subfamily F member 5	OR4F5	NC_000001.11	65419	71585	1	plus	79501	protein-coding	NM_001005484.2	NP_001005484.2	326
uncharacterized LOC124903816	LOC124903816	NC_000001.11	95222	107727	1	plus	124903816	lncRNA	XR_007065337.1
uncharacterized LOC124900384	LOC124900384	NC_000001.11	120849	175246	1	minus	124900384	lncRNA	XR_001737579.3
septin 14 pseudogene 18	SEPTIN14P18	NC_000001.11	126642	129225	1	minus	107126284	pseudogene
capicua transcriptional repressor pseudogene 27	CICP27	NC_000001.11	131068	134836	1	plus	100420257	pseudogene
uncharacterized LOC729737	LOC729737	NC_000001.11	134773	140566	1	minus	729737	lncRNA	NR_039983.2
RNA, U6 small nuclear 1100, pseudogene	RNU6-1100P	NC_000001.11	157784	157887	1	minus	106480049	pseudogene
general transcription factor IIi pseudogene 10	GTF2IP10	NC_000001.11	164689	164792	1	plus	107403151	pseudogene
uncharacterized LOC124903814	LOC124903814	NC_000001.11	177308	180105	1	minus	124903814	lncRNA	XR_007065332.1
DEAD/H-box helicase 11 like 17 (pseudogene)	DDX11L17	NC_000001.11	182388	184878	1	plus	102725121	transcribed_pseudogene	NR_148357.1
WAS protein family homolog 9, pseudogene	WASH9P	NC_000001.11	184916	199875	1	minus	100996442	transcribed_pseudogene	NR_186787.1
microRNA 6859-2	MIR6859-2	NC_000001.11	187891	187958	1	minus	102465909	miRNA	NR_107062.1
hsa-miR-6859-3p	MIR6859-2	NC_000001.11	187891	187913	1	minus	102465909	miRNA
hsa-miR-6859-5p	MIR6859-2	NC_000001.11	187931	187953	1	minus	102465909	miRNA
ribosomal protein L23a pseudogene 21	RPL23AP21	NC_000001.11	258511	259036	1	minus	728481	pseudogene
uncharacterized LOC127239154	LOC127239154	NC_000001.11	262719	297504	1	minus	127239154	lncRNA	NR_182074.1
uncharacterized LOC124903815	LOC124903815	NC_000001.11	273223	284291	1	plus	124903815	lncRNA	XR_007065335.1
ribosomal protein L23a pseudogene 24	RPL23AP24	NC_000001.11	347969	348441	1	minus	728517	pseudogene
uncharacterized LOC124900618	LOC124900618	NC_000001.11	350706	358545	1	minus	124900618	lncRNA	XR_002958507.2
uncharacterized LOC112268260	LOC112268260	NC_000001.11	365134	382235	1	minus	112268260	protein-coding	XM_047436352.1	XP_047292308.1	465
WBP1L pseudogene 7	WBP1LP7	NC_000001.11	439764	440270	1	plus	106479030	pseudogene
olfactory receptor family 4 subfamily F member 29	OR4F29	NC_000001.11	450740	451678	1	minus	729759	protein-coding	NM_001005221.2	NP_001005221.2	312
septin 14 pseudogene 13	SEPTIN14P13	NC_000001.11	484833	485210	1	minus	106481733	pseudogene
capicua transcriptional repressor pseudogene 7	CICP7	NC_000001.11	487055	490819	1	plus	100288667	pseudogene
uncharacterized LOC100132287	LOC100132287	NC_000001.11	490756	495445	1	minus	100132287	lncRNA	NR_028322.1
U6 spliceosomal RNA	LOC124904706	NC_000001.11	516376	516479	1	minus	124904706	snRNA	XR_007067247.1
proline-rich extensin-like protein EPR1	LOC105378947	NC_000001.11	586287	611297	1	minus	105378947	protein-coding	XM_011542538.1	XP_011540840.1	750
uncharacterized LOC101928626	LOC101928626	NC_000001.11	627380	629009	1	minus	101928626	lncRNA	NR_125957.1
MT-ND1 pseudogene 23	MTND1P23	NC_000001.11	629062	629440	1	plus	100887749	pseudogene
MT-ND2 pseudogene 28	MTND2P28	NC_000001.11	629640	630686	1	plus	100652939	pseudogene
MT-CO1 pseudogene 12	MTCO1P12	NC_000001.11	631074	632616	1	plus	107075141	pseudogene
microRNA 12136	MIR12136	NC_000001.11	632615	632685	1	minus	113219467	miRNA	NR_162149.1
hsa-miR-12136	MIR12136	NC_000001.11	632668	632685	1	minus	113219467	miRNA
MT-CO2 pseudogene 12	MTCO2P12	NC_000001.11	632757	633438	1	plus	107075310	pseudogene
MT-ATP8 pseudogene 1	MTATP8P1	NC_000001.11	633535	633741	1	plus	106480795	pseudogene
MT-ATP6 pseudogene 1	MTATP6P1	NC_000001.11	633696	634376	1	plus	106480796	pseudogene
MT-CO3 pseudogene 12	MTCO3P12	NC_000001.11	634376	634922	1	plus	107075270	pseudogene
WBP1L pseudogene 6	WBP1LP6	NC_000001.11	674743	675246	1	plus	106481797	pseudogene
olfactory receptor family 4 subfamily F member 16	OR4F16	NC_000001.11	676076	720101	1	minus	81399	protein-coding	NM_001005277.1	NP_001005277.1	312
septin 14 pseudogene 14	SEPTIN14P14	NC_000001.11	717621	720202	1	minus	107105354	pseudogene
capicua transcriptional repressor pseudogene 3	CICP3	NC_000001.11	722046	725822	1	plus	100132630	pseudogene
uncharacterized LOC100288069	LOC100288069	NC_000001.11	725759	778634	1	minus	100288069	lncRNA	NR_168328.1
RNA, U6 small nuclear 1199, pseudogene	RNU6-1199P	NC_000001.11	758233	758336	1	minus	106480091	pseudogene
long intergenic non-protein coding RNA 1409	LINC01409	NC_000001.11	778798	810065	1	plus	105378580	lncRNA	NR_187359.1
uncharacterized LOC124903817	LOC124903817	NC_000001.11	791598	799081	1	plus	124903817	lncRNA	XR_007065339.1
family with sequence similarity 87 member B	FAM87B	NC_000001.11	817371	819834	1	plus	400728	lncRNA	NR_103536.1
long intergenic non-protein coding RNA 115	LINC00115	NC_000001.11	826206	827522	1	minus	79854	lncRNA	NR_024321.1
long intergenic non-protein coding RNA 1128	LINC01128	NC_000001.11	827591	859446	1	plus	643837	lncRNA	NR_047519.1
uncharacterized LOC107984850	LOC107984850	NC_000001.11	860182	868202	1	plus	107984850	lncRNA	XR_001737607.3
family with sequence similarity 41 member C	FAM41C	NC_000001.11	868071	876802	1	minus	284593	lncRNA	NR_027055.1
tubulin beta 8 class VIII pseudogene 11	TUBB8P11	NC_000001.11	873291	874514	1	plus	388579	pseudogene
uncharacterized LOC284600	LOC284600	NC_000001.11	904811	921019	1	plus	284600	lncRNA	XR_007065340.1
long intergenic non-protein coding RNA 2593	LINC02593	NC_000001.11	916818	919692	1	minus	100130417	lncRNA	NR_026874.2
collagen alpha-1(III) chain-like	LOC107985728	NC_000001.11	920243	925604	1	minus	107985728	lncRNA	NR_168405.1
sterile alpha motif domain containing 11	SAMD11	NC_000001.11	923923	944574	1	plus	148398	protein-coding	NM_152486.4	NP_689699.3	681
NOC2 like nucleolar associated transcriptional repressor	NOC2L	NC_000001.11	944203	959256	1	minus	26155	protein-coding	NM_015658.4	NP_056473.3	749
kelch like family member 17	KLHL17	NC_000001.11	960584	965719	1	plus	339451	protein-coding	NM_198317.3	NP_938073.1	642
pleckstrin homology domain containing N1	PLEKHN1	NC_000001.11	966482	975865	1	plus	84069	protein-coding	NM_032129.3	NP_115505.2	611
PPARGC1 and ESRR induced regulator, muscle 1	PERM1	NC_000001.11	975198	982093	1	minus	84808	protein-coding	NM_001291366.2	NP_001278295.1	790
hes family bHLH transcription factor 4	HES4	NC_000001.11	998964	1000097	1	minus	57801	protein-coding	NM_021170.4	NP_066993.1	221
ribosomal protein L39 pseudogene 12	RPL39P12	NC_000001.11	1008060	1008290	1	minus	100270829	pseudogene
ISG15 ubiquitin like modifier	ISG15	NC_000001.11	1013497	1014540	1	plus	9636	protein-coding	NM_005101.4	NP_005092.1	165
agrin	AGRN	NC_000001.11	1020120	1056116	1	plus	375790	protein-coding	NM_198576.4	NP_940978.2	2045
uncharacterized LOC100288175	LOC100288175	NC_000001.11	1059734	1066453	1	plus	100288175	lncRNA	NR_148960.1
uncharacterized LOC105378948	LOC105378948	NC_000001.11	1065635	1069337	1	minus	105378948	lncRNA	NR_168432.1
ring finger protein 223	RNF223	NC_000001.11	1070967	1074306	1	minus	401934	protein-coding	NM_001205252.2	NP_001192181.1	249
chromosome 1 open reading frame 159	C1orf159	NC_000001.11	1081823	1116089	1	minus	54991	protein-coding	NM_017891.5	NP_060361.4	198
uncharacterized LOC124903819	LOC124903819	NC_000001.11	1122903	1128984	1	minus	124903819	lncRNA	XR_007065349.1
uncharacterized LOC124903820	LOC124903820	NC_000001.11	1128684	1161940	1	plus	124903820	lncRNA	XR_007065350.1
long intergenic non-protein coding RNA 1342	LINC01342	NC_000001.11	1137017	1144056	1	plus	254099	lncRNA	NR_038869.1
uncharacterized LOC124903818	LOC124903818	NC_000001.11	1162877	1170338	1	plus	124903818	lncRNA	XR_007065348.1
microRNA 200b	MIR200B	NC_000001.11	1167104	1167198	1	plus	406984	miRNA	NR_029639.1
hsa-miR-200b-5p	MIR200B	NC_000001.11	1167124	1167145	1	plus	406984	miRNA
hsa-miR-200b-3p	MIR200B	NC_000001.11	1167160	1167181	1	plus	406984	miRNA
microRNA 200a	MIR200A	NC_000001.11	1167863	1167952	1	plus	406983	miRNA	NR_029834.1
hsa-miR-200a-5p	MIR200A	NC_000001.11	1167878	1167899	1	plus	406983	miRNA
hsa-miR-200a-3p	MIR200A	NC_000001.11	1167916	1167937	1	plus	406983	miRNA
microRNA 429	MIR429	NC_000001.11	1169005	1169087	1	plus	554210	miRNA	NR_029957.1
hsa-miR-429	MIR429	NC_000001.11	1169055	1169076	1	plus	554210	miRNA
TTLL10 antisense RNA 1	TTLL10-AS1	NC_000001.11	1173056	1179555	1	minus	100506376	lncRNA	NR_173246.1
tubulin tyrosine ligase like 10	TTLL10	NC_000001.11	1173880	1197936	1	plus	254173	protein-coding	NM_153254.3	NP_694986.2	404
TNF receptor superfamily member 18	TNFRSF18	NC_000001.11	1203508	1206592	1	minus	8784	protein-coding	NM_004195.3	NP_004186.1	241
TNF receptor superfamily member 4	TNFRSF4	NC_000001.11	1211340	1214153	1	minus	7293	protein-coding	NM_003327.4	NP_003318.1	277
stromal cell derived factor 4	SDF4	NC_000001.11	1216931	1232001	1	minus	51150	protein-coding	NM_016176.6	NP_057260.3	355
beta-1,3-galactosyltransferase 6	B3GALT6	NC_000001.11	1232237	1235041	1	plus	126792	protein-coding	NM_080605.4	NP_542172.2	329
C1q and TNF related 12	C1QTNF12	NC_000001.11	1242453	1247280	1	minus	388581	protein-coding	NM_001014980.3	NP_001014980.1	302
ubiquitin conjugating enzyme E2 J2	UBE2J2	NC_000001.11	1253912	1273854	1	minus	118424	protein-coding	NM_058167.3	NP_477515.2	259
long intergenic non-protein coding RNA 1786	LINC01786	NC_000001.11	1274002	1280607	1	plus	101928895	lncRNA	NR_185846.1
sodium channel epithelial 1 subunit delta	SCNN1D	NC_000001.11	1280436	1292025	1	plus	6339	protein-coding	NM_001130413.4	NP_001123885.2	802
ArfGAP with coiled-coil, ankyrin repeat and PH domains 3	ACAP3	NC_000001.11	1292391	1307930	1	minus	116983	protein-coding	NM_030649.3	NP_085152.2	834
microRNA 6726	MIR6726	NC_000001.11	1296110	1296170	1	minus	102465434	miRNA	NR_106784.1
hsa-miR-6726-3p	MIR6726	NC_000001.11	1296110	1296129	1	minus	102465434	miRNA
hsa-miR-6726-5p	MIR6726	NC_000001.11	1296145	1296165	1	minus	102465434	miRNA
small nucleolar RNA, C/D box 167	SNORD167	NC_000001.11	1304729	1304812	1	minus	109623456	snoRNA	NR_145806.1
pseudouridine synthase like 1	PUSL1	NC_000001.11	1308597	1311677	1	plus	126789	protein-coding	NM_153339.3	NP_699170.1	303
integrator complex subunit 11	INTS11	NC_000001.11	1311600	1324660	1	minus	54973	protein-coding	NM_017871.6	NP_060341.2	600
microRNA 6727	MIR6727	NC_000001.11	1312502	1312566	1	minus	102465435	miRNA	NR_106785.1
hsa-miR-6727-3p	MIR6727	NC_000001.11	1312502	1312521	1	minus	102465435	miRNA
hsa-miR-6727-5p	MIR6727	NC_000001.11	1312539	1312561	1	minus	102465435	miRNA
ceramide-1-phosphate transfer protein	CPTP	NC_000001.11	1324802	1328896	1	plus	80772	protein-coding	NM_001029885.2	NP_001025056.1	214
taste 1 receptor member 3	TAS1R3	NC_000001.11	1331280	1335314	1	plus	83756	protein-coding	NM_152228.3	NP_689414.2	852
dishevelled segment polarity protein 1	DVL1	NC_000001.11	1335278	1349418	1	minus	1855	protein-coding	NM_004421.3	NP_004412.2	670
microRNA 6808	MIR6808	NC_000001.11	1339650	1339708	1	minus	102466740	miRNA	NR_106866.1
hsa-miR-6808-3p	MIR6808	NC_000001.11	1339650	1339670	1	minus	102466740	miRNA
hsa-miR-6808-5p	MIR6808	NC_000001.11	1339682	1339703	1	minus	102466740	miRNA
matrix remodeling associated 8	MXRA8	NC_000001.11	1352689	1363541	1	minus	54587	protein-coding	NM_032348.4	NP_115724.1	442
aurora kinase A interacting protein 1	AURKAIP1	NC_000001.11	1373736	1375207	1	minus	54998	protein-coding	NM_017900.3	NP_060370.1	199
NADH:ubiquinone oxidoreductase subunit B4 pseudogene 8	NDUFB4P8	NC_000001.11	1378640	1379084	1	plus	107075246	pseudogene
cyclin L2	CCNL2	NC_000001.11	1385711	1399335	1	minus	81669	protein-coding	NM_030937.6	NP_112199.2	520
MRPL20 antisense RNA 1	MRPL20-AS1	NC_000001.11	1399530	1402046	1	plus	148413	lncRNA	NR_015434.1
mitochondrial ribosomal protein L20	MRPL20	NC_000001.11	1401909	1407293	1	minus	55052	protein-coding	NM_017971.4	NP_060441.2	149
RNA, 7SL, cytoplasmic 657, pseudogene	RN7SL657P	NC_000001.11	1405460	1405752	1	minus	107074708	pseudogene
MRPL20 divergent transcript	MRPL20-DT	NC_000001.11	1408348	1410684	1	plus	116435301	lncRNA	NR_170330.2
ankyrin repeat domain 65	ANKRD65	NC_000001.11	1418420	1421276	1	minus	441869	protein-coding	NM_001145210.3	NP_001138682.1	399
ANKRD65 antisense RNA 1	ANKRD65-AS1	NC_000001.11	1420166	1423287	1	plus	105378585	lncRNA	NR_187360.1
transmembrane protein 88B	TMEM88B	NC_000001.11	1425871	1430255	1	plus	643965	protein-coding	NM_001146685.2	NP_001140157.1	163
long intergenic non-protein coding RNA 1770	LINC01770	NC_000001.11	1430157	1434573	1	minus	102724312	lncRNA	NR_125994.1
uncharacterized LOC107985729	LOC107985729	NC_000001.11	1433233	1435549	1	plus	107985729	protein-coding	XM_017003066.2	XP_016858555.1	328
von Willebrand factor A domain containing 1	VWA1	NC_000001.11	1435690	1442882	1	plus	64856	protein-coding	NM_022834.5	NP_073745.2	445
ATPase family AAA domain containing 3C	ATAD3C	NC_000001.11	1449689	1470163	1	plus	219293	protein-coding	NM_001039211.3	NP_001034300.2	411
ATPase family AAA domain containing 3B	ATAD3B	NC_000001.11	1471765	1509466	1	plus	83858	protein-coding	NM_031921.6	NP_114127.3	648
ATPase family AAA domain containing 3A	ATAD3A	NC_000001.11	1512162	1534685	1	plus	55210	protein-coding	NM_018188.5	NP_060658.3	634
transmembrane protein 240	TMEM240	NC_000001.11	1534778	1540624	1	minus	339453	protein-coding	NM_001114748.2	NP_001108220.1	173
SSU72 homolog, RNA polymerase II CTD phosphatase	SSU72	NC_000001.11	1541673	1574863	1	minus	29101	protein-coding	NM_014188.3	NP_054907.1	194
fibronectin type III domain containing 10	FNDC10	NC_000001.11	1598012	1600135	1	minus	643988	protein-coding	NM_001242659.2	NP_001229588.1	226
uncharacterized LOC105378586	LOC105378586	NC_000001.11	1599433	1607210	1	plus	105378586	lncRNA	NR_147951.1
MIB E3 ubiquitin protein ligase 2	MIB2	NC_000001.11	1613731	1630605	1	plus	142678	protein-coding	NM_080875.5	NP_543151.4	955
uncharacterized LOC124903821	LOC124903821	NC_000001.11	1624757	1631786	1	minus	124903821	lncRNA	XR_007065352.1
matrix metallopeptidase 23B	MMP23B	NC_000001.11	1632173	1634654	1	plus	8510	protein-coding	NM_006983.2	NP_008914.1	390
cyclin dependent kinase 11B	CDK11B	NC_000001.11	1635225	1659004	1	minus	984	protein-coding	NM_001787.3	NP_001778.2	795
solute carrier family 35 member E2B	SLC35E2B	NC_000001.11	1661478	1692795	1	minus	728661	protein-coding	NM_001110781.3	NP_001104251.1	405
ribosomal protein S7 pseudogene	LOC100288379	NC_000001.11	1673283	1674435	1	plus	100288379	pseudogene
matrix metallopeptidase 23A (pseudogene)	MMP23A	NC_000001.11	1699939	1701808	1	plus	8511	transcribed_pseudogene	NR_002946.1
cyclin dependent kinase 11A	CDK11A	NC_000001.11	1702379	1724357	1	minus	728642	protein-coding	NM_024011.4	NP_076916.2	780
solute carrier family 35 member E2A (pseudogene)	SLC35E2A	NC_000001.11	1727385	1746070	1	minus	9906	transcribed_pseudogene	NR_173244.1
ribosomal protein S7 pseudogene	LOC100129381	NC_000001.11	1735819	1737291	1	plus	100129381	pseudogene
uncharacterized LOC112268218	LOC112268218	NC_000001.11	1745819	1751742	1	plus	112268218	lncRNA	XR_002958243.2
NAD kinase	NADK	NC_000001.11	1751232	1780514	1	minus	65220	protein-coding	NM_023018.5	NP_075394.3	446
G protein subunit beta 1	GNB1	NC_000001.11	1785286	1891087	1	minus	2782	protein-coding	NM_002074.5	NP_002065.1	340
GNB1 divergent transcript	GNB1-DT	NC_000001.11	1891180	1892726	1	plus	105378949	lncRNA	NR_168263.1
uncharacterized LOC124903822	LOC124903822	NC_000001.11	1906002	1909126	1	minus	124903822	lncRNA	XR_007065353.1
calmodulin like 6	CALML6	NC_000001.11	1915260	1917296	1	plus	163688	protein-coding	NM_138705.4	NP_619650.2	181
transmembrane protein 52	TMEM52	NC_000001.11	1917591	1919279	1	minus	339456	protein-coding	NM_178545.4	NP_848640.1	209
cilia and flagella associated protein 74	CFAP74	NC_000001.11	1921957	2003786	1	minus	85452	protein-coding	NM_001304360.2	NP_001291289.1	1639
uncharacterized LOC107984872	LOC107984872	NC_000001.11	1957368	1959030	1	plus	107984872	lncRNA	XR_007065354.1
uncharacterized LOC105378589	LOC105378589	NC_000001.11	2013198	2018088	1	minus	105378589	lncRNA	XR_001737843.3
gamma-aminobutyric acid type A receptor subunit delta	GABRD	NC_000001.11	2019345	2030758	1	plus	2563	protein-coding	NM_000815.5	NP_000806.2	452
uncharacterized LOC105378590	LOC105378590	NC_000001.11	2035766	2047447	1	minus	105378590	lncRNA	XR_001737845.3
protein kinase C zeta	PRKCZ	NC_000001.11	2048504	2185395	1	plus	5590	protein-coding	NM_002744.6	NP_002735.3	592
PRKCZ divergent transcript	PRKCZ-DT	NC_000001.11	2049201	2050070	1	minus	105378591	lncRNA	NR_135509.1
PRKCZ antisense RNA 1	PRKCZ-AS1	NC_000001.11	2181794	2183875	1	minus	100506504	lncRNA	NR_146290.1
FA core complex associated protein 20	FAAP20	NC_000001.11	2184477	2212720	1	minus	199990	protein-coding	NM_182533.4	NP_872339.3	180
uncharacterized LOC112268219	LOC112268219	NC_000001.11	2189798	2192458	1	plus	112268219	lncRNA	NR_168005.1
uncharacterized LOC105378593	LOC105378593	NC_000001.11	2207013	2209335	1	plus	105378593	lncRNA	XR_946826.2
uncharacterized LOC124903823	LOC124903823	NC_000001.11	2212391	2220749	1	plus	124903823	lncRNA	XR_007065358.1
SKI proto-oncogene	SKI	NC_000001.11	2228319	2310213	1	plus	6497	protein-coding	NM_003036.4	NP_003027.1	728
uncharacterized LOC124903824	LOC124903824	NC_000001.11	2314995	2319268	1	plus	124903824	lncRNA	XR_007065359.1
MORN repeat containing 1	MORN1	NC_000001.11	2321253	2391554	1	minus	79906	protein-coding	NM_024848.3	NP_079124.1	497
small nuclear ribonucleoprotein polypeptide N pseudogene	LOC100129534	NC_000001.11	2350414	2352661	1	minus	100129534	transcribed_pseudogene	NR_024489.1
retention in endoplasmic reticulum sorting receptor 1	RER1	NC_000001.11	2391841	2405436	1	plus	11079	protein-coding	NM_007033.5	NP_008964.3	196
peroxisomal biogenesis factor 10	PEX10	NC_000001.11	2403974	2413827	1	minus	5192	protein-coding	NM_002617.4	NP_002608.1	326
phospholipase C eta 2	PLCH2	NC_000001.11	2415943	2505532	1	plus	9651	protein-coding	NM_014638.4	NP_055453.2	1416
pantothenate kinase 4 (inactive)	PANK4	NC_000001.11	2508537	2526596	1	minus	55229	protein-coding	NM_018216.4	NP_060686.3	773
hes family bHLH transcription factor 5	HES5	NC_000001.11	2528745	2530263	1	minus	388585	protein-coding	NM_001010926.4	NP_001010926.1	166
TNFRSF14 antisense RNA 1	TNFRSF14-AS1	NC_000001.11	2549920	2557011	1	minus	115110	lncRNA	NR_037844.2
TNF receptor superfamily member 14	TNFRSF14	NC_000001.11	2554234	2563829	1	plus	8764	protein-coding	NM_003820.4	NP_003811.2	283
uncharacterized LOC100996583	LOC100996583	NC_000001.11	2566535	2584534	1	plus	100996583	lncRNA	NR_121638.1
peroxiredoxin like 2B	PRXL2B	NC_000001.11	2586523	2591468	1	plus	127281	protein-coding	NM_152371.5	NP_689584.5	198
membrane metalloendopeptidase like 1	MMEL1	NC_000001.11	2590639	2633016	1	minus	79258	protein-coding	NM_033467.4	NP_258428.2	779
MMEL1 antisense RNA 1	MMEL1-AS1	NC_000001.11	2628756	2636620	1	plus	105378597	lncRNA	NR_183343.1
tetratricopeptide repeat domain 34	TTC34	NC_000001.11	2636986	2801693	1	minus	100287898	protein-coding	NM_001242672.3	NP_001229601.2	1079
uncharacterized LOC105378602	LOC105378602	NC_000001.11	2701377	2702276	1	plus	105378602	lncRNA	XR_946870.2
uncharacterized LOC105378601	LOC105378601	NC_000001.11	2762488	2763387	1	plus	105378601	lncRNA	XR_946868.2
uncharacterized LOC112268220	LOC112268220	NC_000001.11	2763419	2767518	1	plus	112268220	lncRNA	XR_002958245.1
uncharacterized LOC107985732	LOC107985732	NC_000001.11	2764564	2765629	1	plus	107985732	lncRNA	XR_001737864.1
uncharacterized LOC105378600	LOC105378600	NC_000001.11	2766073	2766972	1	plus	105378600	lncRNA	XR_946866.2
uncharacterized LOC105378598	LOC105378598	NC_000001.11	2767828	2784745	1	plus	105378598	lncRNA	XR_946844.1
uncharacterized LOC107984904	LOC107984904	NC_000001.11	2771826	2772891	1	plus	107984904	lncRNA	XR_001737863.1
uncharacterized LOC105378599	LOC105378599	NC_000001.11	2773495	2774394	1	plus	105378599	lncRNA	XR_946864.1
uncharacterized LOC124903825	LOC124903825	NC_000001.11	2814058	2817767	1	plus	124903825	lncRNA	XR_007065386.1
uncharacterized LOC124903826	LOC124903826	NC_000001.11	2814385	2816806	1	minus	124903826	lncRNA	XR_007065392.1
actin related protein T2	ACTRT2	NC_000001.11	3021467	3022903	1	plus	140625	protein-coding	NM_080431.5	NP_536356.3	377
translation initiation factor IF-2	LOC124903827	NC_000001.11	3055423	3075562	1	minus	124903827	protein-coding	XM_047436534.1	XP_047292490.1	557
PRDM16 divergent transcript	PRDM16-DT	NC_000001.11	3059617	3067725	1	minus	440556	lncRNA	NR_015440.1
PR/SET domain 16	PRDM16	NC_000001.11	3069203	3438621	1	plus	63976	protein-coding	NM_022114.4	NP_071397.3	1276
opioid growth factor receptor pseudogene	LOC100420339	NC_000001.11	3069658	3070697	1	plus	100420339	pseudogene
microRNA 4251	MIR4251	NC_000001.11	3127975	3128035	1	plus	100422968	miRNA	NR_036215.1
hsa-miR-4251	MIR4251	NC_000001.11	3128009	3128025	1	plus	100422968	miRNA
uncharacterized LOC105378606	LOC105378606	NC_000001.11	3161281	3166895	1	minus	105378606	lncRNA	XR_007065437.1
uncharacterized LOC107984909	LOC107984909	NC_000001.11	3187558	3195526	1	plus	107984909	lncRNA	XR_001737869.2
uncharacterized LOC105378605	LOC105378605	NC_000001.11	3210736	3213745	1	minus	105378605	lncRNA	XR_007065434.1
collagen alpha-5(IV) chain-like	LOC124903828	NC_000001.11	3266945	3297275	1	plus	124903828	protein-coding	XM_047436627.1	XP_047292583.1	387
uncharacterized LOC105378604	LOC105378604	NC_000001.11	3306653	3323497	1	minus	105378604	lncRNA	NR_188664.1
Rho guanine nucleotide exchange factor 16	ARHGEF16	NC_000001.11	3454665	3481113	1	plus	27237	protein-coding	NM_014448.4	NP_055263.2	709
multiple EGF like domains 6	MEGF6	NC_000001.11	3487951	3624786	1	minus	1953	protein-coding	NM_001409.4	NP_001400.3	1541
uncharacterized LOC105378608	LOC105378608	NC_000001.11	3548480	3550572	1	plus	105378608	lncRNA	XR_946886.3
microRNA 551a	MIR551A	NC_000001.11	3560695	3560790	1	minus	693135	miRNA	NR_030277.1
hsa-miR-551a	MIR551A	NC_000001.11	3560710	3560730	1	minus	693135	miRNA
tumor protein p63 regulated 1 like	TPRG1L	NC_000001.11	3625015	3630127	1	plus	127262	protein-coding	NM_182752.4	NP_877429.2	272
WD repeat containing, antisense to TP73	WRAP73	NC_000001.11	3630770	3650103	1	minus	49856	protein-coding	NM_017818.4	NP_060288.3	460
tumor protein p73	TP73	NC_000001.11	3652516	3736201	1	plus	7161	protein-coding	NM_005427.4	NP_005418.1	636
TP73 antisense RNA 3	TP73-AS3	NC_000001.11	3658643	3668945	1	minus	105378610	lncRNA	NR_187362.1
TP73 antisense RNA 2	TP73-AS2	NC_000001.11	3712200	3714298	1	minus	117134600	lncRNA	NR_185884.1
Gfo/Idh/MocA-like oxidoreductase domain containing 3, pseudogene	GFOD3P	NC_000001.11	3735984	3747373	1	minus	57212	transcribed_pseudogene	NR_033708.1
coiled-coil domain containing 27	CCDC27	NC_000001.11	3752450	3771645	1	plus	148870	protein-coding	NM_152492.3	NP_689705.2	656
small integral membrane protein 1 (Vel blood group)	SMIM1	NC_000001.11	3772749	3775956	1	plus	388588	protein-coding	NM_001163724.3	NP_001157196.1	78
leucine rich repeat containing 47	LRRC47	NC_000001.11	3778559	3796498	1	minus	57470	protein-coding	NM_020710.3	NP_065761.1	583
RNA, 7SL, cytoplasmic 574, pseudogene	RN7SL574P	NC_000001.11	3782815	3783111	1	plus	106481079	pseudogene
centrosomal protein 104	CEP104	NC_000001.11	3812086	3857211	1	minus	9731	protein-coding	NM_014704.4	NP_055519.1	925
uncharacterized LOC124903829	LOC124903829	NC_000001.11	3849811	3851719	1	minus	124903829	lncRNA	XR_007065439.1
DNA fragmentation factor subunit beta	DFFB	NC_000001.11	3857476	3885429	1	plus	1677	protein-coding	NM_004402.4	NP_004393.1	338
chromosome 1 open reading frame 174	C1orf174	NC_000001.11	3889133	3900272	1	minus	339448	protein-coding	NM_207356.3	NP_997239.2	243
long intergenic non-protein coding RNA 1134	LINC01134	NC_000001.11	3900404	3915447	1	plus	100133612	lncRNA	NR_024455.1
long intergenic non-protein coding RNA 1346	LINC01346	NC_000001.11	3940612	3952583	1	plus	728716	lncRNA	NR_040065.1
long intergenic non-protein coding RNA 1345	LINC01345	NC_000001.11	3947149	3948980	1	minus	105376672	lncRNA	NR_147024.1
long intergenic non-protein coding RNA 2780	LINC02780	NC_000001.11	3976090	4012704	1	plus	105376673	lncRNA	NR_186585.1
eukaryotic translation elongation factor 1 delta pseudogene 6	EEF1DP6	NC_000001.11	4175463	4175899	1	minus	644357	pseudogene
long intergenic non-protein coding RNA 1777	LINC01777	NC_000001.11	4412051	4424684	1	plus	284661	lncRNA	NR_027088.1
uncharacterized LOC105376674	LOC105376674	NC_000001.11	4432146	4443634	1	plus	105376674	lncRNA	XR_946894.2
uncharacterized LOC124904578	LOC124904578	NC_000001.11	4552005	4556565	1	minus	124904578	lncRNA	XR_007067009.1
long intergenic non-protein coding RNA 1646	LINC01646	NC_000001.11	4571487	4583706	1	plus	105376679	lncRNA	NR_147025.1
adherens junctions associated protein 1	AJAP1	NC_000001.11	4654609	4792534	1	plus	55966	protein-coding	NM_018836.4	NP_061324.1	411
long intergenic non-protein coding RNA 2781	LINC02781	NC_000001.11	4973391	4983958	1	plus	105376680	lncRNA	XR_946900.2
uncharacterized LOC124904589	LOC124904589	NC_000001.11	4992630	4998716	1	minus	124904589	lncRNA	XR_007067025.1
uncharacterized LOC102724429	LOC102724429	NC_000001.11	4997369	5004349	1	plus	102724429	lncRNA	XR_426643.4
long intergenic non-protein coding RNA 2782	LINC02782	NC_000001.11	5086459	5098548	1	minus	105376681	lncRNA	NR_183671.1
uncharacterized LOC105376682	LOC105376682	NC_000001.11	5131856	5135311	1	plus	105376682	lncRNA	XR_946906.2
uncharacterized LOC124904590	LOC124904590	NC_000001.11	5422642	5428379	1	plus	124904590	lncRNA	XR_007067026.1
uncharacterized LOC107984911	LOC107984911	NC_000001.11	5470329	5481317	1	minus	107984911	lncRNA	XR_001737879.1
uncharacterized LOC105376686	LOC105376686	NC_000001.11	5490842	5494629	1	minus	105376686	lncRNA	XR_946907.2
small nucleolar RNA SNORD66	LOC124900451	NC_000001.11	5680952	5681026	1	plus	124900451	snoRNA	XR_007067404.1
uncharacterized LOC124903830	LOC124903830	NC_000001.11	5704311	5713958	1	minus	124903830	lncRNA	XR_007065440.1
microRNA 4689	MIR4689	NC_000001.11	5862672	5862741	1	minus	100616421	miRNA	NR_039838.1
hsa-miR-4689	MIR4689	NC_000001.11	5862711	5862732	1	minus	100616421	miRNA
nephrocystin 4	NPHP4	NC_000001.11	5862811	5992425	1	minus	261734	protein-coding	NM_015102.5	NP_055917.1	1426
potassium voltage-gated channel subfamily A regulatory beta subunit 2	KCNAB2	NC_000001.11	5992676	6101180	1	plus	8514	protein-coding	NM_003636.4	NP_003627.1	367
uncharacterized LOC124903831	LOC124903831	NC_000001.11	6085255	6086371	1	plus	124903831	lncRNA	XR_007065442.1
chromodomain helicase DNA binding protein 5	CHD5	NC_000001.11	6101787	6180321	1	minus	26038	protein-coding	NM_015557.3	NP_056372.1	1954
ribosomal protein L22	RPL22	NC_000001.11	6185020	6199595	1	minus	6146	protein-coding	NM_000983.4	NP_000974.1	128
RNF207 antisense RNA 1	RNF207-AS1	NC_000001.11	6204840	6205780	1	minus	102724450	lncRNA	NR_125997.1
ring finger protein 207	RNF207	NC_000001.11	6206119	6221299	1	plus	388591	protein-coding	NM_207396.3	NP_997279.2	634
isoprenylcysteine carboxyl methyltransferase	ICMT	NC_000001.11	6221193	6235964	1	minus	23463	protein-coding	NM_012405.4	NP_036537.1	284
ICMT divergent transcript	ICMT-DT	NC_000001.11	6236240	6239444	1	plus	148645	lncRNA	NR_103534.1
hes family bHLH transcription factor 3	HES3	NC_000001.11	6244179	6245578	1	plus	390992	protein-coding	NM_001024598.4	NP_001019769.1	186
G protein-coupled receptor 153	GPR153	NC_000001.11	6247353	6261098	1	minus	387509	protein-coding	NM_207370.4	NP_997253.2	609
acyl-CoA thioesterase 7	ACOT7	NC_000001.11	6264272	6393767	1	minus	11332	protein-coding	NM_007274.4	NP_009205.3	370
hes family bHLH transcription factor 2	HES2	NC_000001.11	6415232	6419919	1	minus	54626	protein-coding	NM_019089.5	NP_061962.2	173
espin	ESPN	NC_000001.11	6424776	6461370	1	plus	83715	protein-coding	NM_031475.3	NP_113663.2	854
microRNA 4252	MIR4252	NC_000001.11	6429834	6429896	1	minus	100422975	miRNA	NR_036218.1
hsa-miR-4252	MIR4252	NC_000001.11	6429844	6429862	1	minus	100422975	miRNA
TNF receptor superfamily member 25	TNFRSF25	NC_000001.11	6460786	6466173	1	minus	8718	protein-coding	NM_003790.3	NP_003781.1	417
pleckstrin homology and RhoGEF domain containing G5	PLEKHG5	NC_000001.11	6467122	6520092	1	minus	57449	protein-coding	NM_020631.6	NP_065682.2	1006
nucleolar protein 9	NOL9	NC_000001.11	6521347	6554513	1	minus	79707	protein-coding	NM_024654.5	NP_078930.4	702
RNA, U6 small nuclear 731, pseudogene	RNU6-731P	NC_000001.11	6540854	6540964	1	plus	106481411	pseudogene
taste 1 receptor member 1	TAS1R1	NC_000001.11	6555307	6579755	1	plus	80835	protein-coding	NM_138697.4	NP_619642.2	841
uncharacterized LOC107984912	LOC107984912	NC_000001.11	6567548	6579433	1	minus	107984912	lncRNA	XR_001737881.1
zinc finger and BTB domain containing 48	ZBTB48	NC_000001.11	6579994	6589280	1	plus	3104	protein-coding	NM_005341.4	NP_005332.1	688
kelch like family member 21	KLHL21	NC_000001.11	6590724	6602869	1	minus	9903	protein-coding	NM_014851.4	NP_055666.2	597
uncharacterized LOC107984913	LOC107984913	NC_000001.11	6603447	6613387	1	minus	107984913	lncRNA	XR_001737882.3
PHD finger protein 13	PHF13	NC_000001.11	6613731	6624030	1	plus	148479	protein-coding	NM_153812.3	NP_722519.2	300
THAP domain containing 3	THAP3	NC_000001.11	6624868	6635595	1	plus	90326	protein-coding	NM_138350.4	NP_612359.2	175
DnaJ heat shock protein family (Hsp40) member C11	DNAJC11	NC_000001.11	6634170	6701816	1	minus	55735	protein-coding	NM_018198.4	NP_060668.2	559
long intergenic non-protein coding RNA 1672	LINC01672	NC_000001.11	6724745	6730012	1	plus	100505887	lncRNA	NR_104620.1
small nucleolar RNA U13	LOC124904847	NC_000001.11	6752723	6752821	1	plus	124904847	snoRNA	XR_007067439.1
CAMTA1 divergent transcript	CAMTA1-DT	NC_000001.11	6783892	6784980	1	minus	110841581	lncRNA	NR_149049.1
calmodulin binding transcription activator 1	CAMTA1	NC_000001.11	6785454	7769706	1	plus	23261	protein-coding	NM_015215.4	NP_056030.1	1673
uncharacterized LOC124903832	LOC124903832	NC_000001.11	6828817	6852145	1	plus	124903832	lncRNA	XR_007065449.1
ribosomal protein L37 pseudogene 9	RPL37P9	NC_000001.11	6834282	6834637	1	minus	100270828	pseudogene
CAMTA1 antisense RNA 3	CAMTA1-AS3	NC_000001.11	7008376	7014279	1	minus	127138864	lncRNA	NR_182292.1
RNA, U1 small nuclear 8, pseudogene	RNU1-8P	NC_000001.11	7219360	7219524	1	plus	106481604	pseudogene
uncharacterized LOC124900385	LOC124900385	NC_000001.11	7364394	7370270	1	plus	124900385	protein-coding	XM_047436663.1	XP_047292619.1	356
CAMTA1 antisense RNA 2	CAMTA1-AS2	NC_000001.11	7382487	7389754	1	minus	102725193	lncRNA	NR_146199.1
CAMTA1 antisense RNA 1	CAMTA1-AS1	NC_000001.11	7440567	7441617	1	minus	101928836	lncRNA	NR_187278.1
uncharacterized LOC105376691	LOC105376691	NC_000001.11	7503037	7508625	1	plus	105376691	lncRNA	XR_001737887.2
translation initiation factor IF-2	LOC105376689	NC_000001.11	7693124	7704562	1	minus	105376689	lncRNA	NR_188652.1
vesicle associated membrane protein 3	VAMP3	NC_000001.11	7771296	7781432	1	plus	9341	protein-coding	NM_004781.4	NP_004772.1	100
period circadian regulator 3	PER3	NC_000001.11	7784291	7845177	1	plus	8863	protein-coding	NM_016831.4	NP_058515.1	1201
uncharacterized LOC124903833	LOC124903833	NC_000001.11	7809137	7827118	1	minus	124903833	lncRNA	XR_007065450.1
urotensin 2	UTS2	NC_000001.11	7847612	7913249	1	minus	10911	protein-coding	NM_006786.4	NP_006777.1	124
TNF receptor superfamily member 9	TNFRSF9	NC_000001.11	7915871	7940839	1	minus	3604	protein-coding	NM_001561.6	NP_001552.2	255
tRNA-undetermined (NNN) 4-1	TRUND-NNN4-1	NC_000001.11	7930279	7930348	1	minus	103482530	pseudogene
Parkinsonism associated deglycase	PARK7	NC_000001.11	7961711	7985505	1	plus	11315	protein-coding	NM_007262.5	NP_009193.2	189
uncharacterized LOC124903834	LOC124903834	NC_000001.11	7999127	8006733	1	plus	124903834	lncRNA	XR_007065451.1
ERBB receptor feedback inhibitor 1	ERRFI1	NC_000001.11	8011727	8026309	1	minus	54206	protein-coding	NM_018948.4	NP_061821.1	462
ERRFI1 divergent transcript	ERRFI1-DT	NC_000001.11	8026493	8127070	1	plus	121832806	lncRNA	NR_185980.1
ribosomal protein L7a pseudogene 18	RPL7AP18	NC_000001.11	8057181	8058487	1	minus	390993	pseudogene
uncharacterized LOC107984915	LOC107984915	NC_000001.11	8129155	8147644	1	minus	107984915	lncRNA	XR_001737892.2
eukaryotic translation initiation factor 2 subunit gamma pseudogene	LOC100129776	NC_000001.11	8189826	8192773	1	plus	100129776	pseudogene
RNA, U1 small nuclear 7, pseudogene	RNU1-7P	NC_000001.11	8206434	8206597	1	minus	106481952	pseudogene
long intergenic non-protein coding RNA 1714	LINC01714	NC_000001.11	8208672	8215210	1	plus	102724539	lncRNA	NR_125998.1
uncharacterized LOC105376695	LOC105376695	NC_000001.11	8239958	8249007	1	plus	105376695	lncRNA	XR_946937.3
uncharacterized LOC124903835	LOC124903835	NC_000001.11	8259371	8296449	1	plus	124903835	lncRNA	XR_007065454.1
RNA, U6 small nuclear 991, pseudogene	RNU6-991P	NC_000001.11	8292157	8292263	1	minus	106480004	pseudogene
solute carrier family 45 member 1	SLC45A1	NC_000001.11	8318114	8344165	1	plus	50651	protein-coding	NM_001080397.3	NP_001073866.3	748
arginine-glutamic acid dipeptide repeats	RERE	NC_000001.11	8352404	8817640	1	minus	473	protein-coding	NM_012102.4	NP_036234.3	1566
RERE antisense RNA 1	RERE-AS1	NC_000001.11	8424645	8435016	1	plus	102724552	lncRNA	NR_125999.1
small nucleolar RNA, C/D box 128	SNORD128	NC_000001.11	8494800	8494913	1	minus	106632271	snoRNA	NR_132752.1
small nucleolar RNA SNORA77	LOC124900452	NC_000001.11	8511795	8511919	1	minus	124900452	snoRNA	XR_007067405.1
ribosomal protein L7 pseudogene 11	RPL7P11	NC_000001.11	8750410	8751091	1	plus	100270823	pseudogene
ribosomal protein L7 pseudogene 7	RPL7P7	NC_000001.11	8786129	8786951	1	minus	644896	pseudogene
ribosomal protein L27 pseudogene	RPL27P3	NC_000001.11	8798438	8799557	1	plus	100128662	pseudogene
ribosomal protein L23a pseudogene 19	RPL23AP19	NC_000001.11	8831113	8831432	1	plus	100131143	pseudogene
enolase 1	ENO1	NC_000001.11	8861000	8878686	1	minus	2023	protein-coding	NM_001428.5	NP_001419.1	434
microRNA 6728	MIR6728	NC_000001.11	8866502	8866590	1	minus	102465436	miRNA	NR_106786.1
hsa-miR-6728-3p	MIR6728	NC_000001.11	8866502	8866522	1	minus	102465436	miRNA
hsa-miR-6728-5p	MIR6728	NC_000001.11	8866563	8866585	1	minus	102465436	miRNA
ENO1 antisense RNA 1	ENO1-AS1	NC_000001.11	8878835	8879885	1	plus	100505975	lncRNA	NR_038351.1
RNA, U6 small nuclear 304, pseudogene	RNU6-304P	NC_000001.11	8883427	8883533	1	minus	106481275	pseudogene
high mobility group nucleosomal binding domain 2 pseudogene 17	HMGN2P17	NC_000001.11	8893411	8894603	1	plus	100113373	pseudogene
uncharacterized LOC112268261	LOC112268261	NC_000001.11	8905216	8926874	1	minus	112268261	lncRNA	XR_002958527.2
carbonic anhydrase 6	CA6	NC_000001.11	8945868	8975092	1	plus	765	protein-coding	NM_001215.4	NP_001206.2	308
RNA, 7SL, cytoplasmic 451, pseudogene	RN7SL451P	NC_000001.11	8979576	8979874	1	minus	106480377	pseudogene
solute carrier family 2 member 7	SLC2A7	NC_000001.11	8992534	9026423	1	minus	155184	protein-coding	NM_207420.3	NP_997303.2	512
solute carrier family 2 member 5	SLC2A5	NC_000001.11	9035106	9094195	1	minus	6518	protein-coding	NM_003039.3	NP_003030.1	501
small Cajal body-specific RNA 16	LOC124900441	NC_000001.11	9082696	9082879	1	plus	124900441	ncRNA	XR_007067398.1
G protein-coupled receptor 157	GPR157	NC_000001.11	9100305	9129102	1	minus	80045	protein-coding	NM_024980.5	NP_079256.4	335
MIR34A host gene	MIR34AHG	NC_000001.11	9148011	9182338	1	minus	106614088	lncRNA	NR_132742.1
microRNA 34a	MIR34A	NC_000001.11	9151668	9151777	1	minus	407040	miRNA	NR_029610.1
hsa-miR-34a-3p	MIR34A	NC_000001.11	9151693	9151714	1	minus	407040	miRNA
hsa-miR-34a-5p	MIR34A	NC_000001.11	9151735	9151756	1	minus	407040	miRNA
long non coding transcriptional activator of miR34a	LNCTAM34A	NC_000001.11	9182204	9192086	1	plus	102724571	lncRNA	NR_132738.1
hexose-6-phosphate dehydrogenase/glucose 1-dehydrogenase	H6PD	NC_000001.11	9234774	9271337	1	plus	9563	protein-coding	NM_004285.4	NP_004276.2	791
uncharacterized LOC124903836	LOC124903836	NC_000001.11	9241963	9242718	1	minus	124903836	lncRNA	XR_007065455.1
splA/ryanodine receptor domain and SOCS box containing 1	SPSB1	NC_000001.11	9292894	9369532	1	plus	80176	protein-coding	NM_025106.4	NP_079382.2	273
long intergenic non-protein coding RNA 2606	LINC02606	NC_000001.11	9425094	9428996	1	minus	100506022	lncRNA	NR_104622.2
RNA, 5S ribosomal pseudogene 40	RNA5SP40	NC_000001.11	9437669	9437778	1	minus	100873279	pseudogene
solute carrier family 25 member 33	SLC25A33	NC_000001.11	9539465	9585173	1	plus	84275	protein-coding	NM_032315.3	NP_115691.1	321
ribosomal protein L9 pseudogene 11	RPL9P11	NC_000001.11	9576405	9577081	1	plus	642740	pseudogene
transmembrane protein 201	TMEM201	NC_000001.11	9588911	9614877	1	plus	199953	protein-coding	NM_001010866.4	NP_001010866.1	392
uncharacterized LOC124903837	LOC124903837	NC_000001.11	9614664	9622316	1	plus	124903837	protein-coding	XM_047436734.1	XP_047292690.1	342
phosphatidylinositol-4,5-bisphosphate 3-kinase catalytic subunit delta	PIK3CD	NC_000001.11	9627258	9729114	1	plus	5293	protein-coding	NM_005026.5	NP_005017.3	1044
uncharacterized LOC105376712	LOC105376712	NC_000001.11	9628447	9629427	1	minus	105376712	lncRNA	XR_946951.2
PIK3CD antisense RNA 1	PIK3CD-AS1	NC_000001.11	9652610	9654586	1	minus	644997	lncRNA	NR_027045.1
ribosomal protein L26 pseudogene 7	RPL26P7	NC_000001.11	9662288	9662628	1	minus	100270883	pseudogene
PIK3CD antisense RNA 2	PIK3CD-AS2	NC_000001.11	9672426	9687574	1	minus	101929074	lncRNA	NR_126366.1
uncharacterized LOC124903839	LOC124903839	NC_000001.11	9718103	9718736	1	minus	124903839	lncRNA	XR_007065457.1
calsyntenin 1	CLSTN1	NC_000001.11	9728926	9824526	1	minus	22883	protein-coding	NM_014944.4	NP_055759.3	971
mitotic spindle organizing protein 1 pseudogene 1	MZT1P1	NC_000001.11	9780822	9781440	1	plus	106480302	pseudogene
catenin beta interacting protein 1	CTNNBIP1	NC_000001.11	9848276	9910269	1	minus	56998	protein-coding	NM_020248.3	NP_064633.1	81
uncharacterized LOC105376717	LOC105376717	NC_000001.11	9850665	9855492	1	plus	105376717	lncRNA	XR_946952.3
uncharacterized LOC124903838	LOC124903838	NC_000001.11	9879947	9883698	1	minus	124903838	lncRNA	XR_007065456.1
leucine zipper and CTNNBIP1 domain containing	LZIC	NC_000001.11	9922118	9943391	1	minus	84328	protein-coding	NM_032368.5	NP_115744.2	190
nicotinamide nucleotide adenylyltransferase 1	NMNAT1	NC_000001.11	9942923	9996892	1	plus	64802	protein-coding	NM_022787.4	NP_073624.2	279
RN7SK pseudogene 269	RN7SKP269	NC_000001.11	9947318	9947562	1	plus	106480915	pseudogene
transmembrane protein 274, pseudogene	TMEM274P	NC_000001.11	9950572	9960787	1	minus	113391335	transcribed_pseudogene	NR_158969.1
microRNA 5697	MIR5697	NC_000001.11	9967381	9967458	1	plus	100847055	miRNA	NR_049882.1
hsa-miR-5697	MIR5697	NC_000001.11	9967390	9967411	1	plus	100847055	miRNA
basic salivary proline-rich protein 2-like	LOC124903840	NC_000001.11	9996719	9998089	1	minus	124903840	protein-coding	XM_047436754.1	XP_047292710.1	160
retinol binding protein 7	RBP7	NC_000001.11	9997228	10016021	1	plus	116362	protein-coding	NM_052960.3	NP_443192.1	134
ubiquitination factor E4B	UBE4B	NC_000001.11	10032958	10181239	1	plus	10277	protein-coding	NM_006048.5	NP_006039.2	1173
ribosomal protein L21 pseudogene 21	RPL21P21	NC_000001.11	10054412	10054781	1	minus	100270877	pseudogene
phosphoglycerate mutase 1 pseudogene 11	PGAM1P11	NC_000001.11	10058673	10059654	1	plus	100420660	pseudogene
RNA, U6 small nuclear 828, pseudogene	RNU6-828P	NC_000001.11	10163268	10163374	1	plus	106479932	pseudogene
kinesin family member 1B	KIF1B	NC_000001.11	10210570	10381603	1	plus	23095	protein-coding	NM_015074.3	NP_055889.2	1770
RNA, U6 small nuclear 37, pseudogene	RNU6-37P	NC_000001.11	10298966	10299070	1	plus	106478920	pseudogene
RNA, 7SL, cytoplasmic 731, pseudogene	RN7SL731P	NC_000001.11	10306465	10306757	1	plus	107048981	pseudogene
phosphogluconate dehydrogenase	PGD	NC_000001.11	10399064	10420511	1	plus	5226	protein-coding	NM_002631.4	NP_002622.2	483
CENPS-CORT readthrough	CENPS-CORT	NC_000001.11	10430433	10452153	1	plus	100526739	protein-coding	NM_198544.4	NP_940946.1	164
centromere protein S	CENPS	NC_000001.11	10430433	10442808	1	plus	378708	protein-coding	NM_199294.3	NP_954988.1	138
cortistatin	CORT	NC_000001.11	10450031	10451998	1	plus	1325	protein-coding	NM_001302.5	NP_001293.3	105
DNA fragmentation factor subunit alpha	DFFA	NC_000001.11	10456522	10472529	1	minus	1676	protein-coding	NM_004401.3	NP_004392.1	331
peroxisomal biogenesis factor 14	PEX14	NC_000001.11	10474950	10630758	1	plus	5195	protein-coding	NM_004565.3	NP_004556.1	377
RNA, 7SL, cytoplasmic 614, pseudogene	RN7SL614P	NC_000001.11	10616836	10617115	1	plus	106481089	pseudogene
castor zinc finger 1	CASZ1	NC_000001.11	10636604	10796646	1	minus	54897	protein-coding	NM_017766.5	NP_060236.3	1166
uncharacterized LOC105376733	LOC105376733	NC_000001.11	10809160	10815658	1	minus	105376733	lncRNA	XR_946954.2
heat shock protein family E (Hsp10) member 1 pseudogene 24	HSPE1P24	NC_000001.11	10895761	10895998	1	plus	106480259	pseudogene
uncharacterized LOC105376735	LOC105376735	NC_000001.11	10912912	10918733	1	minus	105376735	lncRNA	XR_001737778.2
chromosome 1 open reading frame 127	C1orf127	NC_000001.11	10946475	10982076	1	minus	148345	protein-coding	NM_001170754.2	NP_001164225.1	823
cofilin 1 pseudogene 6	CFL1P6	NC_000001.11	10989810	10991829	1	minus	390996	pseudogene
TAR DNA binding protein	TARDBP	NC_000001.11	11012654	11030528	1	plus	23435	protein-coding	NM_007375.4	NP_031401.1	414
MBL associated serine protease 2	MASP2	NC_000001.11	11026523	11047239	1	minus	10747	protein-coding	NM_006610.4	NP_006601.2	686
spermidine synthase	SRM	NC_000001.11	11054589	11060018	1	minus	6723	protein-coding	NM_003132.3	NP_003123.2	302
exosome component 10	EXOSC10	NC_000001.11	11066618	11099869	1	minus	5394	protein-coding	NM_002685.4	NP_002676.1	860
EXOSC10 antisense RNA 1	EXOSC10-AS1	NC_000001.11	11099675	11102105	1	plus	105376736	lncRNA	NR_135061.1
mechanistic target of rapamycin kinase	MTOR	NC_000001.11	11106535	11262551	1	minus	2475	protein-coding	NM_004958.4	NP_004949.1	2549
MTOR antisense RNA 1	MTOR-AS1	NC_000001.11	11143898	11149538	1	plus	100873935	lncRNA	NR_046600.1
RNA, U6 small nuclear 537, pseudogene	RNU6-537P	NC_000001.11	11152350	11152413	1	plus	106479804	pseudogene
small nucleolar RNA U13	LOC124904848	NC_000001.11	11169507	11169613	1	minus	124904848	snoRNA	XR_007067440.1
angiopoietin like 7	ANGPTL7	NC_000001.11	11189355	11195981	1	plus	10218	protein-coding	NM_021146.4	NP_066969.1	346
RNA, U6 small nuclear 291, pseudogene	RNU6-291P	NC_000001.11	11226254	11226360	1	plus	106479696	pseudogene
ribosomal protein L39 pseudogene 6	RPL39P6	NC_000001.11	11232910	11233313	1	plus	100270891	pseudogene
UbiA prenyltransferase domain containing 1	UBIAD1	NC_000001.11	11273198	11299574	1	plus	29914	protein-coding	NM_013319.3	NP_037451.1	338
ubiquitin conjugating enzyme E2 V2 pseudogene 3	UBE2V2P3	NC_000001.11	11278414	11279275	1	minus	100421341	pseudogene
uncharacterized LOC105376737	LOC105376737	NC_000001.11	11311876	11316302	1	minus	105376737	lncRNA	XR_946957.4
uncharacterized LOC105376739	LOC105376739	NC_000001.11	11357945	11365055	1	plus	105376739	lncRNA	XR_946958.3
uncharacterized LOC105376740	LOC105376740	NC_000001.11	11371689	11377536	1	plus	105376740	lncRNA	XR_946959.3
uncharacterized LOC124903841	LOC124903841	NC_000001.11	11394935	11398213	1	plus	124903841	lncRNA	XR_007065459.1
MT-CYB pseudogene 45	MTCYBP45	NC_000001.11	11425257	11425821	1	minus	109729120	pseudogene
dispatched RND transporter family member 3	DISP3	NC_000001.11	11479155	11537551	1	plus	57540	protein-coding	NM_020780.2	NP_065831.1	1392
uncharacterized LOC124903842	LOC124903842	NC_000001.11	11495948	11499474	1	minus	124903842	lncRNA	XR_007065460.1
long intergenic non-protein coding RNA 1647	LINC01647	NC_000001.11	11609531	11613355	1	plus	101929181	lncRNA	NR_104624.1
F-box protein 2	FBXO2	NC_000001.11	11648387	11654429	1	minus	26232	protein-coding	NM_012168.6	NP_036300.2	296
F-box protein 44	FBXO44	NC_000001.11	11654407	11663327	1	plus	93611	protein-coding	NM_033182.7	NP_149438.2	255
F-box protein 6	FBXO6	NC_000001.11	11664200	11674354	1	plus	26270	protein-coding	NM_018438.6	NP_060908.1	293
mitotic arrest deficient 2 like 2	MAD2L2	NC_000001.11	11674480	11691830	1	minus	10459	protein-coding	NM_006341.4	NP_006332.3	211
dorsal inhibitory axon guidance protein	DRAXIN	NC_000001.11	11686635	11725857	1	plus	374946	protein-coding	NM_198545.4	NP_940947.3	349
angiotensin II receptor associated protein	AGTRAP	NC_000001.11	11736136	11750769	1	plus	57085	protein-coding	NM_020350.5	NP_065083.3	159
atrophin-1-like	LOC101060126	NC_000001.11	11761379	11762321	1	minus	101060126	pseudogene
chromosome 1 open reading frame 167	C1orf167	NC_000001.11	11762193	11789585	1	plus	284498	protein-coding	NM_001010881.2	NP_001010881.1	1449
C1orf167 antisense RNA 1	C1orf167-AS1	NC_000001.11	11777077	11779619	1	minus	102724659	lncRNA	NR_126000.1
methylenetetrahydrofolate reductase	MTHFR	NC_000001.11	11785723	11805964	1	minus	4524	protein-coding	NM_005957.5	NP_005948.3	656
chloride voltage-gated channel 6	CLCN6	NC_000001.11	11806191	11843130	1	plus	1185	protein-coding	NM_001286.5	NP_001277.2	869
NPPA antisense RNA 1	NPPA-AS1	NC_000001.11	11840319	11847616	1	plus	100379251	antisense_RNA	NR_037806.1
natriuretic peptide A	NPPA	NC_000001.11	11845709	11847783	1	minus	4878	protein-coding	NM_006172.4	NP_006163.1	151
natriuretic peptide B	NPPB	NC_000001.11	11857464	11858945	1	minus	4879	protein-coding	NM_002521.3	NP_002512.1	134
SBF1 pseudogene 2	SBF1P2	NC_000001.11	11877769	11880758	1	plus	390997	pseudogene
RNA, U5E small nuclear 1	RNU5E-1	NC_000001.11	11908154	11908272	1	plus	26829	snRNA	NR_002754.2
RNA, U5E small nuclear 4, pseudogene	RNU5E-4P	NC_000001.11	11909808	11909927	1	minus	100873829	pseudogene
uncharacterized LOC124903843	LOC124903843	NC_000001.11	11911493	11913226	1	plus	124903843	lncRNA	XR_007065464.1
KIAA2013	KIAA2013	NC_000001.11	11919591	11926427	1	minus	90231	protein-coding	NM_138346.3	NP_612355.1	634
procollagen-lysine,2-oxoglutarate 5-dioxygenase 1	PLOD1	NC_000001.11	11934717	11975537	1	plus	5351	protein-coding	NM_000302.4	NP_000293.2	727
mitofusin 2	MFN2	NC_000001.11	11980444	12013508	1	plus	9927	protein-coding	NM_014874.4	NP_055689.1	757
migration and invasion inhibitory protein	MIIP	NC_000001.11	12019498	12032045	1	plus	60672	protein-coding	NM_021933.4	NP_068752.2	388
microRNA 6729	MIR6729	NC_000001.11	12029158	12029222	1	plus	102466982	miRNA	NR_106787.1
hsa-miR-6729-5p	MIR6729	NC_000001.11	12029163	12029184	1	plus	102466982	miRNA
hsa-miR-6729-3p	MIR6729	NC_000001.11	12029202	12029222	1	plus	102466982	miRNA
RNA, 7SL, cytoplasmic 649, pseudogene	RN7SL649P	NC_000001.11	12036740	12037014	1	minus	106481100	pseudogene
TNF receptor superfamily member 8	TNFRSF8	NC_000001.11	12063303	12144207	1	plus	943	protein-coding	NM_001243.5	NP_001234.3	595
RNA, U6 small nuclear 777, pseudogene	RNU6-777P	NC_000001.11	12077881	12077984	1	minus	106481426	pseudogene
ribosomal protein L23a pseudogene 89	RPL23AP89	NC_000001.11	12080250	12080546	1	minus	106480336	pseudogene
microRNA 7846	MIR7846	NC_000001.11	12166943	12167038	1	plus	102465836	miRNA	NR_107000.1
TNF receptor superfamily member 1B	TNFRSF1B	NC_000001.11	12166991	12209220	1	plus	7133	protein-coding	NM_001066.3	NP_001057.1	461
hsa-miR-7846-3p	MIR7846	NC_000001.11	12167010	12167030	1	plus	102465836	miRNA
uncharacterized LOC124903844	LOC124903844	NC_000001.11	12176179	12180309	1	plus	124903844	lncRNA	XR_007065466.1
microRNA 4632	MIR4632	NC_000001.11	12191713	12191773	1	plus	100616438	miRNA	NR_039775.2
hsa-miR-4632-5p	MIR4632	NC_000001.11	12191713	12191735	1	plus	100616438	miRNA
hsa-miR-4632-3p	MIR4632	NC_000001.11	12191752	12191773	1	plus	100616438	miRNA
ribosomal protein L10 pseudogene 17	RPL10P17	NC_000001.11	12220727	12221109	1	minus	390998	pseudogene
uncharacterized LOC124900427	LOC124900427	NC_000001.11	12221148	12221271	1	minus	124900427	pseudogene
vacuolar protein sorting 13 homolog D	VPS13D	NC_000001.11	12230030	12512047	1	plus	55187	protein-coding	NM_015378.4	NP_056193.2	4388
uncharacterized LOC124903845	LOC124903845	NC_000001.11	12356724	12368869	1	minus	124903845	lncRNA	XR_007065468.1
uncharacterized LOC124904680	LOC124904680	NC_000001.11	12409168	12409251	1	minus	124904680	pseudogene
small nucleolar RNA, H/ACA box 59A	SNORA59A	NC_000001.11	12507246	12507397	1	plus	677885	snoRNA	NR_003025.1
long intergenic non-protein coding RNA 2766	LINC02766	NC_000001.11	12525553	12529092	1	plus	105376744	lncRNA	NR_187319.1
dehydrogenase/reductase 3	DHRS3	NC_000001.11	12567910	12618210	1	minus	9249	protein-coding	NM_004753.7	NP_004744.2	302
RNA, U6atac small nuclear 18, pseudogene	RNU6ATAC18P	NC_000001.11	12569972	12570072	1	minus	106479551	pseudogene
microRNA 6730	MIR6730	NC_000001.11	12578957	12579023	1	minus	102466722	miRNA	NR_106788.2
hsa-miR-6730-3p	MIR6730	NC_000001.11	12578958	12578979	1	minus	102466722	miRNA
hsa-miR-6730-5p	MIR6730	NC_000001.11	12578996	12579018	1	minus	102466722	miRNA
arylacetamide deacetylase like 4	AADACL4	NC_000001.11	12644085	12667076	1	plus	343066	protein-coding	NM_001013630.2	NP_001013652.1	407
uncharacterized LOC124903846	LOC124903846	NC_000001.11	12702894	12707849	1	minus	124903846	lncRNA	XR_007065472.1
arylacetamide deacetylase like 3	AADACL3	NC_000001.11	12716110	12728760	1	plus	126767	protein-coding	NM_001103170.3	NP_001096640.2	407
small nucleolar RNA U13	LOC124904811	NC_000001.11	12739736	12739839	1	plus	124904811	snoRNA	XR_007067407.1
cilia and flagella associated protein 107	CFAP107	NC_000001.11	12746200	12763699	1	plus	93190	protein-coding	NM_152290.4	NP_689503.3	194
PRAME family member 12	PRAMEF12	NC_000001.11	12773738	12777906	1	plus	390999	protein-coding	NM_001080830.5	NP_001074299.2	483
PRAME family member 1	PRAMEF1	NC_000001.11	12791397	12796628	1	plus	65121	protein-coding	NM_023013.4	NP_075389.2	474
long intergenic non-protein coding RNA 1784	LINC01784	NC_000001.11	12822686	12823223	1	minus	105376745	lncRNA	NR_146629.1
PRAME family member 11	PRAMEF11	NC_000001.11	12824605	12831410	1	minus	440560	protein-coding	NM_001146344.3	NP_001139816.2	478
PRAME family member 30, pseudogene	PRAMEF30P	NC_000001.11	12838470	12841383	1	minus	441870	pseudogene
heterogeneous nuclear ribonucleoprotein C like 1	HNRNPCL1	NC_000001.11	12847377	12848720	1	minus	343069	protein-coding	NM_001013631.3	NP_001013653.1	293
PRAME family member 2	PRAMEF2	NC_000001.11	12857086	12861909	1	plus	65122	protein-coding	NM_023014.1	NP_075390.1	474
PRAME family member 4	PRAMEF4	NC_000001.11	12879212	12886201	1	minus	400735	protein-coding	NM_001009611.4	NP_001009611.2	478
PRAME family member 10	PRAMEF10	NC_000001.11	12892896	12898270	1	minus	343071	protein-coding	NM_001039361.4	NP_001034450.3	474
PRAME family member 7	PRAMEF7	NC_000001.11	12916610	12920751	1	plus	441871	protein-coding	NM_001012277.5	NP_001012277.2	474
RNA, U6 small nuclear 1072, pseudogene	RNU6-1072P	NC_000001.11	12922554	12922659	1	plus	106480037	pseudogene
PRAME family member 29, pseudogene	PRAMEF29P	NC_000001.11	12926162	12928882	1	plus	729356	pseudogene
PRAME family member 6	PRAMEF6	NC_000001.11	12938472	12947580	1	minus	440561	protein-coding	NM_001010889.2	NP_001010889.1	476
PRAME family member 28, pseudogene	PRAMEF28P	NC_000001.11	13029364	13032130	1	plus	102724742	pseudogene
PRAME family member 27	PRAMEF27	NC_000001.11	13049476	13056575	1	minus	101929983	protein-coding	NM_001300891.2	NP_001287820.1	478
heterogeneous nuclear ribonucleoprotein C like 3	HNRNPCL3	NC_000001.11	13060769	13062878	1	plus	649330	protein-coding	NM_001382358.1	NP_001369287.1	293
PRAME family member 25	PRAMEF25	NC_000001.11	13070774	13077884	1	plus	441873	protein-coding	NM_001310134.3	NP_001297063.1	478
PRAME family member 34, pseudogene	PRAMEF34P	NC_000001.11	13094515	13099717	1	minus	649324	transcribed_pseudogene	NR_111947.1
PRAME family member 35, pseudogene	PRAMEF35P	NC_000001.11	13104375	13105689	1	minus	100419649	pseudogene
heterogeneous nuclear ribonucleoprotein C like 2	HNRNPCL2	NC_000001.11	13115488	13116854	1	minus	440563	protein-coding	NM_001136561.3	NP_001130033.3	293
PRAME family member 36, pseudogene	PRAMEF36P	NC_000001.11	13127069	13132274	1	plus	645354	transcribed_pseudogene	NR_111945.1
PRAME family member 26	PRAMEF26	NC_000001.11	13148907	13156009	1	minus	645359	protein-coding	NM_001306072.3	NP_001293001.1	478
heterogeneous nuclear ribonucleoprotein C like 4	HNRNPCL4	NC_000001.11	13163914	13165631	1	minus	101060301	protein-coding	NM_001302551.2	NP_001289480.1	293
PRAME family member 9	PRAMEF9	NC_000001.11	13171848	13179459	1	plus	343070	protein-coding	NM_001010890.3	NP_001010890.2	478
PRAME family member 13	PRAMEF13	NC_000001.11	13196188	13201409	1	minus	400736	protein-coding	NM_001291380.1	NP_001278309.1	474
PRAME family member 18	PRAMEF18	NC_000001.11	13222695	13226154	1	minus	391003	protein-coding	NM_001099850.2	NP_001093320.2	479
PRAME family member 31, pseudogene	PRAMEF31P	NC_000001.11	13245837	13248814	1	plus	100129611	pseudogene
PRAME family member 5	PRAMEF5	NC_000001.11	13254198	13263435	1	plus	343068	protein-coding	NM_001013407.5	NP_001013425.2	476
PRAME family member 32, pseudogene	PRAMEF32P	NC_000001.11	13272907	13275627	1	minus	650236	pseudogene
RNA, U6 small nuclear 771, pseudogene	RNU6-771P	NC_000001.11	13279126	13279231	1	minus	106479907	pseudogene
PRAME family member 8	PRAMEF8	NC_000001.11	13281304	13285137	1	minus	391002	protein-coding	NM_001012276.3	NP_001012276.2	474
PRAME family member 33	PRAMEF33	NC_000001.11	13303539	13308907	1	plus	645382	protein-coding	NM_001291381.1	NP_001278310.1	474
PRAME family member 15	PRAMEF15	NC_000001.11	13315581	13322598	1	plus	653619	protein-coding	NM_001098376.3	NP_001091846.1	478
PRAME family member 14	PRAMEF14	NC_000001.11	13341892	13347134	1	minus	729528	protein-coding	NM_001024661.2	NP_001019832.2	474
PRAME family member 19	PRAMEF19	NC_000001.11	13368431	13371947	1	minus	645414	protein-coding	NM_001099790.5	NP_001093260.3	479
PRAME family member 17	PRAMEF17	NC_000001.11	13389632	13392629	1	plus	391004	protein-coding	NM_001099851.3	NP_001093321.1	474
PRAME family member 20	PRAMEF20	NC_000001.11	13410450	13421328	1	plus	645425	protein-coding	NM_001099852.2	NP_001093322.2	475
leucine rich repeat containing 38	LRRC38	NC_000001.11	13474973	13514003	1	minus	126755	protein-coding	NM_001010847.2	NP_001010847.1	294
uncharacterized LOC102724856	LOC102724856	NC_000001.11	13487571	13492872	1	plus	102724856	lncRNA	XR_426658.4
uncharacterized LOC107984918	LOC107984918	NC_000001.11	13513220	13516264	1	plus	107984918	lncRNA	XR_001737896.2
bromodomain and WD repeat domain containing 1 pseudogene 1	BRWD1P1	NC_000001.11	13554913	13555894	1	plus	106481724	pseudogene
podoplanin	PDPN	NC_000001.11	13583757	13617957	1	plus	10630	protein-coding	NM_006474.5	NP_006465.4	162
RNA, 5S ribosomal pseudogene 41	RNA5SP41	NC_000001.11	13623184	13623284	1	minus	100873280	pseudogene
uncharacterized LOC105378612	LOC105378612	NC_000001.11	13670194	13674718	1	plus	105378612	lncRNA	XR_946968.2
uncharacterized LOC105376756	LOC105376756	NC_000001.11	13687047	13691892	1	minus	105376756	lncRNA	XR_946969.3
small Cajal body-specific RNA 11	LOC124900446	NC_000001.11	13696070	13696199	1	minus	124900446	ncRNA	XR_007067400.1
PR/SET domain 2	PRDM2	NC_000001.11	13700188	13825079	1	plus	7799	protein-coding	NM_012231.5	NP_036363.2	1718
kazrin, periplakin interacting protein	KAZN	NC_000001.11	13892824	15118043	1	plus	23254	protein-coding	NM_015209.3	NP_056024.1	421
RNA, U6 small nuclear 1265, pseudogene	RNU6-1265P	NC_000001.11	14124233	14124335	1	minus	106481579	pseudogene
uncharacterized LOC107985467	LOC107985467	NC_000001.11	14201945	14255662	1	plus	107985467	lncRNA	XR_001737610.2
uncharacterized LOC124903847	LOC124903847	NC_000001.11	14283514	14311343	1	plus	124903847	lncRNA	XR_007065475.1
KAZN antisense RNA 1	KAZN-AS1	NC_000001.11	14348955	14419973	1	minus	105376762	lncRNA	NR_149058.1
uncharacterized LOC124903850	LOC124903850	NC_000001.11	14493049	14502155	1	plus	124903850	lncRNA	XR_007065478.1
tubulin folding cofactor A pseudogene 2	TBCAP2	NC_000001.11	14691937	14692400	1	minus	494541	pseudogene
uncharacterized LOC105376759	LOC105376759	NC_000001.11	14801407	14805206	1	minus	105376759	lncRNA	XR_001737612.2
uncharacterized LOC124903848	LOC124903848	NC_000001.11	14823121	14833064	1	minus	124903848	lncRNA	XR_007065476.1
uncharacterized LOC107985469	LOC107985469	NC_000001.11	14888740	14911700	1	minus	107985469	lncRNA	XR_001737616.2
uncharacterized LOC124903849	LOC124903849	NC_000001.11	14922372	14923891	1	minus	124903849	lncRNA	XR_007065477.1
TMEM51 antisense RNA 1	TMEM51-AS1	NC_000001.11	15111815	15152464	1	minus	200197	lncRNA	NR_027136.1
transmembrane protein 51	TMEM51	NC_000001.11	15152566	15220478	1	plus	55092	protein-coding	NM_018022.3	NP_060492.1	253
TMEM51 antisense RNA 2	TMEM51-AS2	NC_000001.11	15164192	15171624	1	minus	727684	lncRNA	NR_167930.1
MFF pseudogene 1	MFFP1	NC_000001.11	15191757	15193125	1	minus	100420251	pseudogene
ZBTB2 pseudogene 1	ZBTB2P1	NC_000001.11	15226364	15227243	1	plus	100421184	pseudogene
forkhead associated phosphopeptide binding domain 1	FHAD1	NC_000001.11	15236521	15403010	1	plus	114827	protein-coding	NM_052929.2	NP_443161.1	1412
uncharacterized LOC124903853	LOC124903853	NC_000001.11	15287356	15291933	1	minus	124903853	lncRNA	XR_007065482.1
uncharacterized LOC124903852	LOC124903852	NC_000001.11	15316844	15323082	1	minus	124903852	lncRNA	XR_007065481.1
FHAD1 antisense RNA 1	FHAD1-AS1	NC_000001.11	15326680	15343883	1	minus	101927417	lncRNA	NR_148918.1
uncharacterized LOC124903851	LOC124903851	NC_000001.11	15334524	15340926	1	minus	124903851	lncRNA	XR_007065480.1
EFHD2 antisense RNA 1	EFHD2-AS1	NC_000001.11	15402979	15412368	1	minus	101927441	lncRNA	NR_183705.1
EF-hand domain family member D2	EFHD2	NC_000001.11	15409888	15430339	1	plus	79180	protein-coding	NM_024329.6	NP_077305.2	240
chymotrypsin C	CTRC	NC_000001.11	15438443	15449242	1	plus	11330	protein-coding	NM_007272.3	NP_009203.2	268
chymotrypsin like elastase 2A	CELA2A	NC_000001.11	15456732	15472091	1	plus	63036	protein-coding	NM_033440.3	NP_254275.1	269
uncharacterized LOC105376767	LOC105376767	NC_000001.11	15463515	15467505	1	minus	105376767	lncRNA	XR_002958256.2
chymotrypsin like elastase 2B	CELA2B	NC_000001.11	15476104	15491395	1	plus	51032	protein-coding	NM_015849.3	NP_056933.3	269
caspase 9	CASP9	NC_000001.11	15491401	15524912	1	minus	842	protein-coding	NM_001229.5	NP_001220.2	416
DnaJ heat shock protein family (Hsp40) member C16	DNAJC16	NC_000001.11	15526848	15571733	1	plus	23341	protein-coding	NM_015291.4	NP_056106.1	782
small Cajal body-specific RNA 21B	SCARNA21B	NC_000001.11	15542166	15542304	1	plus	107397391	ncRNA	NR_135613.1
agmatinase	AGMAT	NC_000001.11	15571699	15585051	1	minus	79814	protein-coding	NM_024758.5	NP_079034.3	352
uncharacterized LOC124903854	LOC124903854	NC_000001.11	15588222	15603543	1	minus	124903854	lncRNA	XR_007065483.1
coiled-coil-helix-coiled-coil-helix domain containing 2 pseudogene 6	CHCHD2P6	NC_000001.11	15604528	15605314	1	plus	645317	pseudogene
uncharacterized LOC124904764	LOC124904764	NC_000001.11	15607763	15607806	1	minus	124904764	pseudogene
RNA, U7 small nuclear 179 pseudogene	RNU7-179P	NC_000001.11	15608078	15608145	1	minus	106479092	pseudogene
CD24 molecule pseudogene 1	CD24P1	NC_000001.11	15609982	15614946	1	minus	935	pseudogene
DNA damage inducible 1 homolog 2	DDI2	NC_000001.11	15617458	15669044	1	plus	84301	protein-coding	NM_032341.5	NP_115717.3	399
regulator of solute carriers 1	RSC1A1	NC_000001.11	15659713	15662033	1	plus	6248	protein-coding	NM_006511.3	NP_006502.1	617
pleckstrin homology and RUN domain containing M2	PLEKHM2	NC_000001.11	15681506	15734769	1	plus	23207	protein-coding	NM_015164.4	NP_055979.2	1019
solute carrier family 25 member 34	SLC25A34	NC_000001.11	15736258	15741392	1	plus	284723	protein-coding	NM_207348.3	NP_997231.1	304
SLC25A34 and TMEM82 antisense RNA 1	SLC25A34-AS1	NC_000001.11	15740051	15749890	1	minus	110806303	lncRNA	NR_149050.1
transmembrane protein 82	TMEM82	NC_000001.11	15742499	15747982	1	plus	388595	protein-coding	NM_001013641.3	NP_001013663.1	343
filamin binding LIM protein 1	FBLIM1	NC_000001.11	15756638	15786589	1	plus	54751	protein-coding	NM_017556.4	NP_060026.2	373
ribosomal protein L12 pseudogene 14	RPL12P14	NC_000001.11	15792727	15793339	1	plus	729500	pseudogene
ubiquinol-cytochrome c reductase hinge protein like	UQCRHL	NC_000001.11	15807374	15807649	1	minus	440567	protein-coding	NM_001089591.2	NP_001083060.1	91
ribosomal protein S16 pseudogene 1	RPS16P1	NC_000001.11	15828212	15828733	1	plus	441876	pseudogene
SPEN antisense RNA 1	SPEN-AS1	NC_000001.11	15834215	15848147	1	minus	729614	lncRNA	NR_024279.1
spen family transcriptional repressor	SPEN	NC_000001.11	15847707	15940456	1	plus	23013	protein-coding	NM_015001.3	NP_055816.2	3664
small nucleolar RNA U13	LOC124904815	NC_000001.11	15910897	15910997	1	plus	124904815	snoRNA	XR_007067411.1
zinc finger and BTB domain containing 17	ZBTB17	NC_000001.11	15941869	15976101	1	minus	7709	protein-coding	NM_003443.3	NP_003434.2	803
uncharacterized LOC124903855	LOC124903855	NC_000001.11	15949931	15967643	1	plus	124903855	lncRNA	XR_007065484.1
steroid receptor associated and regulated protein	SRARP	NC_000001.11	16004236	16008807	1	plus	149563	protein-coding	NM_178840.4	NP_849162.1	169
heat shock protein family B (small) member 7	HSPB7	NC_000001.11	16014029	16019594	1	minus	27129	protein-coding	NM_014424.5	NP_055239.1	170
chloride voltage-gated channel Ka	CLCNKA	NC_000001.11	16022036	16034050	1	plus	1187	protein-coding	NM_004070.4	NP_004061.3	687
family with sequence similarity 131 member C2, pseudogene	FAM131C2P	NC_000001.11	16034510	16040031	1	minus	440568	pseudogene
chloride voltage-gated channel Kb	CLCNKB	NC_000001.11	16043782	16057326	1	plus	1188	protein-coding	NM_000085.5	NP_000076.2	687
family with sequence similarity 131 member C	FAM131C	NC_000001.11	16057769	16073651	1	minus	348487	protein-coding	NM_182623.3	NP_872429.2	280
EPH receptor A2	EPHA2	NC_000001.11	16124337	16156069	1	minus	1969	protein-coding	NM_004431.5	NP_004422.2	976
EPHA2 antisense RNA 1	EPHA2-AS1	NC_000001.11	16155215	16166742	1	plus	101927479	lncRNA	NR_187272.1
Rho guanine nucleotide exchange factor 19	ARHGEF19	NC_000001.11	16197854	16212652	1	minus	128272	protein-coding	NM_153213.5	NP_694945.2	802
anoctamin 7 like 1 (pseudogene)	ANO7L1	NC_000001.11	16215907	16226931	1	minus	101927546	transcribed_pseudogene	XR_007065488.1
ciliogenesis and planar polarity effector complex subunit 2	CPLANE2	NC_000001.11	16231692	16237183	1	minus	79363	protein-coding	NM_030907.4	NP_112169.2	258
metallothionein 1X pseudogene 1	MT1XP1	NC_000001.11	16241080	16241440	1	minus	645652	pseudogene
F-box protein 42	FBXO42	NC_000001.11	16246840	16352480	1	minus	54455	protein-coding	NM_018994.3	NP_061867.1	717
SUZ RNA binding domain containing 1	SZRD1	NC_000001.11	16367242	16398145	1	plus	26099	protein-coding	NM_001114600.3	NP_001108072.1	152
ribosomal protein L22 pseudogene 3	RPL22P3	NC_000001.11	16369093	16369551	1	minus	729662	pseudogene
spermatogenesis associated 21	SPATA21	NC_000001.11	16395677	16437842	1	minus	374955	protein-coding	NM_198546.1	NP_940948.1	469
NECAP endocytosis associated 2	NECAP2	NC_000001.11	16440724	16460078	1	plus	55707	protein-coding	NM_018090.5	NP_060560.1	263
long intergenic non-protein coding RNA 1772	LINC01772	NC_000001.11	16460948	16468481	1	plus	107984921	lncRNA	NR_147210.1
CROCC pseudogene 3	CROCCP3	NC_000001.11	16467436	16492701	1	minus	114819	transcribed_pseudogene	NR_023386.1
RNA, U1 small nuclear 1	RNU1-1	NC_000001.11	16514122	16514285	1	minus	26871	snRNA	NR_004430.2
tRNA-Asn (anticodon GTT) 5-1	TRN-GTT5-1	NC_000001.11	16520585	16520658	1	minus	107985757	tRNA
tRNA-Asn	TRN-GTT5-1	NC_000001.11	16520585	16520658	1	minus	107985757	other
long intergenic non-protein coding RNA 1783	LINC01783	NC_000001.11	16533891	16535652	1	minus	100132147	lncRNA	NR_135764.1
RNA, U1 small nuclear 6, pseudogene	RNU1-6P	NC_000001.11	16534081	16534224	1	minus	106480152	pseudogene
tRNA-Glu (anticodon TTC) 4-1	TRE-TTC4-1	NC_000001.11	16535279	16535350	1	minus	107985758	tRNA
tRNA-Glu	TRE-TTC4-1	NC_000001.11	16535279	16535350	1	minus	107985758	other
putative protein FAM231BP	LOC124903856	NC_000001.11	16538986	16539663	1	plus	124903856	protein-coding	XM_047436898.1	XP_047292854.1	169
tRNA-Gly (anticodon CCC) 1-1	TRG-CCC1-1	NC_000001.11	16545939	16546009	1	minus	7195	tRNA
tRNA-Gly	TRG-CCC1-1	NC_000001.11	16545939	16546009	1	minus	7195	other
tRNA-Val (anticodon CAC) 11-1	TRV-CAC11-1	NC_000001.11	16547665	16547737	1	minus	100189486	pseudogene
PDE4DIP pseudogene 8	PDE4DIPP8	NC_000001.11	16548651	16551230	1	minus	100421267	pseudogene
tRNA-Lys (CTT) 7-1	LOC101056699	NC_000001.11	16553462	16553533	1	plus	101056699	pseudogene
NBPF member 1	NBPF1	NC_000001.11	16562423	16613564	1	minus	55672	protein-coding	NM_017940.8	NP_060410.4	1214
rootletin-like	LOC124900584	NC_000001.11	16618256	16631286	1	minus	124900584	transcribed_pseudogene	XR_008485575.1
CROCC pseudogene 2	CROCCP2	NC_000001.11	16632279	16646683	1	minus	84809	transcribed_pseudogene	XR_008485576.1
macrophage stimulating 1 pseudogene 2	MST1P2	NC_000001.11	16645574	16650420	1	plus	11209	transcribed_pseudogene	NR_027504.1
RNA, U1 small nuclear 3	RNU1-3	NC_000001.11	16666785	16666948	1	minus	26869	snRNA	NR_004408.1
FAM231A/C-like protein LOC102723383	LOC124903857	NC_000001.11	16672506	16673512	1	plus	124903857	protein-coding	XM_047436909.1	XP_047292865.1	169
tRNA-Gly (CCC) 4-1	TRG-CCC4-1	NC_000001.11	16678271	16678341	1	minus	107985759	tRNA
tRNA-Gly	TRG-CCC4-1	NC_000001.11	16678271	16678341	1	minus	107985759	other
EIF1AX pseudogene 1	EIF1AXP1	NC_000001.11	16683091	16686249	1	minus	280661	pseudogene
espin pseudogene	ESPNP	NC_000001.11	16691218	16720157	1	minus	284729	transcribed_pseudogene	NR_026567.1
uncharacterized LOC124903858	LOC124903858	NC_000001.11	16699997	16705455	1	plus	124903858	lncRNA	XR_007065499.1
tRNA-Val (CAC) 13-1	TRV-CAC13-1	NC_000001.11	16725566	16725638	1	plus	100189500	pseudogene
tRNA-Gly (CCC) 5-1	TRG-CCC5-1	NC_000001.11	16727285	16727355	1	plus	100189045	tRNA
tRNA-Gly	TRG-CCC5-1	NC_000001.11	16727285	16727355	1	plus	100189045	other
uncharacterized LOC124903859	LOC124903859	NC_000001.11	16737350	16740485	1	minus	124903859	lncRNA	XR_007065503.1
RNA, U1 small nuclear 4	RNU1-4	NC_000001.11	16740516	16740679	1	plus	6060	snRNA	NR_004421.1
CROCC pseudogene 4	CROCCP4	NC_000001.11	16750235	16750964	1	plus	100421113	pseudogene
macrophage stimulating 1 like (pseudogene)	MST1L	NC_000001.11	16757120	16764480	1	minus	11223	transcribed_pseudogene	NR_171546.1
PDE4DIP pseudogene 9	PDE4DIPP9	NC_000001.11	16856711	16859284	1	plus	100421279	pseudogene
microRNA 3675	MIR3675	NC_000001.11	16858949	16859021	1	minus	100500876	miRNA	NR_037446.1
hsa-miR-3675-3p	MIR3675	NC_000001.11	16858958	16858979	1	minus	100500876	miRNA
hsa-miR-3675-5p	MIR3675	NC_000001.11	16858988	16859010	1	minus	100500876	miRNA
tRNA-Val (anticodon CAC) 11-2	TRV-CAC11-2	NC_000001.11	16860198	16860270	1	plus	100189479	pseudogene
tRNA-Gly (anticodon CCC) 1-2	TRG-CCC1-2	NC_000001.11	16861921	16861991	1	plus	100189298	tRNA
tRNA-Gly	TRG-CCC1-2	NC_000001.11	16861921	16861991	1	plus	100189298	other
putative protein FAM231BP	LOC124903860	NC_000001.11	16867228	16873330	1	minus	124903860	pseudogene
uncharacterized LOC112267871	LOC112267871	NC_000001.11	16872226	16874096	1	plus	112267871	lncRNA	NR_160657.1
tRNA-Glu (anticodon TTC) 3-1	TRE-TTC3-1	NC_000001.11	16872583	16872654	1	plus	7193	tRNA
tRNA-Glu	TRE-TTC3-1	NC_000001.11	16872583	16872654	1	plus	7193	other
RNA, U1 small nuclear 5, pseudogene	RNU1-5P	NC_000001.11	16873708	16873851	1	plus	107105261	pseudogene
uncharacterized LOC107985101	LOC107985101	NC_000001.11	16887335	16889613	1	plus	107985101	pseudogene
uncharacterized LOC105376805	LOC105376805	NC_000001.11	16888538	16889666	1	minus	105376805	lncRNA	NR_135056.1
tRNA-Asn (anticodon GTT) 4-1	TRN-GTT4-1	NC_000001.11	16889677	16889750	1	plus	791226	tRNA
tRNA-Asn	TRN-GTT4-1	NC_000001.11	16889677	16889750	1	plus	791226	other
RNA, U1 small nuclear 2	RNU1-2	NC_000001.11	16895980	16896143	1	plus	26870	snRNA	NR_004427.1
ciliary rootlet coiled-coil, rootletin	CROCC	NC_000001.11	16914085	16972964	1	plus	9696	protein-coding	NM_014675.5	NP_055490.4	2017
microfibril associated protein 2	MFAP2	NC_000001.11	16974502	16981583	1	minus	4237	protein-coding	NM_002403.4	NP_002394.1	183
uncharacterized LOC105376806	LOC105376806	NC_000001.11	16975861	16977795	1	plus	105376806	lncRNA	XR_947003.3
ATPase cation transporting 13A2	ATP13A2	NC_000001.11	16985958	17011928	1	minus	23400	protein-coding	NM_022089.4	NP_071372.1	1180
succinate dehydrogenase complex iron sulfur subunit B	SDHB	NC_000001.11	17018722	17054032	1	minus	6390	protein-coding	NM_003000.3	NP_002991.2	280
peptidyl arginine deiminase 2	PADI2	NC_000001.11	17066761	17119451	1	minus	11240	protein-coding	NM_007365.3	NP_031391.2	665
uncharacterized LOC124903861	LOC124903861	NC_000001.11	17111776	17113845	1	plus	124903861	lncRNA	XR_007065506.1
uncharacterized LOC105376808	LOC105376808	NC_000001.11	17135665	17138955	1	plus	105376808	lncRNA	XR_947005.2
long intergenic non-protein coding RNA 2783	LINC02783	NC_000001.11	17189789	17196387	1	plus	400743	lncRNA	NR_148993.1
peptidyl arginine deiminase 1	PADI1	NC_000001.11	17205128	17246007	1	plus	29943	protein-coding	NM_013358.3	NP_037490.2	663
peptidyl arginine deiminase 3	PADI3	NC_000001.11	17249098	17284233	1	plus	51702	protein-coding	NM_016233.2	NP_057317.2	664
microRNA 3972	MIR3972	NC_000001.11	17277889	17277975	1	plus	100616188	miRNA	NR_039768.1
hsa-miR-3972	MIR3972	NC_000001.11	17277948	17277969	1	plus	100616188	miRNA
peptidyl arginine deiminase 4	PADI4	NC_000001.11	17308197	17364004	1	plus	23569	protein-coding	NM_012387.3	NP_036519.2	663
peptidyl arginine deiminase 6	PADI6	NC_000001.11	17372196	17401699	1	plus	353238	protein-coding	NM_207421.4	NP_997304.3	694
regulator of chromosome condensation 2	RCC2	NC_000001.11	17406760	17439677	1	minus	55920	protein-coding	NM_018715.4	NP_061185.1	522
RCC2 antisense RNA 1	RCC2-AS1	NC_000001.11	17406761	17407382	1	plus	114515514	antisense_RNA	NR_170323.1
uncharacterized LOC124903862	LOC124903862	NC_000001.11	17440136	17441543	1	minus	124903862	lncRNA	XR_007065508.1
small nucleolar RNA U13	LOC124904837	NC_000001.11	17449763	17449863	1	plus	124904837	snoRNA	XR_007067433.1
Rho guanine nucleotide exchange factor 10 like	ARHGEF10L	NC_000001.11	17513435	17697875	1	plus	55160	protein-coding	NM_018125.4	NP_060595.3	1279
long intergenic non-protein coding RNA 2810	LINC02810	NC_000001.11	17717196	17722347	1	plus	107984028	lncRNA	XR_002958656.2
actin like 8	ACTL8	NC_000001.11	17755333	17827063	1	plus	81569	protein-coding	NM_030812.3	NP_110439.2	366
uncharacterized LOC105376809	LOC105376809	NC_000001.11	18000470	18010489	1	minus	105376809	lncRNA	XR_947006.2
uncharacterized LOC105376812	LOC105376812	NC_000001.11	18043754	18052375	1	plus	105376812	lncRNA	XR_947008.3
long intergenic non-protein coding RNA 1654	LINC01654	NC_000001.11	18065657	18074412	1	plus	101927876	lncRNA	NR_125946.1
immunoglobin superfamily member 21	IGSF21	NC_000001.11	18107798	18378483	1	plus	84966	protein-coding	NM_032880.5	NP_116269.3	467
IGSF21 antisense RNA 1	IGSF21-AS1	NC_000001.11	18160053	18176036	1	minus	105376814	lncRNA	XR_001737917.3
uncharacterized LOC124903864	LOC124903864	NC_000001.11	18262567	18263470	1	minus	124903864	lncRNA	XR_007065517.1
uncharacterized LOC124903863	LOC124903863	NC_000001.11	18289108	18298331	1	minus	124903863	lncRNA	XR_007065516.1
uncharacterized LOC124903865	LOC124903865	NC_000001.11	18385743	18389040	1	plus	124903865	lncRNA	XR_007065518.1
kelch domain containing 7A	KLHDC7A	NC_000001.11	18480930	18485974	1	plus	127707	protein-coding	NM_152375.3	NP_689588.2	777
dynein light chain LC8-type 1 pseudogene 3	DYNLL1P3	NC_000001.11	18513008	18513395	1	plus	391012	pseudogene
paired box 7	PAX7	NC_000001.11	18630846	18748866	1	plus	5081	protein-coding	NM_002584.3	NP_002575.1	520
taste 1 receptor member 2	TAS1R2	NC_000001.11	18839599	18859660	1	minus	80834	protein-coding	NM_152232.6	NP_689418.2	839
aldehyde dehydrogenase 4 family member A1	ALDH4A1	NC_000001.11	18871430	18902555	1	minus	8659	protein-coding	NM_003748.4	NP_003739.2	563
microRNA 4695	MIR4695	NC_000001.11	18883202	18883275	1	minus	100616120	miRNA	NR_039844.2
hsa-miR-4695-3p	MIR4695	NC_000001.11	18883204	18883225	1	minus	100616120	miRNA
hsa-miR-4695-5p	MIR4695	NC_000001.11	18883250	18883271	1	minus	100616120	miRNA
microRNA 1290	MIR1290	NC_000001.11	18897071	18897148	1	minus	100302276	miRNA	NR_031622.1
hsa-miR-1290	MIR1290	NC_000001.11	18897078	18897096	1	minus	100302276	miRNA
uncharacterized LOC124903866	LOC124903866	NC_000001.11	18902113	18903371	1	plus	124903866	lncRNA	XR_007065519.1
intermediate filament family orphan 2	IFFO2	NC_000001.11	18904280	18956676	1	minus	126917	protein-coding	NM_001136265.2	NP_001129737.1	517
uncharacterized LOC105376815	LOC105376815	NC_000001.11	18968194	19051428	1	minus	105376815	lncRNA	XR_947015.2
ubiquitin protein ligase E3 component n-recognin 4	UBR4	NC_000001.11	19074510	19210266	1	minus	23352	protein-coding	NM_020765.3	NP_065816.2	5183
EMC1 antisense RNA 1	EMC1-AS1	NC_000001.11	19210386	19240704	1	plus	101927895	lncRNA	NR_135114.1
ER membrane protein complex subunit 1	EMC1	NC_000001.11	19215660	19251524	1	minus	23065	protein-coding	NM_015047.3	NP_055862.1	993
MRT4 homolog, ribosome maturation factor	MRTO4	NC_000001.11	19251805	19260128	1	plus	51154	protein-coding	NM_016183.4	NP_057267.2	239
aldo-keto reductase family 7 like (gene/pseudogene)	AKR7L	NC_000001.11	19265982	19274122	1	minus	246181	transcribed_pseudogene	NR_040288.2
aldo-keto reductase family 7 member A3	AKR7A3	NC_000001.11	19274229	19288770	1	minus	22977	protein-coding	NM_012067.3	NP_036199.2	331
uncharacterized LOC124903867	LOC124903867	NC_000001.11	19288060	19305348	1	plus	124903867	lncRNA	XR_007065521.1
uncharacterized LOC100506730	LOC100506730	NC_000001.11	19293247	19295736	1	minus	100506730	lncRNA	NR_037847.1
aldo-keto reductase family 7 member A2	AKR7A2	NC_000001.11	19302708	19312146	1	minus	8574	protein-coding	NM_003689.4	NP_003680.2	359
RNA, U6 small nuclear 1099, pseudogene	RNU6-1099P	NC_000001.11	19305077	19305181	1	minus	106481526	pseudogene
solute carrier family 66 member 1	SLC66A1	NC_000001.11	19312326	19334463	1	plus	54896	protein-coding	NM_017765.3	NP_060235.2	291
capping actin protein of muscle Z-line subunit beta	CAPZB	NC_000001.11	19338775	19485539	1	minus	832	protein-coding	NM_004930.5	NP_004921.1	272
uncharacterized LOC124903868	LOC124903868	NC_000001.11	19408690	19416406	1	plus	124903868	lncRNA	XR_007065524.1
RNA, 7SL, cytoplasmic 277, pseudogene	RN7SL277P	NC_000001.11	19424384	19424599	1	plus	106479323	pseudogene
uncharacterized LOC124903869	LOC124903869	NC_000001.11	19439898	19446536	1	plus	124903869	lncRNA	XR_007065525.1
uncharacterized LOC105376819	LOC105376819	NC_000001.11	19484520	19531787	1	plus	105376819	lncRNA	XR_947019.1
uncharacterized LOC105376818	LOC105376818	NC_000001.11	19509890	19512483	1	minus	105376818	lncRNA	XR_947018.1
RNA, U4 small nuclear 28, pseudogene	RNU4-28P	NC_000001.11	19510593	19510733	1	plus	106479570	pseudogene
uncharacterized LOC105376817	LOC105376817	NC_000001.11	19512540	19529845	1	minus	105376817	lncRNA	XR_947017.3
small nucleolar RNA U13	LOC124904816	NC_000001.11	19532170	19532274	1	minus	124904816	snoRNA	XR_007067412.1
MICOS10 divergent transcript	MICOS10-DT	NC_000001.11	19591802	19596832	1	minus	105378614	lncRNA	NR_135054.1
MICOS10-NBL1 readthrough	MICOS10-NBL1	NC_000001.11	19596979	19658452	1	plus	100532736	protein-coding	NM_001204088.2	NP_001191017.1	195
mitochondrial contact site and cristae organizing system subunit 10	MICOS10	NC_000001.11	19596979	19629820	1	plus	440574	protein-coding	NM_001032363.4	NP_001027535.1	78
ribosomal protein S14 pseudogene 3	RPS14P3	NC_000001.11	19607807	19608644	1	plus	644068	transcribed_pseudogene	NR_077246.1
NBL1, DAN family BMP antagonist	NBL1	NC_000001.11	19643229	19658452	1	plus	4681	protein-coding	NM_005380.8	NP_005371.2	181
5-hydroxytryptamine receptor 6	HTR6	NC_000001.11	19664875	19680966	1	plus	3362	protein-coding	NM_000871.3	NP_000862.1	440
transmembrane and coiled-coil domains 4	TMCO4	NC_000001.11	19682240	19799916	1	minus	255104	protein-coding	NM_181719.7	NP_859070.3	634
ring finger protein 186	RNF186	NC_000001.11	19814029	19815283	1	minus	54546	protein-coding	NM_019062.2	NP_061935.1	227
RNF186 antisense RNA 1	RNF186-AS1	NC_000001.11	19814409	19819502	1	plus	121847981	lncRNA	NR_186008.1
uncharacterized LOC105376823	LOC105376823	NC_000001.11	19860211	19889164	1	minus	105376823	lncRNA	XR_947027.3
OTU deubiquitinase 3	OTUD3	NC_000001.11	19882395	19912945	1	plus	23252	protein-coding	NM_015207.2	NP_056022.1	398
phospholipase A2 group IIE	PLA2G2E	NC_000001.11	19920009	19923617	1	minus	30814	protein-coding	NM_014589.3	NP_055404.1	142
RNA, 7SL, cytoplasmic 304, pseudogene	RN7SL304P	NC_000001.11	19970969	19971269	1	plus	106479333	pseudogene
phospholipase A2 group IIA	PLA2G2A	NC_000001.11	19975431	19980434	1	minus	5320	protein-coding	NM_000300.4	NP_000291.1	144
phospholipase A2 group V	PLA2G5	NC_000001.11	20028408	20091911	1	plus	5322	protein-coding	NM_000929.3	NP_000920.1	138
prenylcysteine oxidase 1 pseudogene	LOC100419911	NC_000001.11	20038930	20039444	1	plus	100419911	pseudogene
phospholipase A2 group IID	PLA2G2D	NC_000001.11	20111939	20119536	1	minus	26279	protein-coding	NM_012400.4	NP_036532.1	145
phospholipase A2 group IIF	PLA2G2F	NC_000001.11	20139323	20150381	1	plus	64600	protein-coding	NM_022819.4	NP_073730.3	211
uncharacterized LOC117779438	LOC117779438	NC_000001.11	20154214	20160568	1	plus	117779438	lncRNA	NR_168501.1
phospholipase A2 group IIC	PLA2G2C	NC_000001.11	20163055	20186518	1	minus	391013	protein-coding	NM_001316722.3	NP_001303651.1	150
UBX domain protein 10	UBXN10	NC_000001.11	20183331	20196050	1	plus	127733	protein-coding	NM_152376.5	NP_689589.1	280
uncharacterized LOC105376825	LOC105376825	NC_000001.11	20197306	20202827	1	plus	105376825	lncRNA	XR_947031.2
uncharacterized LOC105376826	LOC105376826	NC_000001.11	20210715	20213349	1	minus	105376826	lncRNA	XR_947032.3
long intergenic non-protein coding RNA 1757	LINC01757	NC_000001.11	20243095	20244655	1	plus	105376827	lncRNA	NR_147205.1
uncharacterized LOC105376828	LOC105376828	NC_000001.11	20271604	20274507	1	plus	105376828	lncRNA	XR_001737786.1
von Willebrand factor A domain containing 5B1	VWA5B1	NC_000001.11	20290875	20359518	1	plus	127731	protein-coding	NM_001039500.3	NP_001034589.2	1215
uncharacterized LOC124903870	LOC124903870	NC_000001.11	20339509	20340787	1	plus	124903870	lncRNA	XR_007065527.1
long intergenic non-protein coding RNA 1141	LINC01141	NC_000001.11	20359801	20428794	1	minus	339505	lncRNA	NR_033887.1
uncharacterized LOC124903871	LOC124903871	NC_000001.11	20476222	20478793	1	plus	124903871	lncRNA	XR_007065528.1
calcium/calmodulin dependent protein kinase II inhibitor 1	CAMK2N1	NC_000001.11	20482391	20486210	1	minus	55450	protein-coding	NM_018584.6	NP_061054.2	78
mitochondrial E3 ubiquitin protein ligase 1	MUL1	NC_000001.11	20499448	20508151	1	minus	79594	protein-coding	NM_024544.3	NP_078820.2	352
ribosomal protein S4X pseudogene 4	RPS4XP4	NC_000001.11	20525952	20526814	1	plus	441878	pseudogene
family with sequence similarity 43 member B	FAM43B	NC_000001.11	20552573	20555020	1	plus	163933	protein-coding	NM_207334.3	NP_997217.1	329
cytidine deaminase	CDA	NC_000001.11	20589097	20618903	1	plus	978	protein-coding	NM_001785.3	NP_001776.1	146
PTEN induced kinase 1	PINK1	NC_000001.11	20633458	20651511	1	plus	65018	protein-coding	NM_032409.3	NP_115785.1	581
microRNA 6084	MIR6084	NC_000001.11	20633679	20633788	1	plus	102464833	miRNA	NR_106732.1
hsa-miR-6084	MIR6084	NC_000001.11	20633756	20633775	1	plus	102464833	miRNA
PINK1 antisense RNA	PINK1-AS	NC_000001.11	20642657	20652193	1	minus	100861548	antisense_RNA	NR_046507.1
dolichyl-diphosphooligosaccharide--protein glycosyltransferase non-catalytic subunit	DDOST	NC_000001.11	20651777	20661369	1	minus	1650	protein-coding	NM_005216.5	NP_005207.3	439
kinesin family member 17	KIF17	NC_000001.11	20661630	20718007	1	minus	57576	protein-coding	NM_020816.4	NP_065867.2	1029
SH2 domain containing 5	SH2D5	NC_000001.11	20719731	20732703	1	minus	400745	protein-coding	NM_001103160.2	NP_001096630.1	339
heterochromatin protein 1 binding protein 3	HP1BP3	NC_000001.11	20740266	20787307	1	minus	50809	protein-coding	NM_016287.5	NP_057371.2	553
eukaryotic translation initiation factor 4 gamma 3	EIF4G3	NC_000001.11	20806292	21176897	1	minus	8672	protein-coding	NM_003760.4	NP_003751.2	1585
RNA, U7 small nuclear 200 pseudogene	RNU7-200P	NC_000001.11	20841241	20841302	1	plus	106480835	pseudogene
uncharacterized LOC105376830	LOC105376830	NC_000001.11	20903705	20919273	1	plus	105376830	lncRNA	XR_947041.1
uncharacterized LOC105376829	LOC105376829	NC_000001.11	20919271	20932636	1	plus	105376829	lncRNA	XR_947038.3
microRNA 1256	MIR1256	NC_000001.11	20988314	20988432	1	minus	100302155	miRNA	NR_031657.1
hsa-miR-1256	MIR1256	NC_000001.11	20988377	20988398	1	minus	100302155	miRNA
ribosomal protein S15a pseudogene 6	RPS15AP6	NC_000001.11	21003511	21003964	1	minus	100271141	pseudogene
heat shock protein family E (Hsp10) member 1 pseudogene 27	HSPE1P27	NC_000001.11	21161475	21162081	1	plus	106480261	pseudogene
endothelin converting enzyme 1	ECE1	NC_000001.11	21217250	21345504	1	minus	1889	protein-coding	NM_001397.3	NP_001388.1	770
uncharacterized LOC124903872	LOC124903872	NC_000001.11	21262083	21267251	1	plus	124903872	lncRNA	XR_007065530.1
ECE1 antisense RNA 1	ECE1-AS1	NC_000001.11	21293290	21299869	1	plus	100506801	lncRNA	NR_038404.1
protein phosphatase 1 regulatory inhibitor subunit 11 pseudogene 1	PPP1R11P1	NC_000001.11	21397800	21398562	1	plus	94297	pseudogene
PDE4DIP pseudogene 10	PDE4DIPP10	NC_000001.11	21411456	21411990	1	minus	100421269	pseudogene
uncharacterized LOC105376832	LOC105376832	NC_000001.11	21412667	21416543	1	minus	105376832	lncRNA	XR_947043.2
NBPF member 2, pseudogene	NBPF2P	NC_000001.11	21423108	21427960	1	minus	343381	pseudogene
heparan sulfate 6-O-sulfotransferase 1 pseudogene 1	HS6ST1P1	NC_000001.11	21428068	21432220	1	plus	388605	pseudogene
CROCC pseudogene 5	CROCCP5	NC_000001.11	21434320	21436826	1	plus	100421114	pseudogene
NBPF member 3	NBPF3	NC_000001.11	21436789	21484900	1	plus	84224	protein-coding	NM_032264.6	NP_115640.1	633
profilin 1 pseudogene 10	PFN1P10	NC_000001.11	21459424	21460202	1	minus	767853	pseudogene
alkaline phosphatase, biomineralization associated	ALPL	NC_000001.11	21508984	21578410	1	plus	249	protein-coding	NM_000478.6	NP_000469.3	524
long intergenic non-protein coding RNA 2596	LINC02596	NC_000001.11	21586448	21591187	1	plus	105376834	lncRNA	NR_187321.1
RAP1 GTPase activating protein	RAP1GAP	NC_000001.11	21596221	21669357	1	minus	5909	protein-coding	NM_002885.4	NP_002876.2	663
ubiquitin specific peptidase 48	USP48	NC_000001.11	21678298	21783149	1	minus	84196	protein-coding	NM_032236.8	NP_115612.4	1035
uncharacterized LOC124904736	LOC124904736	NC_000001.11	21741140	21741195	1	plus	124904736	pseudogene
low density lipoprotein receptor class A domain containing 2	LDLRAD2	NC_000001.11	21812265	21825225	1	plus	401944	protein-coding	NM_001013693.3	NP_001013715.2	272
heparan sulfate proteoglycan 2	HSPG2	NC_000001.11	21822244	21937310	1	minus	3339	protein-coding	NM_005529.7	NP_005520.4	4391
ribosomal protein L21 pseudogene 29	RPL21P29	NC_000001.11	21908058	21908614	1	plus	440575	pseudogene
chymotrypsin like elastase 3B	CELA3B	NC_000001.11	21977022	21998642	1	plus	23436	protein-coding	NM_007352.4	NP_031378.1	270
RNA, 7SL, cytoplasmic 386, pseudogene	RN7SL386P	NC_000001.11	21987481	21987777	1	plus	106479364	pseudogene
RNA, U6 small nuclear 1022, pseudogene	RNU6-1022P	NC_000001.11	21987816	21987919	1	plus	106480016	pseudogene
chymotrypsin like elastase 3A	CELA3A	NC_000001.11	22001657	22012542	1	plus	10136	protein-coding	NM_005747.5	NP_005738.4	270
RNA, 7SL, cytoplasmic 186, pseudogene	RN7SL186P	NC_000001.11	22010650	22010946	1	plus	106480972	pseudogene
RNA, U6 small nuclear 776, pseudogene	RNU6-776P	NC_000001.11	22010985	22011088	1	plus	106480608	pseudogene
long intergenic non-protein coding RNA 1635	LINC01635	NC_000001.11	22023994	22026048	1	minus	101928043	lncRNA	NR_110692.1
long intergenic non-protein coding RNA 339	LINC00339	NC_000001.11	22025191	22031224	1	plus	29092	lncRNA	NR_023918.2
cell division cycle 42	CDC42	NC_000001.11	22052709	22101360	1	plus	998	protein-coding	NM_001791.4	NP_001782.1	191
M-phase phosphoprotein 6-like	LOC124903873	NC_000001.11	22066113	22068827	1	minus	124903873	pseudogene
Wnt family member 4	WNT4	NC_000001.11	22117313	22143097	1	minus	54361	protein-coding	NM_030761.5	NP_110388.2	351
uncharacterized LOC105376845	LOC105376845	NC_000001.11	22140953	22157385	1	plus	105376845	lncRNA	XR_947050.1
uncharacterized LOC105376850	LOC105376850	NC_000001.11	22163343	22175759	1	plus	105376850	lncRNA	XR_947057.3
uncharacterized LOC107985377	LOC107985377	NC_000001.11	22252565	22257967	1	plus	107985377	lncRNA	XR_001737789.1
microRNA 4418	MIR4418	NC_000001.11	22266239	22266300	1	plus	100616433	miRNA	NR_039613.1
hsa-miR-4418	MIR4418	NC_000001.11	22266277	22266294	1	plus	100616433	miRNA
uncharacterized LOC105376856	LOC105376856	NC_000001.11	22416331	22418964	1	minus	105376856	lncRNA	XR_947058.2
zinc finger and BTB domain containing 40	ZBTB40	NC_000001.11	22428909	22531154	1	plus	9923	protein-coding	NM_014870.4	NP_055685.3	1239
EPH receptor A8	EPHA8	NC_000001.11	22563489	22603595	1	plus	2046	protein-coding	NM_020526.5	NP_065387.1	1005
microRNA 6127	MIR6127	NC_000001.11	22633258	22633366	1	minus	102466615	miRNA	NR_106742.1
hsa-miR-6127	MIR6127	NC_000001.11	22633328	22633346	1	minus	102466615	miRNA
complement C1q A chain	C1QA	NC_000001.11	22636463	22639678	1	plus	712	protein-coding	NM_015991.4	NP_057075.1	245
complement C1q C chain	C1QC	NC_000001.11	22643633	22648108	1	plus	714	protein-coding	NM_172369.5	NP_758957.2	245
complement C1q B chain	C1QB	NC_000001.11	22653236	22661637	1	plus	713	protein-coding	NM_000491.5	NP_000482.3	253
EPH receptor B2	EPHB2	NC_000001.11	22710838	22921500	1	plus	2048	protein-coding	NM_004442.7	NP_004433.2	987
microRNA 4684	MIR4684	NC_000001.11	22719517	22719598	1	plus	100616391	miRNA	NR_039832.1
hsa-miR-4684-5p	MIR4684	NC_000001.11	22719530	22719551	1	plus	100616391	miRNA
hsa-miR-4684-3p	MIR4684	NC_000001.11	22719566	22719587	1	plus	100616391	miRNA
microRNA 4253	MIR4253	NC_000001.11	22863159	22863226	1	minus	100422914	miRNA	NR_036214.1
hsa-miR-4253	MIR4253	NC_000001.11	22863169	22863186	1	minus	100422914	miRNA
uncharacterized LOC124903874	LOC124903874	NC_000001.11	22883513	22889560	1	minus	124903874	lncRNA	XR_007065533.1
lactamase beta like 1	LACTBL1	NC_000001.11	22953043	22972866	1	minus	646262	protein-coding	NM_001289974.2	NP_001276903.1	579
testis expressed 46	TEX46	NC_000001.11	23010834	23015852	1	minus	729059	protein-coding	NM_001242521.2	NP_001229450.1	121
lysine demethylase 1A	KDM1A	NC_000001.11	23019468	23083689	1	plus	23028	protein-coding	NM_015013.4	NP_055828.2	852
microRNA 3115	MIR3115	NC_000001.11	23044305	23044372	1	plus	100422866	miRNA	NR_036057.1
hsa-miR-3115	MIR3115	NC_000001.11	23044310	23044329	1	plus	100422866	miRNA
leucine zipper protein 1	LUZP1	NC_000001.11	23083642	23178122	1	minus	7798	protein-coding	NM_033631.5	NP_361013.3	1076
RNA, U6 small nuclear 514, pseudogene	RNU6-514P	NC_000001.11	23162704	23162810	1	plus	106480586	pseudogene
RNA, U6 small nuclear 135, pseudogene	RNU6-135P	NC_000001.11	23163953	23164053	1	plus	106479625	pseudogene
5-hydroxytryptamine receptor 1D	HTR1D	NC_000001.11	23191895	23217502	1	minus	3352	protein-coding	NM_000864.5	NP_000855.1	377
ribosomal protein L29 pseudogene 6	RPL29P6	NC_000001.11	23244729	23245346	1	plus	391019	pseudogene
long intergenic non-protein coding RNA 1355	LINC01355	NC_000001.11	23281309	23285518	1	minus	100996511	lncRNA	NR_110616.1
heterogeneous nuclear ribonucleoprotein R	HNRNPR	NC_000001.11	23304688	23344284	1	minus	10236	protein-coding	NM_005826.5	NP_005817.1	633
zinc finger protein 436	ZNF436	NC_000001.11	23359448	23369836	1	minus	80818	protein-coding	NM_030634.3	NP_085137.1	470
ZNF436 antisense RNA 1	ZNF436-AS1	NC_000001.11	23368971	23371839	1	plus	148898	lncRNA	NR_033690.1
transcription elongation factor A3	TCEA3	NC_000001.11	23380909	23424748	1	minus	6920	protein-coding	NM_003196.3	NP_003187.1	348
uncharacterized LOC124903875	LOC124903875	NC_000001.11	23424866	23428983	1	plus	124903875	lncRNA	XR_007065535.1
ArfGAP with SH3 domain, ankyrin repeat and PH domain 3	ASAP3	NC_000001.11	23428563	23484631	1	minus	55616	protein-coding	NM_017707.4	NP_060177.2	903
E2F transcription factor 2	E2F2	NC_000001.11	23505212	23531233	1	minus	1870	protein-coding	NM_004091.4	NP_004082.1	437
uncharacterized LOC101928163	LOC101928163	NC_000001.11	23521930	23528419	1	plus	101928163	lncRNA	NR_110799.1
uncharacterized LOC124903876	LOC124903876	NC_000001.11	23539883	23573700	1	plus	124903876	lncRNA	XR_007065537.1
uncharacterized LOC105376859	LOC105376859	NC_000001.11	23548494	23554942	1	minus	105376859	lncRNA	NR_188655.1
inhibitor of DNA binding 3	ID3	NC_000001.11	23557926	23559501	1	minus	3399	protein-coding	NM_002167.5	NP_002158.3	119
uncharacterized LOC107984928	LOC107984928	NC_000001.11	23576436	23577707	1	minus	107984928	lncRNA	XR_007065539.1
myelodysplastic syndrome 2 translocation associated	MDS2	NC_000001.11	23627334	23640568	1	plus	259283	lncRNA	NR_167901.1
eukaryotic translation elongation factor 1 alpha 1 pseudogene 48	EEF1A1P48	NC_000001.11	23670777	23671244	1	plus	729856	pseudogene
ribosomal protein L11	RPL11	NC_000001.11	23691779	23696835	1	plus	6135	protein-coding	NM_000975.5	NP_000966.2	178
elongin A	ELOA	NC_000001.11	23743471	23762059	1	plus	6924	protein-coding	NM_003198.3	NP_003189.3	772
ELOA antisense RNA 1	ELOA-AS1	NC_000001.11	23760382	23778297	1	minus	100506963	lncRNA	NR_038280.1
PITH domain containing 1	PITHD1	NC_000001.11	23778418	23788232	1	plus	57095	protein-coding	NM_020362.5	NP_065095.2	211
uncharacterized LOC105376860	LOC105376860	NC_000001.11	23790614	23793532	1	minus	105376860	lncRNA	XR_947067.3
lysophospholipase 2	LYPLA2	NC_000001.11	23791145	23795539	1	plus	11313	protein-coding	NM_007260.3	NP_009191.1	231
UDP-galactose-4-epimerase	GALE	NC_000001.11	23795599	23800754	1	minus	2582	protein-coding	NM_000403.4	NP_000394.2	348
3-hydroxy-3-methylglutaryl-CoA lyase	HMGCL	NC_000001.11	23801885	23825429	1	minus	3155	protein-coding	NM_000191.3	NP_000182.2	325
uncharacterized LOC105376861	LOC105376861	NC_000001.11	23825540	23838636	1	minus	105376861	lncRNA	XR_947068.2
alpha-L-fucosidase 1	FUCA1	NC_000001.11	23845077	23868290	1	minus	2517	protein-coding	NM_000147.5	NP_000138.2	466
cannabinoid receptor 2	CNR2	NC_000001.11	23870515	23913362	1	minus	1269	protein-coding	NM_001841.3	NP_001832.1	360
uncharacterized LOC124904841	LOC124904841	NC_000001.11	23882255	23882352	1	plus	124904841	pseudogene
BTB domain containing 6 pseudogene 1	BTBD6P1	NC_000001.11	23901049	23903008	1	minus	646330	pseudogene
microRNA 378f	MIR378F	NC_000001.11	23929070	23929147	1	plus	100616492	miRNA	NR_039615.1
hsa-miR-378f	MIR378F	NC_000001.11	23929121	23929140	1	plus	100616492	miRNA
uncharacterized LOC124903877	LOC124903877	NC_000001.11	23948809	23958114	1	minus	124903877	lncRNA	XR_007065541.1
H3 histone pseudogene 1	H3P1	NC_000001.11	23949016	23949383	1	minus	115482711	pseudogene
proline rich nuclear receptor coactivator 2	PNRC2	NC_000001.11	23959164	23963462	1	plus	55629	protein-coding	NM_017761.4	NP_060231.1	139
serine and arginine rich splicing factor 10	SRSF10	NC_000001.11	23964347	23980327	1	minus	10772	protein-coding	NM_006625.6	NP_006616.1	183
uncharacterized LOC105378615	LOC105378615	NC_000001.11	23987408	23987788	1	minus	105378615	lncRNA	XR_947070.1
ribosomal protein L36 pseudogene 5	RPL36P5	NC_000001.11	24007834	24008554	1	minus	127295	pseudogene
uncharacterized LOC105376863	LOC105376863	NC_000001.11	24010517	24028975	1	plus	105376863	lncRNA	XR_947072.3
uncharacterized LOC107984931	LOC107984931	NC_000001.11	24042274	24064129	1	plus	107984931	lncRNA	XR_001737929.1
myomesin 3	MYOM3	NC_000001.11	24056041	24112135	1	minus	127294	protein-coding	NM_152372.4	NP_689585.3	1437
MYOM3 antisense RNA 1	MYOM3-AS1	NC_000001.11	24066762	24083355	1	plus	107985737	lncRNA	XR_001737930.2
uncharacterized LOC124903878	LOC124903878	NC_000001.11	24096046	24097974	1	plus	124903878	lncRNA	XR_007065543.1
uncharacterized LOC105376864	LOC105376864	NC_000001.11	24098706	24103931	1	plus	105376864	lncRNA	XR_007065542.1
interleukin 22 receptor subunit alpha 1	IL22RA1	NC_000001.11	24119771	24143140	1	minus	58985	protein-coding	NM_021258.4	NP_067081.2	574
uncharacterized LOC124903879	LOC124903879	NC_000001.11	24151434	24160458	1	plus	124903879	lncRNA	XR_007065544.1
interferon lambda receptor 1	IFNLR1	NC_000001.11	24154168	24187289	1	minus	163702	protein-coding	NM_170743.4	NP_734464.1	520
long intergenic non-protein coding RNA 2800	LINC02800	NC_000001.11	24200240	24211690	1	plus	284632	lncRNA	NR_027087.2
GRHL3 antisense RNA 1	GRHL3-AS1	NC_000001.11	24305928	24321991	1	minus	105376871	lncRNA	NR_183722.1
grainyhead like transcription factor 3	GRHL3	NC_000001.11	24319357	24364482	1	plus	57822	protein-coding	NM_021180.4	NP_067003.2	607
sperm tail PG-rich repeat containing 1	STPG1	NC_000001.11	24356999	24415044	1	minus	90529	protein-coding	NM_178122.5	NP_835223.1	287
NIPA like domain containing 3	NIPAL3	NC_000001.11	24413524	24472983	1	plus	57185	protein-coding	NM_020448.5	NP_065181.1	406
RCAN3 antisense RNA	RCAN3AS	NC_000001.11	24496254	24502382	1	minus	100750325	lncRNA	NR_045407.2
RCAN family member 3	RCAN3	NC_000001.11	24502344	24541040	1	plus	11123	protein-coding	NM_013441.4	NP_038469.1	241
NCMAP divergent transcript	NCMAP-DT	NC_000001.11	24539274	24556024	1	minus	100506985	lncRNA	NR_109781.1
non-compact myelin associated protein	NCMAP	NC_000001.11	24556087	24609328	1	plus	400746	protein-coding	NM_001010980.5	NP_001010980.1	102
ribosomal protein L26 pseudogene 8	RPL26P8	NC_000001.11	24563597	24563971	1	plus	100270884	pseudogene
serine and arginine repetitive matrix 1	SRRM1	NC_000001.11	24643302	24673281	1	plus	10250	protein-coding	NM_005839.4	NP_005830.2	904
small nucleolar RNA U13	LOC124904829	NC_000001.11	24666983	24667087	1	minus	124904829	snoRNA	XR_007067425.1
chloride intracellular channel 4	CLIC4	NC_000001.11	24745447	24844321	1	plus	25932	protein-coding	NM_013943.3	NP_039234.1	253
RNA, U6 small nuclear 1208, pseudogene	RNU6-1208P	NC_000001.11	24777873	24777979	1	minus	106480094	pseudogene
uncharacterized LOC105376876	LOC105376876	NC_000001.11	24857082	24865738	1	plus	105376876	lncRNA	XR_947082.3
RUNX family transcription factor 3	RUNX3	NC_000001.11	24899511	24965138	1	minus	864	protein-coding	NM_004350.3	NP_004341.1	415
microRNA 6731	MIR6731	NC_000001.11	24919345	24919416	1	minus	102465437	miRNA	NR_106789.1
hsa-miR-6731-3p	MIR6731	NC_000001.11	24919345	24919365	1	minus	102465437	miRNA
hsa-miR-6731-5p	MIR6731	NC_000001.11	24919390	24919411	1	minus	102465437	miRNA
RUNX3 antisense RNA 1	RUNX3-AS1	NC_000001.11	24930457	24964708	1	plus	105376878	lncRNA	NR_183339.1
microRNA 4425	MIR4425	NC_000001.11	25023503	25023586	1	plus	100616365	miRNA	NR_039623.1
hsa-miR-4425	MIR4425	NC_000001.11	25023552	25023573	1	plus	100616365	miRNA
long intergenic non-protein coding RNA 2793	LINC02793	NC_000001.11	25041167	25048867	1	plus	105376879	lncRNA	XR_947090.3
IFITM3 pseudogene 7	IFITM3P7	NC_000001.11	25124893	25125457	1	minus	391020	pseudogene
uncharacterized LOC124903880	LOC124903880	NC_000001.11	25131164	25132919	1	minus	124903880	lncRNA	XR_007065551.1
SYF2 pre-mRNA splicing factor	SYF2	NC_000001.11	25222276	25232502	1	minus	25949	protein-coding	NM_015484.5	NP_056299.1	243
uncharacterized LOC124903881	LOC124903881	NC_000001.11	25232589	25240273	1	plus	124903881	lncRNA	XR_007065554.1
arginine and serine rich protein 1	RSRP1	NC_000001.11	25242249	25338254	1	minus	57035	protein-coding	NM_020317.5	NP_064713.3	290
uncharacterized LOC105376882	LOC105376882	NC_000001.11	25269459	25274624	1	minus	105376882	lncRNA	XR_947099.3
Rh blood group D antigen	RHD	NC_000001.11	25272486	25330445	1	plus	6007	protein-coding	NM_016124.6	NP_057208.3	417
succinate dehydrogenase complex subunit D pseudogene 6	SDHDP6	NC_000001.11	25293358	25294669	1	minus	29768	pseudogene
transmembrane protein 50A	TMEM50A	NC_000001.11	25338334	25362361	1	plus	23585	protein-coding	NM_014313.4	NP_055128.1	157
uncharacterized LOC124904723	LOC124904723	NC_000001.11	25340971	25341034	1	plus	124904723	pseudogene
small nucleolar RNA U13	LOC124904823	NC_000001.11	25346274	25346377	1	minus	124904823	snoRNA	XR_007067419.1
Rh blood group CcEe antigens	RHCE	NC_000001.11	25362249	25430203	1	minus	6006	protein-coding	NM_020485.8	NP_065231.4	417
succinate dehydrogenase complex subunit D pseudogene 7	SDHDP7	NC_000001.11	25398695	25400004	1	plus	388606	pseudogene
macoilin 1	MACO1	NC_000001.11	25430897	25500209	1	plus	55219	protein-coding	NM_018202.6	NP_060672.2	664
low density lipoprotein receptor adaptor protein 1	LDLRAP1	NC_000001.11	25543606	25590400	1	plus	26119	protein-coding	NM_015627.3	NP_056442.2	308
mannosidase alpha class 1C member 1	MAN1C1	NC_000001.11	25616791	25784450	1	plus	57134	protein-coding	NM_020379.4	NP_065112.1	630
selenoprotein N	SELENON	NC_000001.11	25800193	25818221	1	plus	57190	protein-coding	NM_020451.3	NP_065184.2	590
mitochondrial fission regulator 1 like	MTFR1L	NC_000001.11	25819954	25832938	1	plus	56181	protein-coding	NM_019557.6	NP_062457.3	292
uncharacterized LOC646471	LOC646471	NC_000001.11	25819954	25823606	1	minus	646471	lncRNA	NR_024498.1
aurora kinase A and ninein interacting protein	AUNIP	NC_000001.11	25831906	25859457	1	minus	79000	protein-coding	NM_024037.3	NP_076942.1	357
progestin and adipoQ receptor family member 7	PAQR7	NC_000001.11	25861484	25875708	1	minus	164091	protein-coding	NM_178422.6	NP_848509.1	346
stathmin 1	STMN1	NC_000001.11	25884179	25906880	1	minus	3925	protein-coding	NM_005563.4	NP_005554.1	149
small nuclear ribonucleoprotein polypeptide F pseudogene 2	SNRPFP2	NC_000001.11	25887330	25887702	1	plus	100874411	pseudogene
ribosomal protein L39 pseudogene 7	RPL39P7	NC_000001.11	25888917	25889304	1	plus	100270892	pseudogene
microRNA 3917	MIR3917	NC_000001.11	25906362	25906454	1	minus	100500808	miRNA	NR_037481.1
hsa-miR-3917	MIR3917	NC_000001.11	25906384	25906403	1	minus	100500808	miRNA
uncharacterized LOC105376885	LOC105376885	NC_000001.11	25906550	25908243	1	plus	105376885	lncRNA	XR_947102.1
platelet activating factor acetylhydrolase 2	PAFAH2	NC_000001.11	25959767	25998063	1	minus	5051	protein-coding	NM_000437.4	NP_000428.2	392
RNA, U6 small nuclear 110, pseudogene	RNU6-110P	NC_000001.11	25964197	25964300	1	plus	106479615	pseudogene
small Cajal body-specific RNA 18	LOC124900433	NC_000001.11	26006216	26006299	1	plus	124900433	ncRNA	XR_007067389.1
exostosin like glycosyltransferase 1	EXTL1	NC_000001.11	26021775	26036464	1	plus	2134	protein-coding	NM_004455.3	NP_004446.2	676
solute carrier family 30 member 2	SLC30A2	NC_000001.11	26037252	26046118	1	minus	7780	protein-coding	NM_032513.5	NP_115902.1	323
uncharacterized LOC105376910	LOC105376910	NC_000001.11	26048258	26050654	1	plus	105376910	lncRNA	XR_001737948.2
tripartite motif containing 63	TRIM63	NC_000001.11	26051301	26067630	1	minus	84676	protein-coding	NM_032588.4	NP_115977.2	353
PDLIM1 interacting kinase 1 like	PDIK1L	NC_000001.11	26111162	26125555	1	plus	149420	protein-coding	NM_152835.5	NP_690048.1	341
family with sequence similarity 110 member D	FAM110D	NC_000001.11	26159079	26163962	1	plus	79927	protein-coding	NM_024869.3	NP_079145.2	271
chromosome 1 open reading frame 230	C1orf232	NC_000001.11	26164101	26168963	1	minus	110806296	protein-coding	NM_001364667.1	NP_001351596.1	118
ZNF593 opposite strand	ZNF593OS	NC_000001.11	26169521	26171832	1	minus	118568799	protein-coding	NM_001395468.1	NP_001382397.1	63
zinc finger protein 593	ZNF593	NC_000001.11	26169908	26170873	1	plus	51042	protein-coding	NM_015871.5	NP_056955.2	134
connector enhancer of kinase suppressor of Ras 1	CNKSR1	NC_000001.11	26177491	26189884	1	plus	10256	protein-coding	NM_006314.3	NP_006305.2	713
cation channel sperm associated 4	CATSPER4	NC_000001.11	26190602	26202964	1	plus	378807	protein-coding	NM_198137.2	NP_937770.1	472
ADP ribosylation factor like GTPase 16 pseudogene	LOC100420494	NC_000001.11	26218886	26219534	1	minus	100420494	pseudogene
uncharacterized LOC124903882	LOC124903882	NC_000001.11	26224599	26225297	1	minus	124903882	lncRNA	XR_007065556.1
zona pellucida like domain containing 2, pseudogene	ZPLD2P	NC_000001.11	26225320	26229840	1	plus	101928303	lncRNA	NR_110698.1
centrosomal protein 85	CEP85	NC_000001.11	26234200	26278808	1	plus	64793	protein-coding	NM_022778.5	NP_073615.2	762
uncharacterized LOC124904684	LOC124904684	NC_000001.11	26246754	26246847	1	plus	124904684	pseudogene
mitochondrial ribosomal protein S6 pseudogene 1	MRPS6P1	NC_000001.11	26263035	26263398	1	minus	359780	pseudogene
SH3 domain binding glutamate rich protein like 3	SH3BGRL3	NC_000001.11	26280086	26281522	1	plus	83442	protein-coding	NM_031286.4	NP_112576.1	93
UBX domain protein 11	UBXN11	NC_000001.11	26282282	26318355	1	minus	91544	protein-coding	NM_145345.3	NP_663320.2	487
CD52 molecule	CD52	NC_000001.11	26317958	26320523	1	plus	1043	protein-coding	NM_001803.3	NP_001794.2	61
crystallin beta-gamma domain containing 2	CRYBG2	NC_000001.11	26321865	26354130	1	minus	55057	protein-coding	NM_001039775.4	NP_001034864.2	1661
ribosomal protein L34 pseudogene 4	RPL34P4	NC_000001.11	26326641	26327042	1	plus	100270889	pseudogene
zinc finger protein 683	ZNF683	NC_000001.11	26361634	26374518	1	minus	257101	protein-coding	NM_173574.3	NP_775845.2	504
lin-28 homolog A	LIN28A	NC_000001.11	26410817	26429728	1	plus	79727	protein-coding	NM_024674.6	NP_078950.1	209
uncharacterized LOC124903883	LOC124903883	NC_000001.11	26430755	26432237	1	minus	124903883	lncRNA	XR_007065557.1
dehydrodolichyl diphosphate synthase subunit	DHDDS	NC_000001.11	26432321	26471306	1	plus	79947	protein-coding	NM_024887.4	NP_079163.2	334
ribosomal protein L17 pseudogene 9	RPL17P9	NC_000001.11	26454596	26455207	1	minus	729301	pseudogene
DHDDS antisense RNA 1	DHDDS-AS1	NC_000001.11	26462756	26467537	1	minus	101928324	lncRNA	NR_125952.1
high mobility group nucleosomal binding domain 2	HMGN2	NC_000001.11	26472440	26476642	1	plus	3151	protein-coding	NM_005517.4	NP_005508.1	90
developmental pluripotency associated 2 pseudogene 2	DPPA2P2	NC_000001.11	26519117	26520264	1	minus	100128503	pseudogene
uncharacterized LOC124903884	LOC124903884	NC_000001.11	26529120	26531398	1	minus	124903884	lncRNA	XR_007065558.1
ribosomal protein S6 kinase A1	RPS6KA1	NC_000001.11	26529761	26575025	1	plus	6195	protein-coding	NM_002953.4	NP_002944.2	735
microRNA 1976	MIR1976	NC_000001.11	26554542	26554593	1	plus	100302190	miRNA	NR_031740.1
hsa-miR-1976	MIR1976	NC_000001.11	26554574	26554593	1	plus	100302190	miRNA
RNA, 7SL, cytoplasmic 679, pseudogene	RN7SL679P	NC_000001.11	26593245	26593546	1	minus	106481855	pseudogene
U7 small nuclear RNA	LOC124904769	NC_000001.11	26602369	26602432	1	minus	124904769	snRNA	XR_007067342.1
small nucleolar RNA U13	LOC124904813	NC_000001.11	26642286	26642389	1	minus	124904813	snoRNA	XR_007067409.1
uncharacterized LOC105376888	LOC105376888	NC_000001.11	26689182	26690812	1	plus	105376888	lncRNA	XR_001737950.2
translation initiation factor IF-2-like	LOC124900417	NC_000001.11	26691908	26696405	1	minus	124900417	protein-coding	XM_047439473.1	XP_047295429.1	291
uncharacterized LOC101928728	LOC101928728	NC_000001.11	26691910	26694131	1	minus	101928728	lncRNA	NR_135804.1
AT-rich interaction domain 1A	ARID1A	NC_000001.11	26696015	26782104	1	plus	8289	protein-coding	NM_006015.6	NP_006006.3	2285
phosphatidylinositol glycan anchor biosynthesis class V	PIGV	NC_000001.11	26787054	26800659	1	plus	55650	protein-coding	NM_017837.4	NP_060307.2	493
RNA, 7SL, cytoplasmic 165, pseudogene	RN7SL165P	NC_000001.11	26814822	26815112	1	plus	106479281	pseudogene
zinc finger DHHC-type palmitoyltransferase 18	ZDHHC18	NC_000001.11	26826688	26857604	1	plus	84243	protein-coding	NM_032283.3	NP_115659.1	388
stratifin	SFN	NC_000001.11	26863149	26864456	1	plus	2810	protein-coding	NM_006142.5	NP_006133.1	248
GPN-loop GTPase 2	GPN2	NC_000001.11	26876132	26890283	1	minus	54707	protein-coding	NM_018066.4	NP_060536.3	310
G-patch domain containing 3	GPATCH3	NC_000001.11	26890488	26900467	1	minus	63906	protein-coding	NM_022078.3	NP_071361.2	525
nuclear distribution C, dynein complex regulator	NUDC	NC_000001.11	26900161	26946871	1	plus	10726	protein-coding	NM_006600.4	NP_006591.1	331
nuclear receptor subfamily 0 group B member 2	NR0B2	NC_000001.11	26911489	26913975	1	minus	8431	protein-coding	NM_021969.3	NP_068804.1	257
keratinocyte differentiation factor 1	KDF1	NC_000001.11	26949562	26960468	1	minus	126695	protein-coding	NM_152365.3	NP_689578.2	398
ribosomal protein L12 pseudogene 13	RPL12P13	NC_000001.11	26980080	26981023	1	plus	100129926	pseudogene
ribosomal protein L32 pseudogene 6	RPL32P6	NC_000001.11	26983595	26984079	1	plus	100270888	pseudogene
oligosaccharyltransferase complex subunit pseudogene 2	OSTCP2	NC_000001.11	26985757	26986343	1	minus	646567	protein-coding	XM_047437145.1	XP_047293101.1	147
TMF1 regulated nuclear protein 1	TRNP1	NC_000001.11	26993692	27000886	1	plus	388610	protein-coding	NM_001013642.3	NP_001013664.2	227
terminal nucleotidyltransferase 5B	TENT5B	NC_000001.11	27005020	27012850	1	minus	115572	protein-coding	NM_052943.4	NP_443175.2	425
uncharacterized LOC101928391	LOC101928391	NC_000001.11	27031758	27065585	1	plus	101928391	lncRNA	XR_947110.4
solute carrier family 9 member A1	SLC9A1	NC_000001.11	27098809	27155125	1	minus	6548	protein-coding	NM_003047.5	NP_003038.2	815
uncharacterized LOC102723760	LOC102723760	NC_000001.11	27157561	27160468	1	plus	102723760	lncRNA	XR_426674.4
ribosomal protein L18a pseudogene 5	RPL18AP5	NC_000001.11	27176711	27177330	1	plus	729955	pseudogene
coiled-coil-helix-coiled-coil-helix domain containing 3 pseudogene 3	CHCHD3P3	NC_000001.11	27200636	27201599	1	minus	646572	pseudogene
nucleophosmin 1 pseudogene 39	NPM1P39	NC_000001.11	27206914	27207875	1	plus	440577	pseudogene
SNRPE pseudogene 7	SNRPEP7	NC_000001.11	27211195	27211481	1	plus	100874415	pseudogene
WDTC1 divergent transcript	WDTC1-DT	NC_000001.11	27229631	27234429	1	minus	105376890	lncRNA	XR_947117.2
WD and tetratricopeptide repeats 1	WDTC1	NC_000001.11	27234441	27308636	1	plus	23038	protein-coding	NM_015023.5	NP_055838.2	676
transmembrane protein 222	TMEM222	NC_000001.11	27322163	27336400	1	plus	84065	protein-coding	NM_032125.3	NP_115501.2	208
actin gamma 1 pseudogene 20	ACTG1P20	NC_000001.11	27323874	27326525	1	plus	644961	transcribed_pseudogene	NR_033926.1
RNA, U6 small nuclear 48, pseudogene	RNU6-48P	NC_000001.11	27325219	27325324	1	plus	100887744	pseudogene
synaptotagmin like 1	SYTL1	NC_000001.11	27342022	27353932	1	plus	84958	protein-coding	NM_032872.3	NP_116261.1	550
mitogen-activated protein kinase kinase kinase 6	MAP3K6	NC_000001.11	27355184	27366961	1	minus	9064	protein-coding	NM_004672.5	NP_004663.3	1288
ficolin 3	FCN3	NC_000001.11	27369110	27374824	1	minus	8547	protein-coding	NM_003665.4	NP_003656.2	299
CD164 molecule like 2	CD164L2	NC_000001.11	27379176	27383333	1	minus	388611	protein-coding	NM_207397.5	NP_997280.2	173
G protein-coupled receptor 3	GPR3	NC_000001.11	27392622	27395814	1	plus	2827	protein-coding	NM_005281.4	NP_005272.1	330
WASP family member 2	WASF2	NC_000001.11	27404230	27490167	1	minus	10163	protein-coding	NM_006990.5	NP_008921.1	498
uncharacterized LOC105376892	LOC105376892	NC_000001.11	27522487	27530720	1	plus	105376892	lncRNA	NR_188658.1
AT-hook DNA binding motif containing 1	AHDC1	NC_000001.11	27534245	27604227	1	minus	27245	protein-coding	NM_001029882.3	NP_001025053.1	1603
FGR proto-oncogene, Src family tyrosine kinase	FGR	NC_000001.11	27612064	27635185	1	minus	2268	protein-coding	NM_005248.3	NP_005239.1	529
uncharacterized LOC729973	LOC729973	NC_000001.11	27649379	27649940	1	plus	729973	pseudogene
long intergenic non-protein coding RNA 2574	LINC02574	NC_000001.11	27660328	27662722	1	minus	111216282	lncRNA	NR_151722.1
interferon alpha inducible protein 6	IFI6	NC_000001.11	27666064	27672192	1	minus	2537	protein-coding	NM_002038.4	NP_002029.3	130
RNA, U6 small nuclear 949, pseudogene	RNU6-949P	NC_000001.11	27675603	27675709	1	minus	106481925	pseudogene
charged multivesicular body protein 1A pseudogene 1	CHMP1AP1	NC_000001.11	27686809	27687440	1	minus	646597	pseudogene
RNA, U6 small nuclear 424, pseudogene	RNU6-424P	NC_000001.11	27693731	27693835	1	plus	106479753	pseudogene
family with sequence similarity 76 member A	FAM76A	NC_000001.11	27725961	27763116	1	plus	199870	protein-coding	NM_152660.3	NP_689873.1	307
ribulose-5-phosphate-3-epimerase pseudogene 3	RPEP3	NC_000001.11	27739930	27740832	1	plus	100420555	pseudogene
syntaxin 12	STX12	NC_000001.11	27773219	27824443	1	plus	23673	protein-coding	NM_177424.3	NP_803173.1	276
RNA, U6 small nuclear 1245, pseudogene	RNU6-1245P	NC_000001.11	27824538	27824643	1	plus	106480109	pseudogene
uncharacterized LOC124903885	LOC124903885	NC_000001.11	27827811	27831783	1	minus	124903885	lncRNA	XR_007065562.1
protein phosphatase 1 regulatory subunit 8	PPP1R8	NC_000001.11	27830782	27851676	1	plus	5511	protein-coding	NM_002713.4	NP_002704.1	127
small Cajal body-specific RNA 1	SCARNA1	NC_000001.11	27834401	27834566	1	plus	677774	ncRNA	NR_002997.1
thymocyte selection associated family member 2	THEMIS2	NC_000001.11	27872544	27886675	1	plus	9473	protein-coding	NM_004848.4	NP_004839.2	260
replication protein A2	RPA2	NC_000001.11	27891524	27914797	1	minus	6118	protein-coding	NM_002946.5	NP_002937.1	270
sphingomyelin phosphodiesterase acid like 3B	SMPDL3B	NC_000001.11	27935000	27959152	1	plus	27293	protein-coding	NM_014474.4	NP_055289.2	455
XK related 8	XKR8	NC_000001.11	27959973	27968093	1	plus	55113	protein-coding	NM_018053.4	NP_060523.2	395
EYA transcriptional coactivator and phosphatase 3	EYA3	NC_000001.11	27970344	28088610	1	minus	2140	protein-coding	NM_001990.4	NP_001981.2	573
RNA, 7SL, cytoplasmic 559, pseudogene	RN7SL559P	NC_000001.11	28031884	28032180	1	minus	106481849	pseudogene
signal peptidase complex subunit 2 pseudogene 4	SPCS2P4	NC_000001.11	28095035	28096442	1	minus	653566	pseudogene
ARL8B pseudogene 2	ARL8BP2	NC_000001.11	28120834	28121467	1	minus	100131223	pseudogene
RNA, U6 small nuclear 176, pseudogene	RNU6-176P	NC_000001.11	28142737	28142841	1	minus	106479644	pseudogene
RNA, U7 small nuclear 29 pseudogene	RNU7-29P	NC_000001.11	28144156	28144214	1	minus	100147816	pseudogene
platelet activating factor receptor	PTAFR	NC_000001.11	28147166	28193856	1	minus	5724	protein-coding	NM_000952.5	NP_000943.1	342
DnaJ heat shock protein family (Hsp40) member C8	DNAJC8	NC_000001.11	28200278	28233029	1	minus	22826	protein-coding	NM_014280.3	NP_055095.2	253
ATP synthase inhibitory factor subunit 1	ATP5IF1	NC_000001.11	28236124	28238100	1	plus	93974	protein-coding	NM_016311.5	NP_057395.1	106
sestrin 2	SESN2	NC_000001.11	28259518	28282491	1	plus	83667	protein-coding	NM_031459.5	NP_113647.1	480
mediator complex subunit 18	MED18	NC_000001.11	28329040	28335965	1	plus	54797	protein-coding	NM_017638.3	NP_060108.2	208
phosphatase and actin regulator 4	PHACTR4	NC_000001.11	28369740	28500364	1	plus	65979	protein-coding	NM_023923.4	NP_076412.3	712
RNA, U6atac small nuclear 27, pseudogene	RNU6ATAC27P	NC_000001.11	28481362	28481480	1	plus	106481167	pseudogene
small nucleolar RNA host gene 3	SNHG3	NC_000001.11	28505943	28510892	1	plus	8420	lncRNA	NR_002909.2
regulator of chromosome condensation 1	RCC1	NC_000001.11	28506043	28538989	1	plus	1104	protein-coding	NM_001269.6	NP_001260.1	421
small nucleolar RNA, H/ACA box 73A	SNORA73A	NC_000001.11	28507365	28507571	1	plus	6080	snoRNA	NR_002907.2
small nucleolar RNA, H/ACA box 73B	SNORA73B	NC_000001.11	28508558	28508762	1	plus	26768	snoRNA	NR_004404.2
small nucleolar RNA U13	LOC124904836	NC_000001.11	28517476	28517575	1	plus	124904836	snoRNA	XR_007067432.1
peroxiredoxin 3 pseudogene 2	PRDX3P2	NC_000001.11	28526358	28527238	1	minus	100128092	pseudogene
tRNA selenocysteine 1 associated protein 1	TRNAU1AP	NC_000001.11	28553085	28578545	1	plus	54952	protein-coding	NM_017846.5	NP_060316.1	287
small nucleolar RNA host gene 12	SNHG12	NC_000001.11	28578538	28582983	1	minus	85028	lncRNA	NR_024127.2
small nucleolar RNA, C/D box 99	SNORD99	NC_000001.11	28578743	28578822	1	minus	692212	snoRNA	NR_003077.1
small nucleolar RNA, H/ACA box 61	SNORA61	NC_000001.11	28579764	28579893	1	minus	677838	snoRNA	NR_002987.1
small nucleolar RNA, H/ACA box 44	SNORA44	NC_000001.11	28580381	28580512	1	minus	677825	snoRNA	NR_002976.1
small nucleolar RNA, H/ACA box 16A	SNORA16A	NC_000001.11	28580920	28581053	1	minus	692073	snoRNA	NR_003035.1
RAB42, member RAS oncogene family	RAB42	NC_000001.11	28592265	28596666	1	plus	115273	protein-coding	NM_152304.3	NP_689517.1	105
TATA-box binding protein associated factor 12	TAF12	NC_000001.11	28602850	28648269	1	minus	6883	protein-coding	NM_005644.4	NP_005635.1	161
TAF12 divergent transcript	TAF12-DT	NC_000001.11	28643256	28648801	1	plus	105378616	lncRNA	NR_146730.1
RNA, U11 small nuclear	RNU11	NC_000001.11	28648600	28648734	1	plus	26824	snRNA	NR_004407.1
glucocorticoid modulatory element binding protein 1	GMEB1	NC_000001.11	28668229	28719353	1	plus	10691	protein-coding	NM_006582.4	NP_006573.2	573
small Cajal body-specific RNA 24	LOC124904809	NC_000001.11	28689665	28689794	1	plus	124904809	ncRNA	XR_007067396.1
YTH N6-methyladenosine RNA binding protein F2	YTHDF2	NC_000001.11	28736624	28769775	1	plus	51441	protein-coding	NM_016258.3	NP_057342.2	579
opioid receptor delta 1	OPRD1	NC_000001.11	28812170	28871267	1	plus	4985	protein-coding	NM_000911.4	NP_000902.3	372
erythrocyte membrane protein band 4.1	EPB41	NC_000001.11	28887100	29120041	1	plus	2035	protein-coding	NM_004437.4	NP_004428.1	588
uncharacterized LOC124903886	LOC124903886	NC_000001.11	28927229	28942646	1	minus	124903886	lncRNA	XR_007065563.1
ribosomal protein L27 pseudogene 4	RPL27P4	NC_000001.11	28982244	28982644	1	minus	646624	pseudogene
transmembrane protein 200B	TMEM200B	NC_000001.11	29119429	29123903	1	minus	399474	protein-coding	NM_001003682.4	NP_001003682.1	307
serine and arginine rich splicing factor 4	SRSF4	NC_000001.11	29147743	29181900	1	minus	6429	protein-coding	NM_005626.5	NP_005617.2	494
mitochondrial trans-2-enoyl-CoA reductase	MECR	NC_000001.11	29167696	29230934	1	minus	51102	protein-coding	NM_016011.5	NP_057095.4	373
uncharacterized LOC124903887	LOC124903887	NC_000001.11	29223753	29224816	1	plus	124903887	lncRNA	XR_007065564.1
protein tyrosine phosphatase receptor type U	PTPRU	NC_000001.11	29236522	29326800	1	plus	10076	protein-coding	NM_005704.5	NP_005695.3	1446
long intergenic non-protein coding RNA 1756	LINC01756	NC_000001.11	29329620	29350114	1	minus	101928460	lncRNA	NR_110758.1
uncharacterized LOC107984933	LOC107984933	NC_000001.11	29442944	29525101	1	plus	107984933	lncRNA	XR_001737955.2
uncharacterized LOC107984934	LOC107984934	NC_000001.11	29604580	29689297	1	plus	107984934	lncRNA	XR_001737956.1
long intergenic non-protein coding RNA 1648	LINC01648	NC_000001.11	30013952	30037612	1	minus	101929406	lncRNA	NR_110790.1
uncharacterized LOC105378617	LOC105378617	NC_000001.11	30162973	30199955	1	minus	105378617	lncRNA	XR_947128.2
uncharacterized LOC105378618	LOC105378618	NC_000001.11	30253430	30261188	1	plus	105378618	lncRNA	XR_947129.3
uncharacterized LOC124903888	LOC124903888	NC_000001.11	30708446	30710179	1	minus	124903888	lncRNA	XR_007065565.1
matrilin 1	MATN1	NC_000001.11	30711277	30723585	1	minus	4146	protein-coding	NM_002379.3	NP_002370.1	496
MATN1 antisense RNA 1	MATN1-AS1	NC_000001.11	30718772	30726746	1	plus	100129196	lncRNA	NR_034182.1
lysosomal protein transmembrane 5	LAPTM5	NC_000001.11	30732469	30757774	1	minus	7805	protein-coding	NM_006762.3	NP_006753.1	262
microRNA 4420	MIR4420	NC_000001.11	30739156	30739232	1	minus	100616164	miRNA	NR_039616.1
hsa-miR-4420	MIR4420	NC_000001.11	30739158	30739179	1	minus	100616164	miRNA
uncharacterized LOC105378620	LOC105378620	NC_000001.11	30743790	30752360	1	minus	105378620	lncRNA	XR_007065566.1
uncharacterized LOC105378621	LOC105378621	NC_000001.11	30775079	30782351	1	minus	105378621	lncRNA	XR_947133.2
long intergenic non-protein coding RNA 1778	LINC01778	NC_000001.11	30824652	30834284	1	plus	105378622	lncRNA	NR_146732.1
RN7SK pseudogene 91	RN7SKP91	NC_000001.11	30843825	30844062	1	plus	106480861	pseudogene
uncharacterized LOC400748	LOC400748	NC_000001.11	30858180	30860254	1	plus	400748	lncRNA	NR_188385.1
syndecan 3	SDC3	NC_000001.11	30869466	30909735	1	minus	9672	protein-coding	NM_014654.4	NP_055469.3	442
RNA, 7SL, cytoplasmic 371, pseudogene	RN7SL371P	NC_000001.11	30918469	30918735	1	minus	106481839	pseudogene
pumilio RNA binding family member 1	PUM1	NC_000001.11	30931506	31065717	1	minus	9698	protein-coding	NM_014676.3	NP_055491.1	1186
small nucleolar RNA, C/D box 103A	SNORD103A	NC_000001.11	30935689	30935776	1	minus	692234	snoRNA	NR_004054.2
small nucleolar RNA, C/D box 103B	SNORD103B	NC_000001.11	30949118	30949205	1	minus	692235	snoRNA	NR_033295.1
small nucleolar RNA, C/D box 103C	SNORD103C	NC_000001.11	30968163	30968237	1	minus	692200	snoRNA	NR_003066.1
40S ribosomal protein S29-like	LOC107985097	NC_000001.11	31050872	31051176	1	plus	107985097	pseudogene
selenoprotein W pseudogene 1	SELENOWP1	NC_000001.11	31094589	31095638	1	minus	23679	pseudogene
UPF0764 protein C16orf89-like	LOC124904579	NC_000001.11	31100206	31107993	1	plus	124904579	protein-coding	XM_047439474.1	XP_047295430.1	79
ribosomal protein L21 pseudogene 22	RPL21P22	NC_000001.11	31108101	31108663	1	minus	100270878	pseudogene
uncharacterized LOC107984935	LOC107984935	NC_000001.11	31155046	31156134	1	plus	107984935	lncRNA	XR_001737961.2
sodium/potassium transporting ATPase interacting 1	NKAIN1	NC_000001.11	31179745	31239887	1	minus	79570	protein-coding	NM_024522.3	NP_078798.2	207
small nuclear ribonucleoprotein U5 subunit 40	SNRNP40	NC_000001.11	31259568	31296788	1	minus	9410	protein-coding	NM_004814.3	NP_004805.2	357
zinc finger CCHC-type containing 17	ZCCHC17	NC_000001.11	31297032	31364936	1	plus	51538	protein-coding	NM_016505.4	NP_057589.2	241
fatty acid binding protein 3	FABP3	NC_000001.11	31359588	31373076	1	minus	2170	protein-coding	NM_004102.5	NP_004093.1	133
uncharacterized LOC124903892	LOC124903892	NC_000001.11	31374299	31377487	1	plus	124903892	lncRNA	XR_007065573.1
uncharacterized LOC105378623	LOC105378623	NC_000001.11	31383577	31389830	1	minus	105378623	lncRNA	XR_947141.3
serine incorporator 2	SERINC2	NC_000001.11	31409777	31434678	1	plus	347735	protein-coding	NM_018565.4	NP_061035.2	459
uncharacterized LOC124903900	LOC124903900	NC_000001.11	31426410	31471476	1	minus	124903900	lncRNA	XR_007065585.1
uncharacterized LOC105378625	LOC105378625	NC_000001.11	31445854	31450649	1	plus	105378625	lncRNA	XR_007065578.1
uncharacterized LOC105379772	LOC105379772	NC_000001.11	31471118	31482156	1	plus	105379772	lncRNA	XR_001737618.2
eukaryotic translation elongation factor 1 alpha 1 pseudogene 46	EEF1A1P46	NC_000001.11	31487591	31488973	1	minus	441880	pseudogene
RNA, U6 small nuclear 40, pseudogene	RNU6-40P	NC_000001.11	31497578	31497683	1	minus	106480703	pseudogene
leucine decarboxylase 1, pseudogene	LDC1P	NC_000001.11	31500085	31508566	1	plus	149086	transcribed_pseudogene	NR_034112.2
long intergenic non-protein coding RNA 1226	LINC01226	NC_000001.11	31518435	31524245	1	plus	284551	lncRNA	NR_027085.1
uncharacterized LOC124903917	LOC124903917	NC_000001.11	31551535	31566932	1	plus	124903917	lncRNA	XR_007065609.1
uncharacterized LOC105378626	LOC105378626	NC_000001.11	31567938	31577897	1	minus	105378626	lncRNA	NR_188670.1
tubulointerstitial nephritis antigen like 1	TINAGL1	NC_000001.11	31576515	31587686	1	plus	64129	protein-coding	NM_022164.3	NP_071447.1	467
hypocretin receptor 1	HCRTR1	NC_000001.11	31617689	31634492	1	plus	3061	protein-coding	NM_001525.3	NP_001516.2	425
penta-EF-hand domain containing 1	PEF1	NC_000001.11	31629866	31644876	1	minus	553115	protein-coding	NM_012392.4	NP_036524.1	284
PEF1 and COL16A1 antisense RNA 1	PEF1-AS1	NC_000001.11	31644136	31660169	1	plus	107985471	lncRNA	NR_184311.1
collagen type XVI alpha 1 chain	COL16A1	NC_000001.11	31652263	31704017	1	minus	1307	protein-coding	NM_001856.4	NP_001847.3	1604
uncharacterized LOC101929444	LOC101929444	NC_000001.11	31669804	31671067	1	plus	101929444	lncRNA	XR_001737631.2
adhesion G protein-coupled receptor B2	ADGRB2	NC_000001.11	31727117	31764340	1	minus	576	protein-coding	NM_001294335.2	NP_001281264.1	1584
microRNA 4254	MIR4254	NC_000001.11	31758660	31758735	1	minus	100423028	miRNA	NR_036216.1
hsa-miR-4254	MIR4254	NC_000001.11	31758670	31758692	1	minus	100423028	miRNA
uncharacterized LOC124903930	LOC124903930	NC_000001.11	31768703	31769533	1	minus	124903930	lncRNA	XR_007065631.1
SPOC domain containing 1	SPOCD1	NC_000001.11	31790422	31816022	1	minus	90853	protein-coding	NM_144569.7	NP_653170.3	1216
protein tyrosine phosphatase 4A2	PTP4A2	NC_000001.11	31906421	31938368	1	minus	8073	protein-coding	NM_080391.4	NP_536316.1	167
uncharacterized LOC128031832	LOC128031832	NC_000001.11	31919563	31919628	1	minus	128031832	protein-coding	NM_001414727.1	NP_001401656.1	21
KH RNA binding domain containing, signal transduction associated 1	KHDRBS1	NC_000001.11	32013868	32060850	1	plus	10657	protein-coding	NM_006559.3	NP_006550.1	443
transmembrane protein 39B	TMEM39B	NC_000001.11	32072031	32102863	1	plus	55116	protein-coding	NM_018056.4	NP_060526.2	492
microRNA 5585	MIR5585	NC_000001.11	32086949	32087007	1	plus	100847018	miRNA	NR_049850.1
hsa-miR-5585-5p	MIR5585	NC_000001.11	32086949	32086970	1	plus	100847018	miRNA
hsa-miR-5585-3p	MIR5585	NC_000001.11	32086986	32087007	1	plus	100847018	miRNA
karyopherin subunit alpha 6	KPNA6	NC_000001.11	32108056	32176563	1	plus	23633	protein-coding	NM_012316.5	NP_036448.1	536
taxilin alpha	TXLNA	NC_000001.11	32179675	32198285	1	plus	200081	protein-coding	NM_175852.4	NP_787048.1	546
coiled-coil domain containing 28B	CCDC28B	NC_000001.11	32196011	32205387	1	plus	79140	protein-coding	NM_024296.5	NP_077272.2	200
IQ motif containing C	IQCC	NC_000001.11	32205671	32208682	1	plus	55721	protein-coding	NM_018134.3	NP_060604.2	466
doublecortin domain containing 2B	DCDC2B	NC_000001.11	32209089	32216192	1	plus	149069	protein-coding	NM_001099434.2	NP_001092904.1	349
transmembrane protein 234	TMEM234	NC_000001.11	32214477	32222353	1	minus	56063	protein-coding	NM_019118.5	NP_061991.3	140
eukaryotic translation initiation factor 3 subunit I	EIF3I	NC_000001.11	32222407	32236170	1	plus	8668	protein-coding	NM_003757.4	NP_003748.1	325
myotubularin related protein 9 like, pseudogene	MTMR9LP	NC_000001.11	32231660	32241710	1	minus	339483	transcribed_pseudogene	NR_026850.1
family with sequence similarity 167 member B	FAM167B	NC_000001.11	32247222	32248856	1	plus	84734	protein-coding	NM_032648.3	NP_116037.2	163
LCK proto-oncogene, Src family tyrosine kinase	LCK	NC_000001.11	32251265	32286165	1	plus	3932	protein-coding	NM_005356.5	NP_005347.3	509
histone deacetylase 1	HDAC1	NC_000001.11	32292083	32333626	1	plus	3065	protein-coding	NM_004964.3	NP_004955.2	482
MARCKS like 1	MARCKSL1	NC_000001.11	32333839	32336233	1	minus	65108	protein-coding	NM_023009.7	NP_075385.1	195
uncharacterized LOC124903949	LOC124903949	NC_000001.11	32335377	32349099	1	plus	124903949	lncRNA	XR_007065661.1
uncharacterized LOC105378629	LOC105378629	NC_000001.11	32343136	32351864	1	minus	105378629	lncRNA	XR_947156.3
uncharacterized LOC124903933	LOC124903933	NC_000001.11	32351602	32361328	1	plus	124903933	lncRNA	XR_007065636.1
family with sequence similarity 229 member A	FAM229A	NC_000001.11	32361270	32362485	1	minus	100128071	protein-coding	NM_001167676.2	NP_001161148.1	127
testis specific serine kinase 3	TSSK3	NC_000001.11	32362539	32364312	1	plus	81629	protein-coding	NM_052841.4	NP_443073.1	268
BSD domain containing 1	BSDC1	NC_000001.11	32364633	32394441	1	minus	55108	protein-coding	NM_018045.8	NP_060515.3	430
glyceraldehyde 3 phosphate dehydrogenase pseudogene 20	GAPDHP20	NC_000001.11	32401899	32403183	1	minus	343338	pseudogene
leucine rich repeat containing 37 member A12, pseudogene	LRRC37A12P	NC_000001.11	32424476	32426537	1	minus	101929254	pseudogene
RNA, 7SL, cytoplasmic 122, pseudogene	RN7SL122P	NC_000001.11	32457835	32458135	1	plus	106480954	pseudogene
zinc finger and BTB domain containing 8B	ZBTB8B	NC_000001.11	32465072	32496686	1	plus	728116	protein-coding	NM_001145720.2	NP_001139192.1	495
zinc finger and BTB domain containing 8A	ZBTB8A	NC_000001.11	32539427	32605941	1	plus	653121	protein-coding	NM_001040441.3	NP_001035531.2	441
uncharacterized LOC124903952	LOC124903952	NC_000001.11	32541576	32551626	1	minus	124903952	lncRNA	XR_007065669.1
uncharacterized LOC102723870	LOC102723870	NC_000001.11	32608549	32612490	1	minus	102723870	lncRNA	XR_426677.5
zinc finger and BTB domain containing 8 opposite strand	ZBTB8OS	NC_000001.11	32620820	32650932	1	minus	339487	protein-coding	NM_178547.5	NP_848642.2	167
RB binding protein 4, chromatin remodeling factor	RBBP4	NC_000001.11	32651208	32686211	1	plus	5928	protein-coding	NM_005610.3	NP_005601.1	425
syncoilin, intermediate filament protein	SYNC	NC_000001.11	32679906	32703593	1	minus	81493	protein-coding	NM_030786.3	NP_110413.3	482
NHS like 3	NHSL3	NC_000001.11	32741830	32774970	1	plus	57648	protein-coding	NM_020888.3	NP_065939.2	1094
tyrosyl-tRNA synthetase 1	YARS1	NC_000001.11	32775239	32817358	1	minus	8565	protein-coding	NM_003680.4	NP_003671.1	528
S100P binding protein	S100PBP	NC_000001.11	32816562	32858879	1	plus	64766	protein-coding	NM_022753.4	NP_073590.2	408
fibronectin type III domain containing 5	FNDC5	NC_000001.11	32862268	32872484	1	minus	252995	protein-coding	NM_153756.3	NP_715637.2	212
uncharacterized LOC105378631	LOC105378631	NC_000001.11	32875969	32882725	1	plus	105378631	lncRNA	XR_947160.4
hippocalcin	HPCA	NC_000001.11	32885996	32894646	1	plus	3208	protein-coding	NM_002143.3	NP_002134.2	193
transmembrane protein 54	TMEM54	NC_000001.11	32894595	32901389	1	minus	113452	protein-coding	NM_033504.4	NP_277039.1	222
uncharacterized LOC105378632	LOC105378632	NC_000001.11	32901657	32903200	1	minus	105378632	lncRNA	XR_947161.3
ring finger protein 19B	RNF19B	NC_000001.11	32929036	32964809	1	minus	127544	protein-coding	NM_153341.4	NP_699172.2	732
metallothionein-1E-like	LOC107984936	NC_000001.11	32951208	32951809	1	minus	107984936	protein-coding	XM_047437246.1	XP_047293202.1	61
ribosomal protein L18a pseudogene 4	RPL18AP4	NC_000001.11	32979907	32980525	1	plus	127545	pseudogene
ribosomal protein S2 pseudogene	LOC100419257	NC_000001.11	32986931	32988247	1	plus	100419257	pseudogene
adenylate kinase 2	AK2	NC_000001.11	33007940	33036883	1	minus	204	protein-coding	NM_001625.4	NP_001616.1	239
uncharacterized LOC124903969	LOC124903969	NC_000001.11	33056504	33058906	1	plus	124903969	lncRNA	XR_007065697.1
uncharacterized LOC105378635	LOC105378635	NC_000001.11	33077884	33080996	1	minus	105378635	lncRNA	XR_947163.2
antizyme inhibitor 2	AZIN2	NC_000001.11	33081153	33166795	1	plus	113451	protein-coding	NM_052998.4	NP_443724.1	460
zinc finger protein 362	ZNF362	NC_000001.11	33127522	33300719	1	plus	149076	protein-coding	NM_152493.3	NP_689706.2	420
tripartite motif containing 62	TRIM62	NC_000001.11	33145399	33182043	1	minus	55223	protein-coding	NM_018207.3	NP_060677.2	475
alpha 1,3-galactosyltransferase 2	A3GALT2	NC_000001.11	33306766	33321098	1	minus	127550	protein-coding	NM_001080438.1	NP_001073907.1	340
polyhomeotic homolog 2	PHC2	NC_000001.11	33323626	33431095	1	minus	1912	protein-coding	NM_004427.4	NP_004418.2	323
microRNA 3605	MIR3605	NC_000001.11	33332393	33332492	1	minus	100500853	miRNA	NR_037400.1
hsa-miR-3605-3p	MIR3605	NC_000001.11	33332405	33332427	1	minus	100500853	miRNA
hsa-miR-3605-5p	MIR3605	NC_000001.11	33332449	33332471	1	minus	100500853	miRNA
RN7SK pseudogene 16	RN7SKP16	NC_000001.11	33336566	33336864	1	minus	106480837	pseudogene
PHC2 antisense RNA 1	PHC2-AS1	NC_000001.11	33350352	33363245	1	plus	101929464	lncRNA	NR_125978.1
toll like receptor 12, pseudogene	TLR12P	NC_000001.11	33466249	33468975	1	plus	100131451	pseudogene
zinc finger and SCAN domain containing 20	ZSCAN20	NC_000001.11	33472645	33501643	1	plus	7579	protein-coding	NM_145238.6	NP_660281.3	1043
proteasome 20S subunit alpha 3 pseudogene	LOC100422287	NC_000001.11	33511891	33512784	1	minus	100422287	pseudogene
CUB and Sushi multiple domains 2	CSMD2	NC_000001.11	33513998	34165842	1	minus	114784	protein-coding	NM_052896.5	NP_443128.2	3487
uncharacterized LOC124903976	LOC124903976	NC_000001.11	33790991	33805304	1	plus	124903976	lncRNA	XR_007065710.1
heat shock protein family D (Hsp60) member 1 pseudogene 14	HSPD1P14	NC_000001.11	33838521	33840137	1	plus	100287140	pseudogene
high mobility group box 4	HMGB4	NC_000001.11	33860475	33864791	1	plus	127540	protein-coding	NM_145205.6	NP_660206.2	186
CSMD2 antisense RNA 1	CSMD2-AS1	NC_000001.11	33868956	33885458	1	plus	402779	lncRNA	NR_038372.1
RNA, 5S ribosomal pseudogene 42	RNA5SP42	NC_000001.11	34112949	34113063	1	plus	100873281	pseudogene
chromosome 1 open reading frame 94	C1orf94	NC_000001.11	34166993	34219131	1	plus	84970	protein-coding	NM_032884.5	NP_116273.2	408
ferritin, heavy polypeptide 1 pseudogene	LOC100420336	NC_000001.11	34276859	34277364	1	minus	100420336	pseudogene
uncharacterized LOC105378639	LOC105378639	NC_000001.11	34279848	34295948	1	plus	105378639	lncRNA	XR_947169.2
uncharacterized LOC105378641	LOC105378641	NC_000001.11	34457859	34685319	1	minus	105378641	lncRNA	XR_001737964.2
microRNA 552	MIR552	NC_000001.11	34669599	34669694	1	minus	693137	miRNA	NR_030278.1
hsa-miR-552-3p	MIR552	NC_000001.11	34669614	34669634	1	minus	693137	miRNA
hsa-miR-552-5p	MIR552	NC_000001.11	34669650	34669670	1	minus	693137	miRNA
uncharacterized LOC105378642	LOC105378642	NC_000001.11	34710017	34724256	1	minus	105378642	lncRNA	XR_947174.3
gap junction protein beta 5	GJB5	NC_000001.11	34755047	34758512	1	plus	2709	protein-coding	NM_005268.4	NP_005259.1	273
gap junction protein beta 4	GJB4	NC_000001.11	34759740	34762327	1	plus	127534	protein-coding	NM_153212.3	NP_694944.1	266
gap junction protein beta 3	GJB3	NC_000001.11	34781214	34786364	1	plus	2707	protein-coding	NM_024009.3	NP_076872.1	270
gap junction protein alpha 4	GJA4	NC_000001.11	34792999	34795747	1	plus	2701	protein-coding	NM_002060.3	NP_002051.2	333
small integral membrane protein 12	SMIM12	NC_000001.11	34850362	34859749	1	minus	113444	protein-coding	NM_138428.6	NP_612437.3	92
DLG associated protein 3	DLGAP3	NC_000001.11	34865436	34929650	1	minus	58512	protein-coding	NM_001080418.3	NP_001073887.1	979
G protein-coupled receptor 199, pseudogene	GPR199P	NC_000001.11	34975699	34978706	1	minus	653160	lncRNA	NR_037869.1
transmembrane protein 35B	TMEM35B	NC_000001.11	34981380	34985347	1	minus	100506144	protein-coding	NM_001195156.2	NP_001182085.1	154
zinc finger MYM-type containing 6	ZMYM6	NC_000001.11	34986165	35031945	1	minus	9204	protein-coding	NM_007167.4	NP_009098.3	1325
uncharacterized LOC124903990	LOC124903990	NC_000001.11	35032720	35036970	1	plus	124903990	lncRNA	XR_007065739.1
ribosomal protein L12 pseudogene 45	RPL12P45	NC_000001.11	35053471	35059268	1	plus	100419477	pseudogene
zinc finger MYM-type containing 1	ZMYM1	NC_000001.11	35059786	35118818	1	plus	79830	protein-coding	NM_024772.5	NP_079048.3	1142
EF-hand calcium binding domain 14 pseudogene 1	EFCAB14P1	NC_000001.11	35121822	35122490	1	plus	106479047	pseudogene
uncharacterized LOC105378644	LOC105378644	NC_000001.11	35141469	35146825	1	minus	105378644	lncRNA	XR_947180.3
splicing factor proline and glutamine rich	SFPQ	NC_000001.11	35176380	35193145	1	minus	6421	protein-coding	NM_005066.3	NP_005057.1	707
zinc finger MYM-type containing 4	ZMYM4	NC_000001.11	35268709	35422058	1	plus	9202	protein-coding	NM_005095.3	NP_005086.2	1548
RNA, 7SL, cytoplasmic 503, pseudogene	RN7SL503P	NC_000001.11	35292196	35292498	1	minus	106481060	pseudogene
small nucleolar RNA SNORA62/SNORA6 family	LOC124900419	NC_000001.11	35310274	35310425	1	plus	124900419	snoRNA	XR_007067347.1
ribosomal protein L5 pseudogene 4	RPL5P4	NC_000001.11	35350652	35351666	1	plus	643343	pseudogene
ZMYM4 antisense RNA 1	ZMYM4-AS1	NC_000001.11	35358822	35366077	1	minus	100861513	lncRNA	NR_046659.1
RNY5 pseudogene 1	RNY5P1	NC_000001.11	35427810	35427892	1	minus	100379666	pseudogene
KIAA0319 like	KIAA0319L	NC_000001.11	35433492	35557661	1	minus	79932	protein-coding	NM_024874.5	NP_079150.3	1049
zinc finger protein 485 pseudogene	LOC100419802	NC_000001.11	35510077	35511341	1	plus	100419802	pseudogene
neurochondrin	NCDN	NC_000001.11	35557799	35566779	1	plus	23154	protein-coding	NM_014284.3	NP_055099.1	729
TFAP2E antisense RNA 1	TFAP2E-AS1	NC_000001.11	35569811	35577862	1	minus	105378645	lncRNA	NR_183383.1
transcription factor AP-2 epsilon	TFAP2E	NC_000001.11	35573314	35595591	1	plus	339488	protein-coding	NM_178548.4	NP_848643.2	442
proteasome 20S subunit beta 2	PSMB2	NC_000001.11	35599541	35641526	1	minus	5690	protein-coding	NM_002794.5	NP_002785.1	201
uncharacterized LOC105378646	LOC105378646	NC_000001.11	35665308	35685249	1	plus	105378646	lncRNA	XR_947183.3
chromosome 1 open reading frame 216	C1orf216	NC_000001.11	35713877	35718884	1	minus	127703	protein-coding	NM_152374.2	NP_689587.1	229
claspin	CLSPN	NC_000001.11	35720213	35769978	1	minus	63967	protein-coding	NM_022111.4	NP_071394.2	1339
argonaute RISC component 4	AGO4	NC_000001.11	35807636	35857890	1	plus	192670	protein-coding	NM_017629.4	NP_060099.2	861
argonaute RISC component 1	AGO1	NC_000001.11	35869761	35930532	1	plus	26523	protein-coding	NM_012199.5	NP_036331.1	857
CFAP97 pseudogene 1	CFAP97P1	NC_000001.11	35873267	35873772	1	minus	100418722	pseudogene
argonaute RISC catalytic component 3	AGO3	NC_000001.11	35930718	36072500	1	plus	192669	protein-coding	NM_024852.4	NP_079128.2	860
uncharacterized LOC105378647	LOC105378647	NC_000001.11	36009379	36021661	1	minus	105378647	lncRNA	XR_001737972.2
magnesium transporter 1 pseudogene	LOC100128093	NC_000001.11	36080320	36081334	1	minus	100128093	pseudogene
tektin 2	TEKT2	NC_000001.11	36084094	36088275	1	plus	27285	protein-coding	NM_014466.3	NP_055281.2	430
ADP-ribosylserine hydrolase	ADPRS	NC_000001.11	36088892	36093932	1	plus	54936	protein-coding	NM_017825.3	NP_060295.1	363
collagen type VIII alpha 2 chain	COL8A2	NC_000001.11	36095239	36125222	1	minus	1296	protein-coding	NM_005202.4	NP_005193.1	703
trafficking protein particle complex subunit 3	TRAPPC3	NC_000001.11	36136572	36156053	1	minus	27095	protein-coding	NM_014408.5	NP_055223.1	180
MAP7 domain containing 1	MAP7D1	NC_000001.11	36156160	36180849	1	plus	55700	protein-coding	NM_018067.5	NP_060537.3	841
RNA, 7SL, cytoplasmic 131, pseudogene	RN7SL131P	NC_000001.11	36191915	36192170	1	plus	106480957	pseudogene
thyroid hormone receptor associated protein 3	THRAP3	NC_000001.11	36207637	36305357	1	plus	9967	protein-coding	NM_005119.4	NP_005110.2	955
ubiquitin conjugating enzyme E2 V2 pseudogene 4	UBE2V2P4	NC_000001.11	36241898	36242156	1	minus	106480802	pseudogene
SH3 domain containing 21	SH3D21	NC_000001.11	36306368	36330236	1	plus	79729	protein-coding	NM_024676.5	NP_078952.4	645
eva-1 homolog B	EVA1B	NC_000001.11	36322030	36324154	1	minus	55194	protein-coding	NM_018166.3	NP_060636.1	165
serine/threonine kinase 40	STK40	NC_000001.11	36339628	36385924	1	minus	83931	protein-coding	NM_032017.3	NP_114406.1	435
uncharacterized LOC124904012	LOC124904012	NC_000001.11	36386191	36390738	1	plus	124904012	lncRNA	XR_007065779.1
LSM10, U7 small nuclear RNA associated	LSM10	NC_000001.11	36393436	36397908	1	minus	84967	protein-coding	NM_032881.3	NP_116270.1	123
uncharacterized LOC124904013	LOC124904013	NC_000001.11	36401263	36407546	1	plus	124904013	lncRNA	XR_007065797.1
RNA, U4 small nuclear 27, pseudogene	RNU4-27P	NC_000001.11	36402721	36402859	1	minus	106481180	pseudogene
organic solute carrier partner 1	OSCP1	NC_000001.11	36417906	36450451	1	minus	127700	protein-coding	NM_145047.5	NP_659484.4	379
small nucleolar RNA, H/ACA box 63C	SNORA63C	NC_000001.11	36418448	36418578	1	minus	109616970	snoRNA	NR_145725.1
uncharacterized LOC107984940	LOC107984940	NC_000001.11	36435799	36449565	1	plus	107984940	lncRNA	XR_001737976.2
mitochondrial ribosomal protein S15	MRPS15	NC_000001.11	36455718	36464384	1	minus	64960	protein-coding	NM_031280.4	NP_112570.2	257
colony stimulating factor 3 receptor	CSF3R	NC_000001.11	36466043	36483314	1	minus	1441	protein-coding	NM_000760.4	NP_000751.1	836
ferritin light chain pseudogene 18	FTLP18	NC_000001.11	36630335	36630812	1	plus	100462786	pseudogene
uncharacterized LOC107984941	LOC107984941	NC_000001.11	36676241	36702321	1	minus	107984941	lncRNA	XR_001737977.2
uncharacterized LOC105378648	LOC105378648	NC_000001.11	36686708	36694967	1	minus	105378648	lncRNA	XR_947188.2
uncharacterized LOC124904023	LOC124904023	NC_000001.11	36768219	36769725	1	minus	124904023	lncRNA	XR_007065840.1
glutamate ionotropic receptor kainate type subunit 3	GRIK3	NC_000001.11	36795527	37034515	1	minus	2899	protein-coding	NM_000831.4	NP_000822.2	919
uncharacterized LOC124904027	LOC124904027	NC_000001.11	37133424	37136144	1	plus	124904027	lncRNA	XR_007065848.1
microRNA 4255	MIR4255	NC_000001.11	37161563	37161634	1	plus	100422898	miRNA	NR_036217.1
hsa-miR-4255	MIR4255	NC_000001.11	37161573	37161589	1	plus	100422898	miRNA
RNA, U6 small nuclear 636, pseudogene	RNU6-636P	NC_000001.11	37203610	37203716	1	plus	106480597	pseudogene
RNA, 5S ribosomal pseudogene 43	RNA5SP43	NC_000001.11	37264677	37264786	1	minus	100873282	pseudogene
ribosomal protein S29 pseudogene 6	RPS29P6	NC_000001.11	37330852	37330979	1	plus	100270903	pseudogene
uncharacterized LOC107984942	LOC107984942	NC_000001.11	37351698	37373807	1	minus	107984942	lncRNA	XR_001737978.2
lncRNA induced by TGF-beta and antagonizes TGF-beta signaling 1	LITATS1	NC_000001.11	37454879	37474443	1	minus	728431	lncRNA	NR_038842.1
zinc finger CCCH-type containing 12A	ZC3H12A	NC_000001.11	37474580	37484377	1	plus	80149	protein-coding	NM_025079.3	NP_079355.2	599
microRNA 6732	MIR6732	NC_000001.11	37480230	37480289	1	plus	102465438	miRNA	NR_106790.1
hsa-miR-6732-5p	MIR6732	NC_000001.11	37480235	37480254	1	plus	102465438	miRNA
hsa-miR-6732-3p	MIR6732	NC_000001.11	37480267	37480289	1	plus	102465438	miRNA
MYST/Esa1 associated factor 6	MEAF6	NC_000001.11	37489993	37514766	1	minus	64769	protein-coding	NM_022756.7	NP_073593.2	201
microRNA 5581	MIR5581	NC_000001.11	37500935	37500994	1	minus	100847010	miRNA	NR_049844.1
hsa-miR-5581-3p	MIR5581	NC_000001.11	37500935	37500956	1	minus	100847010	miRNA
hsa-miR-5581-5p	MIR5581	NC_000001.11	37500973	37500994	1	minus	100847010	miRNA
uncharacterized LOC105378649	LOC105378649	NC_000001.11	37531023	37538736	1	plus	105378649	lncRNA	XR_947190.3
Smad nuclear interacting protein 1	SNIP1	NC_000001.11	37534449	37554293	1	minus	79753	protein-coding	NM_024700.4	NP_078976.2	396
ferritin heavy chain 1 pseudogene 1	FTH1P1	NC_000001.11	37544563	37545458	1	plus	2496	pseudogene
ribosomal protein S27 pseudogene 9	RPS27P9	NC_000001.11	37556214	37556553	1	plus	100131572	pseudogene
dynein axonemal light intermediate chain 1	DNALI1	NC_000001.11	37556940	37566857	1	plus	7802	protein-coding	NM_003462.5	NP_003453.3	258
G protein nucleolar 2	GNL2	NC_000001.11	37566816	37595937	1	minus	29889	protein-coding	NM_013285.3	NP_037417.1	731
R-spondin 1	RSPO1	NC_000001.11	37611350	37634892	1	minus	284654	protein-coding	NM_001038633.4	NP_001033722.1	263
AFG2 interacting ribosome maturation factor	AIRIM	NC_000001.11	37681570	37692242	1	minus	54955	protein-coding	NM_017850.3	NP_060320.1	203
cell division cycle associated 8	CDCA8	NC_000001.11	37692516	37709719	1	plus	55143	protein-coding	NM_018101.4	NP_060571.1	280
EPH receptor A10	EPHA10	NC_000001.11	37713880	37765120	1	minus	284656	protein-coding	NM_173641.3	NP_775912.2	295
small nucleolar RNA U13	LOC124904835	NC_000001.11	37750202	37750302	1	plus	124904835	snoRNA	XR_007067431.1
uncharacterized LOC105378650	LOC105378650	NC_000001.11	37765729	37767316	1	minus	105378650	lncRNA	XR_947192.2
actinin alpha 4 pseudogene 2	ACTN4P2	NC_000001.11	37776637	37779538	1	plus	391026	pseudogene
valosin containing protein lysine methyltransferase pseudogene	LOC100129497	NC_000001.11	37782016	37782900	1	minus	100129497	pseudogene
mannosidase endo-alpha like	MANEAL	NC_000001.11	37793847	37801133	1	plus	149175	protein-coding	NM_152496.3	NP_689709.1	235
yrdC N6-threonylcarbamoyltransferase domain containing	YRDC	NC_000001.11	37802945	37808208	1	minus	79693	protein-coding	NM_024640.4	NP_078916.3	279
chromosome 1 open reading frame 122	C1orf122	NC_000001.11	37807790	37809454	1	plus	127687	protein-coding	NM_198446.3	NP_940848.2	110
metal regulatory transcription factor 1	MTF1	NC_000001.11	37809574	37859592	1	minus	4520	protein-coding	NM_005955.3	NP_005946.2	753
ribosomal protein S2 pseudogene 13	RPS2P13	NC_000001.11	37840845	37841680	1	plus	100270826	pseudogene
inositol polyphosphate-5-phosphatase B	INPP5B	NC_000001.11	37860697	37947057	1	minus	3633	protein-coding	NM_005540.3	NP_005531.2	913
RNA, U6 small nuclear 584, pseudogene	RNU6-584P	NC_000001.11	37885023	37885117	1	plus	106479825	pseudogene
uncharacterized LOC124904043	LOC124904043	NC_000001.11	37903177	37918656	1	plus	124904043	lncRNA	XR_007065876.1
uncharacterized LOC105378651	LOC105378651	NC_000001.11	37932050	37945801	1	plus	105378651	lncRNA	XR_001737982.2
splicing factor 3a subunit 3	SF3A3	NC_000001.11	37956975	37990022	1	minus	10946	protein-coding	NM_006802.4	NP_006793.1	501
RNA, U6 small nuclear 510, pseudogene	RNU6-510P	NC_000001.11	37991462	37991534	1	plus	106481342	pseudogene
four and a half LIM domains 3	FHL3	NC_000001.11	37996770	38005514	1	minus	2275	protein-coding	NM_004468.5	NP_004459.2	280
UTP11 small subunit processome component	UTP11	NC_000001.11	38012734	38024820	1	plus	51118	protein-coding	NM_016037.4	NP_057121.2	253
POU class 3 homeobox 1	POU3F1	NC_000001.11	38043829	38046793	1	minus	5453	protein-coding	NM_002699.4	NP_002690.3	451
MIR3659 host gene	MIR3659HG	NC_000001.11	38047134	38119530	1	plus	105378653	lncRNA	NR_168386.1
microRNA 3659	MIR3659	NC_000001.11	38089231	38089329	1	plus	100500801	miRNA	NR_037432.1
hsa-miR-3659	MIR3659	NC_000001.11	38089289	38089309	1	plus	100500801	miRNA
long intergenic non-protein coding RNA 2786	LINC02786	NC_000001.11	38129915	38141575	1	minus	105378655	lncRNA	XR_001737991.3
uncharacterized LOC105378654	LOC105378654	NC_000001.11	38141496	38219240	1	plus	105378654	lncRNA	XR_001737985.1
long intergenic non-protein coding RNA 1343	LINC01343	NC_000001.11	38209034	38214767	1	minus	339442	lncRNA	NR_038928.1
uncharacterized LOC105378657	LOC105378657	NC_000001.11	38300198	38503540	1	minus	105378657	lncRNA	XR_947210.3
tubulin beta 6 class V pseudogene 1	TUBB6P1	NC_000001.11	38383847	38384430	1	minus	100418964	pseudogene
RNA, U6 small nuclear 753, pseudogene	RNU6-753P	NC_000001.11	38396659	38396765	1	plus	106479899	pseudogene
uncharacterized LOC107984943	LOC107984943	NC_000001.11	38427583	38442939	1	minus	107984943	lncRNA	XR_001737993.2
long intergenic non-protein coding RNA 1685	LINC01685	NC_000001.11	38475196	38476484	1	plus	105378656	lncRNA	NR_146761.1
uncharacterized LOC105378658	LOC105378658	NC_000001.11	38518250	38532924	1	plus	105378658	lncRNA	XR_947211.3
uncharacterized LOC105378660	LOC105378660	NC_000001.11	38692874	38728555	1	minus	105378660	lncRNA	XR_947213.3
HSPA5 pseudogene 1	HSPA5P1	NC_000001.11	38708730	38711089	1	plus	400750	pseudogene
Ras related GTP binding C	RRAGC	NC_000001.11	38838198	38859772	1	minus	64121	protein-coding	NM_022157.4	NP_071440.1	399
RRAGC divergent transcript	RRAGC-DT	NC_000001.11	38859893	38876226	1	plus	105378663	lncRNA	NR_135048.2
GJA9-MYCBP readthrough	GJA9-MYCBP	NC_000001.11	38862490	38881626	1	minus	100527950	lncRNA	NR_037633.1
MYC binding protein	MYCBP	NC_000001.11	38862490	38873378	1	minus	26292	protein-coding	NM_012333.5	NP_036465.2	103
gap junction protein alpha 9	GJA9	NC_000001.11	38874069	38881587	1	minus	81025	protein-coding	NM_030772.5	NP_110399.2	515
rhomboid like 2	RHBDL2	NC_000001.11	38885807	38941830	1	minus	54933	protein-coding	NM_017821.5	NP_060291.2	303
uncharacterized LOC105378662	LOC105378662	NC_000001.11	38913540	38919529	1	plus	105378662	lncRNA	XR_947215.2
RNA, U6 small nuclear 605, pseudogene	RNU6-605P	NC_000001.11	38926870	38926977	1	plus	106481372	pseudogene
eukaryotic translation initiation factor 1 pseudogene 2	EIF1P2	NC_000001.11	38958103	38959080	1	minus	100288425	pseudogene
akirin 1	AKIRIN1	NC_000001.11	38991276	39006059	1	plus	79647	protein-coding	NM_024595.3	NP_078871.1	192
NADH:ubiquinone oxidoreductase subunit S5	NDUFS5	NC_000001.11	39026350	39034615	1	plus	4725	protein-coding	NM_004552.3	NP_004543.1	106
uncharacterized LOC124904088	LOC124904088	NC_000001.11	39038017	39061873	1	plus	124904088	lncRNA	XR_007065957.1
microtubule actin crosslinking factor 1	MACF1	NC_000001.11	39084167	39487138	1	plus	23499	protein-coding	NM_012090.5	NP_036222.3	5430
RNA, U6 small nuclear 608, pseudogene	RNU6-608P	NC_000001.11	39120940	39121043	1	minus	106481373	pseudogene
RNA, 5S ribosomal pseudogene 44	RNA5SP44	NC_000001.11	39154164	39154296	1	minus	100873283	pseudogene
heat shock protein family E (Hsp10) member 1 pseudogene 8	HSPE1P8	NC_000001.11	39303903	39304919	1	minus	100292290	pseudogene
uncharacterized LOC124904101	LOC124904101	NC_000001.11	39486956	39491548	1	minus	124904101	lncRNA	XR_007065978.1
bone morphogenetic protein 8a	BMP8A	NC_000001.11	39491636	39529869	1	plus	353500	protein-coding	NM_181809.4	NP_861525.2	402
tRNA-Lys (anticodon CTT) 12-1	TRK-CTT12-1	NC_000001.11	39504523	39504595	1	plus	100189464	pseudogene
3-oxoacid CoA-transferase 2 pseudogene 1	OXCT2P1	NC_000001.11	39514866	39516669	1	plus	192217	transcribed_pseudogene	NR_132962.1
peptidylprolyl isomerase E like (pseudogene)	PPIEL	NC_000001.11	39522280	39559698	1	minus	728448	transcribed_pseudogene	NR_003929.2
poly(A) binding protein cytoplasmic 4	PABPC4	NC_000001.11	39560816	39576790	1	minus	8761	protein-coding	NM_003819.4	NP_003810.1	644
PABPC4 antisense RNA 1	PABPC4-AS1	NC_000001.11	39565070	39573203	1	plus	101929516	lncRNA	NR_125979.1
small nucleolar RNA, H/ACA box 55	SNORA55	NC_000001.11	39567374	39567510	1	minus	677834	snoRNA	NR_002983.1
hes related family bHLH transcription factor with YRPW motif like	HEYL	NC_000001.11	39623435	39639643	1	minus	26508	protein-coding	NM_014571.4	NP_055386.2	328
5'-nucleotidase, cytosolic IA	NT5C1A	NC_000001.11	39651229	39672107	1	minus	84618	protein-coding	NM_032526.3	NP_115915.1	368
hippocalcin like 4	HPCAL4	NC_000001.11	39678648	39691433	1	minus	51440	protein-coding	NM_016257.4	NP_057341.1	191
coiled-coil domain containing 25 pseudogene	LOC100128091	NC_000001.11	39717975	39718793	1	plus	100128091	pseudogene
RNA, U7 small nuclear 121 pseudogene	RNU7-121P	NC_000001.11	39723566	39723627	1	minus	106480449	pseudogene
peptidylprolyl isomerase E	PPIE	NC_000001.11	39738882	39763914	1	plus	10450	protein-coding	NM_006112.4	NP_006103.1	301
bone morphogenetic protein 8b	BMP8B	NC_000001.11	39757182	39788865	1	minus	656	protein-coding	NM_001720.5	NP_001711.2	402
3-oxoacid CoA-transferase 2	OXCT2	NC_000001.11	39769523	39771348	1	minus	64064	protein-coding	NM_022120.2	NP_071403.1	517
BMP8B antisense RNA 1	BMP8B-AS1	NC_000001.11	39779969	39781424	1	plus	105378666	lncRNA	XR_947220.3
uncharacterized LOC101929536	LOC101929536	NC_000001.11	39788976	39790171	1	plus	101929536	lncRNA	NR_135805.1
uncharacterized LOC130932201	LOC130932201	NC_000001.11	39799441	39809435	1	plus	130932201	lncRNA	NR_186711.1
long intergenic non-protein coding RNA 2811	LINC02811	NC_000001.11	39801414	39817460	1	minus	107985740	lncRNA	NR_186710.1
uncharacterized LOC105378667	LOC105378667	NC_000001.11	39824146	39837955	1	plus	105378667	lncRNA	XR_947221.3
tRNA isopentenyltransferase 1	TRIT1	NC_000001.11	39838110	39883511	1	minus	54802	protein-coding	NM_017646.6	NP_060116.2	467
MYCL antisense RNA 1	MYCL-AS1	NC_000001.11	39883150	39899098	1	plus	105378668	lncRNA	NR_183424.1
MYCL proto-oncogene, bHLH transcription factor	MYCL	NC_000001.11	39895428	39901917	1	minus	4610	protein-coding	NM_005376.5	NP_005367.2	236
MFSD2 lysolipid transporter A, lysophospholipid	MFSD2A	NC_000001.11	39955145	39969956	1	plus	84879	protein-coding	NM_032793.5	NP_116182.2	530
ribosomal protein S2 pseudogene 12	RPS2P12	NC_000001.11	39962524	39963444	1	plus	650901	pseudogene
uncharacterized LOC105378669	LOC105378669	NC_000001.11	40013905	40040446	1	minus	105378669	lncRNA	XR_001738013.3
cyclase associated actin cytoskeleton regulatory protein 1	CAP1	NC_000001.11	40040240	40072648	1	plus	10487	protein-coding	NM_006367.4	NP_006358.2	475
palmitoyl-protein thioesterase 1	PPT1	NC_000001.11	40071461	40097252	1	minus	5538	protein-coding	NM_000310.4	NP_000301.1	306
OAZ1 pseudogene 1	OAZ1P1	NC_000001.11	40132709	40133576	1	plus	728602	pseudogene
uncharacterized LOC105378671	LOC105378671	NC_000001.11	40147701	40161278	1	minus	105378671	lncRNA	XR_947232.3
RLF zinc finger	RLF	NC_000001.11	40161387	40240921	1	plus	6018	protein-coding	NM_012421.4	NP_036553.2	1914
RNA, U6 small nuclear 1237, pseudogene	RNU6-1237P	NC_000001.11	40177843	40177949	1	plus	106480651	pseudogene
transmembrane and coiled-coil domains 2	TMCO2	NC_000001.11	40247937	40251684	1	plus	127391	protein-coding	NM_001008740.4	NP_001008740.1	182
zinc metallopeptidase STE24	ZMPSTE24	NC_000001.11	40258236	40294180	1	plus	10269	protein-coding	NM_005857.5	NP_005848.2	475
collagen type IX alpha 2 chain	COL9A2	NC_000001.11	40300489	40317286	1	minus	1298	protein-coding	NM_001852.4	NP_001843.1	689
ribosomal protein L21 pseudogene 20	RPL21P20	NC_000001.11	40333042	40333598	1	minus	388621	pseudogene
small ArfGAP2	SMAP2	NC_000001.11	40344834	40423326	1	plus	64744	protein-coding	NM_022733.3	NP_073570.1	429
ZFP69 zinc finger protein B	ZFP69B	NC_000001.11	40450064	40463715	1	plus	65243	protein-coding	NM_023070.3	NP_075558.2	534
ZFP69 zinc finger protein	ZFP69	NC_000001.11	40477290	40496343	1	plus	339559	protein-coding	NM_198494.3	NP_940896.2	526
EXO5 divergent transcript	EXO5-DT	NC_000001.11	40491025	40508695	1	minus	105378672	lncRNA	NR_187365.1
exonuclease 5	EXO5	NC_000001.11	40508767	40516038	1	plus	64789	protein-coding	NM_022774.3	NP_073611.1	373
uncharacterized LOC124904149	LOC124904149	NC_000001.11	40530578	40531546	1	minus	124904149	lncRNA	XR_007066022.1
zinc finger protein 684	ZNF684	NC_000001.11	40531637	40548167	1	plus	127396	protein-coding	NM_152373.4	NP_689586.3	378
eukaryotic translation initiation factor 2 subunit gamma pseudogene	LOC100328982	NC_000001.11	40559340	40561055	1	plus	100328982	pseudogene
uncharacterized LOC105378673	LOC105378673	NC_000001.11	40563189	40568566	1	plus	105378673	lncRNA	XR_947235.2
general transcription factor IIF subunit 2 pseudogene 2	GTF2F2P2	NC_000001.11	40593633	40594323	1	minus	728633	pseudogene
regulating synaptic membrane exocytosis 3	RIMS3	NC_000001.11	40620680	40692066	1	minus	9783	protein-coding	NM_014747.3	NP_055562.2	308
uncharacterized LOC105378675	LOC105378675	NC_000001.11	40658033	40667676	1	plus	105378675	lncRNA	XR_947237.3
NFYC antisense RNA 1	NFYC-AS1	NC_000001.11	40689080	40692261	1	minus	100130557	lncRNA	NR_024567.1
nuclear transcription factor Y subunit gamma	NFYC	NC_000001.11	40691704	40771603	1	plus	4802	protein-coding	NM_014223.5	NP_055038.2	335
microRNA 30e	MIR30E	NC_000001.11	40754355	40754446	1	plus	407034	miRNA	NR_029846.1
hsa-miR-30e-5p	MIR30E	NC_000001.11	40754371	40754392	1	plus	407034	miRNA
hsa-miR-30e-3p	MIR30E	NC_000001.11	40754413	40754434	1	plus	407034	miRNA
microRNA 30c-1	MIR30C1	NC_000001.11	40757284	40757372	1	plus	407031	miRNA	NR_029833.1
hsa-miR-30c-5p	MIR30C1	NC_000001.11	40757300	40757322	1	plus	407031	miRNA
hsa-miR-30c-1-3p	MIR30C1	NC_000001.11	40757339	40757360	1	plus	407031	miRNA
potassium voltage-gated channel subfamily Q member 4	KCNQ4	NC_000001.11	40783787	40840452	1	plus	9132	protein-coding	NM_004700.4	NP_004691.2	695
RNA, 7SL, cytoplasmic 326, pseudogene	RN7SL326P	NC_000001.11	40804846	40805141	1	plus	106479342	pseudogene
uncharacterized LOC105378676	LOC105378676	NC_000001.11	40848097	40857494	1	minus	105378676	lncRNA	XR_947239.2
Cbp/p300 interacting transactivator with Glu/Asp rich carboxy-terminal domain 4	CITED4	NC_000001.11	40861054	40862363	1	minus	163732	protein-coding	NM_133467.3	NP_597724.1	184
uncharacterized LOC124904157	LOC124904157	NC_000001.11	40862384	40866931	1	plus	124904157	lncRNA	XR_007066024.1
protein phosphatase 2 catalytic subunit alpha pseudogene	LOC100128362	NC_000001.11	40938102	40939760	1	minus	100128362	pseudogene
UBE2V1 pseudogene 8	UBE2V1P8	NC_000001.11	40942042	40942518	1	minus	102724706	pseudogene
CTP synthase 1	CTPS1	NC_000001.11	40979696	41012565	1	plus	1503	protein-coding	NM_001905.4	NP_001896.2	591
SLFNL1 antisense RNA 1	SLFNL1-AS1	NC_000001.11	41014590	41043890	1	plus	100507178	lncRNA	NR_037868.1
schlafen like 1	SLFNL1	NC_000001.11	41015597	41021725	1	minus	200172	protein-coding	NM_144990.4	NP_659427.3	407
Scm polycomb group protein homolog 1	SCMH1	NC_000001.11	41027202	41242306	1	minus	22955	protein-coding	NM_012236.4	NP_036368.1	591
ribosomal protein L23a pseudogene 17	RPL23AP17	NC_000001.11	41098799	41099183	1	plus	100271138	pseudogene
SCMH1 divergent transcript	SCMH1-DT	NC_000001.11	41242358	41264558	1	plus	102723924	lncRNA	NR_186015.1
ribosomal protein L36a pseudogene 9	RPL36AP9	NC_000001.11	41264418	41264879	1	minus	100271139	pseudogene
uncharacterized LOC124904158	LOC124904158	NC_000001.11	41302918	41305943	1	minus	124904158	lncRNA	XR_007066026.1
uncharacterized LOC124904159	LOC124904159	NC_000001.11	41322850	41334597	1	plus	124904159	lncRNA	XR_007066027.1
forkhead box O6	FOXO6	NC_000001.11	41361434	41383590	1	plus	100132074	protein-coding	NM_001291281.3	NP_001278210.2	559
FOXO6 antisense RNA 1	FOXO6-AS1	NC_000001.11	41375004	41375669	1	minus	101929901	lncRNA	NR_135817.1
uncharacterized LOC105378678	LOC105378678	NC_000001.11	41426381	41464989	1	plus	105378678	lncRNA	XR_007066028.1
RNA, 5S ribosomal pseudogene 45	RNA5SP45	NC_000001.11	41466937	41467028	1	minus	100873284	pseudogene
endothelin 2	EDN2	NC_000001.11	41478775	41484683	1	minus	1907	protein-coding	NM_001956.5	NP_001947.1	178
HIVEP zinc finger 3	HIVEP3	NC_000001.11	41506365	42035934	1	minus	59269	protein-coding	NM_024503.5	NP_078779.2	2406
vir like m6A methyltransferase associated pseudogene	LOC100418723	NC_000001.11	41542068	41544148	1	plus	100418723	pseudogene
uncharacterized LOC128125817	LOC128125817	NC_000001.11	41628749	41628816	1	minus	128125817	protein-coding	NM_001415000.1	NP_001401929.1	26
uncharacterized LOC124904160	LOC124904160	NC_000001.11	41981532	41997018	1	plus	124904160	lncRNA	XR_007066031.1
heterogeneous nuclear ribonucleoprotein F pseudogene 1	HNRNPFP1	NC_000001.11	42040545	42042845	1	plus	644449	pseudogene
uncharacterized LOC124904161	LOC124904161	NC_000001.11	42045223	42051778	1	plus	124904161	lncRNA	XR_007066032.1
guanylate cyclase activator 2B	GUCA2B	NC_000001.11	42153410	42155820	1	plus	2981	protein-coding	NM_007102.3	NP_009033.1	112
guanylate cyclase activator 2A	GUCA2A	NC_000001.11	42162690	42164745	1	minus	2980	protein-coding	NM_033553.3	NP_291031.2	115
forkhead box J3	FOXJ3	NC_000001.11	42176548	42335880	1	minus	22887	protein-coding	NM_014947.5	NP_055762.3	622
ribosomal modification protein rimK like family member A	RIMKLA	NC_000001.11	42380792	42424232	1	plus	284716	protein-coding	NM_173642.4	NP_775913.2	391
ribosomal protein S15a pseudogene 8	RPS15AP8	NC_000001.11	42412352	42412824	1	minus	100271143	pseudogene
zinc finger MYND-type containing 12	ZMYND12	NC_000001.11	42430329	42456022	1	minus	84217	protein-coding	NM_032257.5	NP_115633.3	365
coiled-coil domain containing 30	CCDC30	NC_000001.11	42456107	42657190	1	plus	728621	protein-coding	NM_001080850.4	NP_001074319.1	783
phosphopantothenoylcysteine synthetase	PPCS	NC_000001.11	42456341	42473417	1	plus	79717	protein-coding	NM_024664.4	NP_078940.2	311
RPS3A pseudogene 11	RPS3AP11	NC_000001.11	42491715	42492513	1	plus	100270904	pseudogene
TMSB4X pseudogene 1	TMSB4XP1	NC_000001.11	42499796	42500414	1	minus	7115	pseudogene
RNA, U6 small nuclear 536, pseudogene	RNU6-536P	NC_000001.11	42569034	42569138	1	plus	106481350	pseudogene
uncharacterized LOC124904162	LOC124904162	NC_000001.11	42570821	42675806	1	minus	124904162	lncRNA	XR_007066033.1
peptidylprolyl isomerase H	PPIH	NC_000001.11	42658423	42681654	1	plus	10465	protein-coding	NM_006347.4	NP_006338.1	177
Y-box binding protein 1	YBX1	NC_000001.11	42682418	42703805	1	plus	4904	protein-coding	NM_004559.5	NP_004550.2	324
claudin 19	CLDN19	NC_000001.11	42733093	42740236	1	minus	149461	protein-coding	NM_148960.3	NP_683763.2	224
prolyl 3-hydroxylase 1	P3H1	NC_000001.11	42746374	42767028	1	minus	64175	protein-coding	NM_022356.4	NP_071751.3	736
chromosome 1 open reading frame 50	C1orf50	NC_000001.11	42767249	42779491	1	plus	79078	protein-coding	NM_024097.4	NP_077002.2	199
TMEM269 divergent transcript	TMEM269-DT	NC_000001.11	42776666	42784895	1	minus	105378683	lncRNA	NR_133055.1
transmembrane protein 269	TMEM269	NC_000001.11	42784991	42800827	1	plus	100129924	protein-coding	NM_001354602.2	NP_001341531.2	203
uncharacterized LOC107984946	LOC107984946	NC_000001.11	42788321	42793669	1	minus	107984946	lncRNA	XR_001738020.2
small vasohibin binding protein	SVBP	NC_000001.11	42807052	42817397	1	minus	374969	protein-coding	NM_199342.4	NP_955374.1	66
erythroblast membrane associated protein (Scianna blood group)	ERMAP	NC_000001.11	42817122	42844991	1	plus	114625	protein-coding	NM_018538.4	NP_061008.2	475
uncharacterized LOC124904163	LOC124904163	NC_000001.11	42831900	42837659	1	minus	124904163	lncRNA	XR_007066035.1
ZNF691 divergent transcript	ZNF691-DT	NC_000001.11	42841895	42846414	1	minus	122152325	lncRNA	NR_186083.1
zinc finger protein 691	ZNF691	NC_000001.11	42846613	42852477	1	plus	51058	protein-coding	NM_015911.4	NP_056995.1	284
uncharacterized LOC339539	LOC339539	NC_000001.11	42857622	42888792	1	plus	339539	lncRNA	NR_104171.1
transmembrane channel like 6 pseudogene	LOC100420252	NC_000001.11	42886351	42888721	1	minus	100420252	pseudogene
makorin ring finger protein 8, pseudogene	MKRN8P	NC_000001.11	42889631	42892440	1	minus	391033	pseudogene
ATPase H+ transporting V1 subunit E1 pseudogene 1	ATP6V1E1P1	NC_000001.11	42903114	42904112	1	plus	343515	pseudogene
solute carrier family 2 member 1	SLC2A1	NC_000001.11	42925353	42958868	1	minus	6513	protein-coding	NM_006516.4	NP_006507.2	492
ATPase H+ transporting V0 subunit c pseudogene 4	ATP6V0CP4	NC_000001.11	42952263	42952672	1	minus	112436690	pseudogene
SLC2A1 divergent transcript	SLC2A1-DT	NC_000001.11	42959049	42983358	1	plus	440584	lncRNA	NR_033967.1
RNA, U6 small nuclear 880, pseudogene	RNU6-880P	NC_000001.11	42991438	42991543	1	plus	106479955	pseudogene
uncharacterized LOC124904715	LOC124904715	NC_000001.11	43023549	43023637	1	minus	124904715	pseudogene
cilia and flagella associated protein 144	CFAP144	NC_000001.11	43142962	43156396	1	plus	440585	protein-coding	NM_001101376.3	NP_001094846.2	134
EBNA1 binding protein 2	EBNA1BP2	NC_000001.11	43164174	43172570	1	minus	10969	protein-coding	NM_006824.3	NP_006815.2	306
microRNA 6733	MIR6733	NC_000001.11	43171652	43171712	1	minus	102465439	miRNA	NR_106791.1
hsa-miR-6733-3p	MIR6733	NC_000001.11	43171652	43171671	1	minus	102465439	miRNA
hsa-miR-6733-5p	MIR6733	NC_000001.11	43171686	43171707	1	minus	102465439	miRNA
cilia and flagella associated protein 57	CFAP57	NC_000001.11	43172330	43254358	1	plus	149465	protein-coding	NM_152498.3	NP_689711.2	698
uncharacterized LOC105378685	LOC105378685	NC_000001.11	43181682	43250594	1	minus	105378685	lncRNA	XR_007066037.1
RNA, 5S ribosomal pseudogene 46	RNA5SP46	NC_000001.11	43196417	43196536	1	plus	100873285	pseudogene
uncharacterized LOC124904164	LOC124904164	NC_000001.11	43237346	43247877	1	minus	124904164	lncRNA	XR_007066042.1
transmembrane protein 125	TMEM125	NC_000001.11	43269983	43274002	1	plus	128218	protein-coding	NM_144626.3	NP_653227.1	219
chromosome 1 open reading frame 210	C1orf210	NC_000001.11	43281877	43285857	1	minus	149466	protein-coding	NM_182517.3	NP_872323.1	113
tyrosine kinase with immunoglobulin like and EGF like domains 1	TIE1	NC_000001.11	43300982	43323108	1	plus	7075	protein-coding	NM_005424.5	NP_005415.1	1138
MPL proto-oncogene, thrombopoietin receptor	MPL	NC_000001.11	43337818	43354466	1	plus	4352	protein-coding	NM_005373.3	NP_005364.1	635
CDC20 divergent transcript	CDC20-DT	NC_000001.11	43354684	43358673	1	minus	105378687	lncRNA	NR_183646.1
cell division cycle 20	CDC20	NC_000001.11	43358981	43363203	1	plus	991	protein-coding	NM_001255.3	NP_001246.2	499
ELOVL fatty acid elongase 1	ELOVL1	NC_000001.11	43363401	43368011	1	minus	64834	protein-coding	NM_022821.4	NP_073732.1	279
microRNA 6734	MIR6734	NC_000001.11	43364648	43364715	1	minus	102466723	miRNA	NR_106792.1
hsa-miR-6734-3p	MIR6734	NC_000001.11	43364648	43364670	1	minus	102466723	miRNA
hsa-miR-6734-5p	MIR6734	NC_000001.11	43364688	43364710	1	minus	102466723	miRNA
uncharacterized LOC112268225	LOC112268225	NC_000001.11	43368212	43379199	1	plus	112268225	lncRNA	XR_007066048.1
mediator complex subunit 8	MED8	NC_000001.11	43383917	43389800	1	minus	112950	protein-coding	NM_052877.5	NP_443109.2	301
MED8 antisense RNA 1	MED8-AS1	NC_000001.11	43385049	43385726	1	plus	107984947	lncRNA	XR_001738027.1
SZT2 subunit of KICSTOR complex	SZT2	NC_000001.11	43389899	43454247	1	plus	23334	protein-coding	NM_015284.4	NP_056099.3	3375
SZT2 antisense RNA 1	SZT2-AS1	NC_000001.11	43447776	43448644	1	minus	100873952	lncRNA	NR_046744.1
microRNA 6735	MIR6735	NC_000001.11	43448539	43448611	1	plus	102465440	miRNA	NR_106793.1
hsa-miR-6735-5p	MIR6735	NC_000001.11	43448544	43448568	1	plus	102465440	miRNA
hsa-miR-6735-3p	MIR6735	NC_000001.11	43448590	43448611	1	plus	102465440	miRNA
hydroxypyruvate isomerase (putative)	HYI	NC_000001.11	43450607	43453931	1	minus	81888	protein-coding	NM_031207.6	NP_112484.3	247
HYI antisense RNA 1	HYI-AS1	NC_000001.11	43453927	43456999	1	plus	100873923	lncRNA	NR_174945.1
protein tyrosine phosphatase receptor type F	PTPRF	NC_000001.11	43522051	43623666	1	plus	5792	protein-coding	NM_002840.5	NP_002831.2	1907
lysine demethylase 4A	KDM4A	NC_000001.11	43650149	43705518	1	plus	9682	protein-coding	NM_014663.3	NP_055478.2	1064
uncharacterized LOC124904165	LOC124904165	NC_000001.11	43663630	43667832	1	minus	124904165	lncRNA	XR_007066050.1
KDM4A antisense RNA 1	KDM4A-AS1	NC_000001.11	43699724	43707341	1	minus	100132774	lncRNA	NR_033827.1
ST3 beta-galactoside alpha-2,3-sialyltransferase 3	ST3GAL3	NC_000001.11	43707536	43931159	1	plus	6487	protein-coding	NM_006279.5	NP_006270.1	375
ST3GAL3 antisense RNA 1	ST3GAL3-AS1	NC_000001.11	43709392	43727343	1	minus	101929592	lncRNA	NR_125986.1
uncharacterized LOC124904721	LOC124904721	NC_000001.11	43716471	43716564	1	plus	124904721	pseudogene
uncharacterized LOC124904166	LOC124904166	NC_000001.11	43771590	43774240	1	plus	124904166	lncRNA	XR_007066051.1
microRNA 6079	MIR6079	NC_000001.11	43838622	43838683	1	plus	102464830	miRNA	NR_106727.1
hsa-miR-6079	MIR6079	NC_000001.11	43838657	43838680	1	plus	102464830	miRNA
SHMT1 pseudogene 1	SHMT1P1	NC_000001.11	43849421	43851952	1	minus	6471	pseudogene
artemin	ARTN	NC_000001.11	43933801	43937240	1	plus	9048	protein-coding	NM_057090.3	NP_476431.2	228
long intergenic non-protein coding RNA 2918	LINC02918	NC_000001.11	43937896	43940541	1	minus	105378688	lncRNA	XR_947283.2
uncharacterized LOC101929609	LOC101929609	NC_000001.11	43944355	43946599	1	minus	101929609	lncRNA	NR_188534.1
importin 13	IPO13	NC_000001.11	43946950	43968022	1	plus	9670	protein-coding	NM_014652.4	NP_055467.3	963
diphthamide biosynthesis 2	DPH2	NC_000001.11	43970010	43973369	1	plus	1802	protein-coding	NM_001384.5	NP_001375.2	489
uncharacterized LOC124904167	LOC124904167	NC_000001.11	43973365	43974865	1	minus	124904167	lncRNA	XR_007066052.1
ATPase H+ transporting V0 subunit b	ATP6V0B	NC_000001.11	43974960	43978295	1	plus	533	protein-coding	NM_004047.5	NP_004038.1	205
beta-1,4-galactosyltransferase 2	B4GALT2	NC_000001.11	43979210	43991171	1	plus	8704	protein-coding	NM_003780.5	NP_003771.1	372
coiled-coil domain containing 24	CCDC24	NC_000001.11	43991599	43996528	1	plus	149473	protein-coding	NM_152499.4	NP_689712.1	307
solute carrier family 6 member 9	SLC6A9	NC_000001.11	43996483	44031462	1	minus	6536	protein-coding	NM_006934.4	NP_008865.2	652
uncharacterized LOC107984948	LOC107984948	NC_000001.11	44030414	44040436	1	plus	107984948	lncRNA	XR_001738029.2
uncharacterized LOC124904168	LOC124904168	NC_000001.11	44032543	44035774	1	minus	124904168	lncRNA	XR_007066055.1
KLF transcription factor 17	KLF17	NC_000001.11	44043927	44135140	1	plus	128209	protein-coding	NM_173484.4	NP_775755.3	389
uncharacterized LOC124904169	LOC124904169	NC_000001.11	44044803	44075089	1	minus	124904169	lncRNA	XR_007066056.1
keratin 8 pseudogene 47	KRT8P47	NC_000001.11	44103063	44104705	1	minus	644743	pseudogene
RNA, 7SL, cytoplasmic 479, pseudogene	RN7SL479P	NC_000001.11	44117098	44117397	1	minus	106479398	pseudogene
small nuclear ribonucleoprotein Sm D1 pseudogene	LOC100129492	NC_000001.11	44122054	44122595	1	minus	100129492	pseudogene
KLF transcription factor 18	KLF18	NC_000001.11	44137821	44141631	1	minus	105378952	protein-coding	NM_001358438.1	NP_001345367.1	1052
zinc finger protein 146 pseudogene	LOC100419796	NC_000001.11	44150786	44151845	1	minus	100419796	pseudogene
oocyte secreted protein 1 pseudogene 1	OOSP1P1	NC_000001.11	44155028	44155301	1	minus	106480251	pseudogene
uncharacterized LOC124904170	LOC124904170	NC_000001.11	44172749	44174625	1	minus	124904170	lncRNA	XR_007066057.1
metaxin 3 pseudogene	LOC100130714	NC_000001.11	44187939	44189099	1	minus	100130714	pseudogene
DNA methyltransferase 1 associated protein 1	DMAP1	NC_000001.11	44213471	44220673	1	plus	55929	protein-coding	NM_019100.5	NP_061973.1	467
ERI1 exoribonuclease family member 3	ERI3	NC_000001.11	44221070	44355279	1	minus	79033	protein-coding	NM_024066.3	NP_076971.1	337
ERI3 intronic transcript 1	ERI3-IT1	NC_000001.11	44222595	44244283	1	minus	100874278	lncRNA	NR_046817.1
small nucleolar RNA, H/ACA box 110	SNORA110	NC_000001.11	44252344	44252559	1	minus	106635545	snoRNA	NR_132966.1
RNA, U6 small nuclear 369, pseudogene	RNU6-369P	NC_000001.11	44390722	44390823	1	plus	106479730	pseudogene
ring finger protein 220	RNF220	NC_000001.11	44404783	44651724	1	plus	55182	protein-coding	NM_018150.4	NP_060620.2	566
microRNA 5584	MIR5584	NC_000001.11	44545493	44545552	1	plus	100847089	miRNA	NR_049849.1
hsa-miR-5584-5p	MIR5584	NC_000001.11	44545493	44545514	1	plus	100847089	miRNA
hsa-miR-5584-3p	MIR5584	NC_000001.11	44545531	44545552	1	plus	100847089	miRNA
uncharacterized LOC107984950	LOC107984950	NC_000001.11	44635238	44649666	1	minus	107984950	lncRNA	XR_001738031.2
transmembrane protein 53	TMEM53	NC_000001.11	44653247	44674481	1	minus	79639	protein-coding	NM_024587.4	NP_078863.2	277
small nucleolar RNA, C/D box 145	SNORD145	NC_000001.11	44670957	44671056	1	minus	109623472	snoRNA	NR_145816.1
armadillo like helical domain containing 1	ARMH1	NC_000001.11	44674714	44725591	1	plus	339541	protein-coding	NM_001145636.2	NP_001139108.1	440
uncharacterized LOC105378690	LOC105378690	NC_000001.11	44688314	44724828	1	minus	105378690	lncRNA	XR_947286.4
RNA, U5F small nuclear 1	RNU5F-1	NC_000001.11	44721786	44721901	1	minus	26828	snRNA	NR_002753.5
RNA, U5D small nuclear 1	RNU5D-1	NC_000001.11	44731069	44731168	1	minus	26830	snRNA	NR_002755.3
kinesin family member 2C	KIF2C	NC_000001.11	44739837	44767767	1	plus	11004	protein-coding	NM_006845.4	NP_006836.2	725
small nucleolar RNA, C/D box 160	SNORD160	NC_000001.11	44762035	44762107	1	plus	109623476	snoRNA	NR_145793.1
ribosomal protein S8	RPS8	NC_000001.11	44775540	44778779	1	plus	6202	protein-coding	NM_001012.2	NP_001003.1	208
small nucleolar RNA, C/D box 55	SNORD55	NC_000001.11	44775865	44775938	1	plus	26811	snoRNA	NR_000015.2
small nucleolar RNA, C/D box 46	SNORD46	NC_000001.11	44776492	44776589	1	plus	94161	snoRNA	NR_000024.2
small nucleolar RNA, C/D box 38A	SNORD38A	NC_000001.11	44777842	44777912	1	plus	94162	snoRNA	NR_001456.1
small nucleolar RNA, C/D box 38B	SNORD38B	NC_000001.11	44778390	44778458	1	plus	94163	snoRNA	NR_001457.1
ribosomal protein S15a pseudogene 11	RPS15AP11	NC_000001.11	44780285	44780745	1	minus	644790	pseudogene
bestrophin 4	BEST4	NC_000001.11	44781840	44792828	1	minus	266675	protein-coding	NM_153274.3	NP_695006.1	473
polo like kinase 3	PLK3	NC_000001.11	44800377	44805990	1	plus	1263	protein-coding	NM_004073.4	NP_004064.2	646
dynein light chain Tctex-type 4	DYNLT4	NC_000001.11	44805893	44807351	1	minus	343521	protein-coding	NM_001013632.4	NP_001013654.1	221
BTB domain containing 19	BTBD19	NC_000001.11	44808523	44815585	1	plus	149478	protein-coding	NM_001136537.3	NP_001130009.1	291
patched 2	PTCH2	NC_000001.11	44819845	44843253	1	minus	8643	protein-coding	NM_003738.5	NP_003729.3	1203
RNA, U5E small nuclear 6, pseudogene	RNU5E-6P	NC_000001.11	44819883	44819997	1	minus	100873832	pseudogene
uncharacterized LOC107984952	LOC107984952	NC_000001.11	44820479	44821994	1	plus	107984952	lncRNA	XR_001738036.3
eukaryotic translation initiation factor 2B subunit gamma	EIF2B3	NC_000001.11	44850522	44986595	1	minus	8891	protein-coding	NM_020365.5	NP_065098.1	452
RNA, 5S ribosomal pseudogene 47	RNA5SP47	NC_000001.11	44932323	44932431	1	plus	100873286	pseudogene
cyclin B1 interacting protein 1 pseudogene 1	CCNB1IP1P1	NC_000001.11	44958093	44959574	1	plus	728887	pseudogene
peptidylprolyl isomerase A pseudogene 35	PPIAP35	NC_000001.11	44988146	44988770	1	minus	128192	pseudogene
mitochondrial ribosomal protein S17 pseudogene 1	MRPS17P1	NC_000001.11	44991677	44992265	1	minus	359803	pseudogene
HECT domain E3 ubiquitin protein ligase 3	HECTD3	NC_000001.11	45002548	45011324	1	minus	79654	protein-coding	NM_024602.6	NP_078878.3	861
uroporphyrinogen decarboxylase	UROD	NC_000001.11	45012254	45015575	1	plus	7389	protein-coding	NM_000374.5	NP_000365.3	367
zinc finger SWIM-type containing 5	ZSWIM5	NC_000001.11	45016399	45206605	1	minus	57643	protein-coding	NM_020883.2	NP_065934.1	1185
oligosaccharyltransferase complex subunit pseudogene 5	OSTCP5	NC_000001.11	45069780	45070454	1	minus	100874386	pseudogene
uncharacterized LOC105378691	LOC105378691	NC_000001.11	45295812	45303746	1	minus	105378691	lncRNA	XR_947287.4
long intergenic non-protein coding RNA 1144	LINC01144	NC_000001.11	45303910	45305619	1	plus	400752	lncRNA	NR_024270.1
4-hydroxyphenylpyruvate dioxygenase like	HPDL	NC_000001.11	45326895	45328710	1	plus	84842	protein-coding	NM_032756.4	NP_116145.1	371
mutY DNA glycosylase	MUTYH	NC_000001.11	45329242	45340440	1	minus	4595	protein-coding	NM_012222.3	NP_036354.1	546
target of EGR1, exonuclease	TOE1	NC_000001.11	45340170	45343973	1	plus	114034	protein-coding	NM_025077.4	NP_079353.3	510
testis associated actin remodelling kinase 2	TESK2	NC_000001.11	45343883	45491163	1	minus	10420	protein-coding	NM_007170.3	NP_009101.2	571
uncharacterized LOC124904849	LOC124904849	NC_000001.11	45358652	45358748	1	minus	124904849	pseudogene
peptidylprolyl isomerase A pseudogene 36	PPIAP36	NC_000001.11	45415020	45415344	1	plus	111082961	pseudogene
CCDC163 homolog	CCDC163	NC_000001.11	45493866	45500073	1	minus	126661	protein-coding	NM_001102601.3	NP_001096071.1	145
metabolism of cobalamin associated C	MMACHC	NC_000001.11	45500300	45513382	1	plus	25974	protein-coding	NM_015506.3	NP_056321.2	282
peroxiredoxin 1	PRDX1	NC_000001.11	45511051	45522890	1	minus	5052	protein-coding	NM_002574.4	NP_002565.1	199
high mobility group box 1 pseudogene 48	HMGB1P48	NC_000001.11	45530822	45532621	1	plus	100128639	pseudogene
aldo-keto reductase family 1 member A1	AKR1A1	NC_000001.11	45550826	45570049	1	plus	10327	protein-coding	NM_006066.4	NP_006057.1	325
nuclear autoantigenic sperm protein	NASP	NC_000001.11	45584041	45618893	1	plus	4678	protein-coding	NM_002482.4	NP_002473.2	788
coiled-coil domain containing 17	CCDC17	NC_000001.11	45620044	45624054	1	minus	149483	protein-coding	NM_001114938.3	NP_001108410.2	622
GC-rich promoter binding protein 1 like 1	GPBP1L1	NC_000001.11	45627304	45688110	1	minus	60313	protein-coding	NM_021639.5	NP_067652.1	474
ribosomal protein S15a pseudogene 10	RPS15AP10	NC_000001.11	45645772	45646685	1	minus	728963	transcribed_pseudogene	NR_026768.1
ribosomal protein L7a pseudogene 16	RPL7AP16	NC_000001.11	45650978	45651850	1	minus	100270896	pseudogene
transmembrane protein 69	TMEM69	NC_000001.11	45688181	45694436	1	plus	51249	protein-coding	NM_016486.4	NP_057570.2	247
intracisternal A particle-promoted polypeptide	IPP	NC_000001.11	45694324	45750653	1	minus	3652	protein-coding	NM_005897.3	NP_005888.1	584
uncharacterized LOC105378693	LOC105378693	NC_000001.11	45750949	45760837	1	plus	105378693	lncRNA	XR_947289.2
ribosomal protein L6 pseudogene 1	RPL6P1	NC_000001.11	45781261	45781958	1	plus	440587	pseudogene
microtubule associated serine/threonine kinase 2	MAST2	NC_000001.11	45803612	46036122	1	plus	23139	protein-coding	NM_015112.3	NP_055927.2	1798
translation machinery associated 16 homolog pseudogene 2	TMA16P2	NC_000001.11	45845343	45847719	1	minus	100101407	pseudogene
uncharacterized LOC105378694	LOC105378694	NC_000001.11	45867884	45909234	1	minus	105378694	lncRNA	XR_001738037.3
P3R3URF-PIK3R3 readthrough	P3R3URF-PIK3R3	NC_000001.11	46040140	46176488	1	minus	110117499	protein-coding	NM_001303427.2	NP_001290356.1	507
phosphoinositide-3-kinase regulatory subunit 3	PIK3R3	NC_000001.11	46040140	46174901	1	minus	8503	protein-coding	NM_003629.4	NP_003620.3	461
uncharacterized LOC124904171	LOC124904171	NC_000001.11	46052229	46053929	1	plus	124904171	lncRNA	XR_007066061.1
COX7B pseudogene 4	COX7BP4	NC_000001.11	46104950	46105175	1	plus	127460871	pseudogene
uncharacterized LOC101929626	LOC101929626	NC_000001.11	46133371	46139081	1	plus	101929626	lncRNA	NR_125987.1
tetraspanin 1	TSPAN1	NC_000001.11	46175087	46196489	1	plus	10103	protein-coding	NM_005727.4	NP_005718.2	241
PIK3R3 upstream open reading frame	P3R3URF	NC_000001.11	46175486	46176488	1	minus	110117498	protein-coding	NM_001328655.2	NP_001315584.1	95
protein O-linked mannose N-acetylglucosaminyltransferase 1 (beta 1,2-)	POMGNT1	NC_000001.11	46188683	46220305	1	minus	55624	protein-coding	NM_017739.4	NP_060209.4	660
leucine rich adaptor protein 1	LURAP1	NC_000001.11	46203334	46221256	1	plus	541468	protein-coding	NM_001013615.3	NP_001013633.1	239
RAD54 like	RAD54L	NC_000001.11	46247688	46278473	1	plus	8438	protein-coding	NM_003579.4	NP_003570.2	747
leucine rich repeat containing 41	LRRC41	NC_000001.11	46277462	46303616	1	minus	10489	protein-coding	NM_006369.5	NP_006360.3	812
ubiquinol-cytochrome c reductase hinge protein	UQCRH	NC_000001.11	46303698	46316776	1	plus	7388	protein-coding	NM_006004.4	NP_005995.2	91
NOP2/Sun RNA methyltransferase 4	NSUN4	NC_000001.11	46340807	46385199	1	plus	387338	protein-coding	NM_199044.4	NP_950245.2	384
fatty acid amide hydrolase	FAAH	NC_000001.11	46394317	46413845	1	plus	2166	protein-coding	NM_001441.3	NP_001432.2	579
fatty acid amide hydrolase pseudogene 1	FAAHP1	NC_000001.11	46433827	46445702	1	plus	729041	transcribed_pseudogene	NR_045483.1
long intergenic non-protein coding RNA 1398	LINC01398	NC_000001.11	46446673	46449704	1	minus	101929651	lncRNA	NR_121680.1
diencephalon/mesencephalon homeobox 1	DMBX1	NC_000001.11	46489836	46516216	1	plus	127343	protein-coding	NM_147192.4	NP_671725.1	382
transmembrane protein 275	TMEM275	NC_000001.11	46532166	46535515	1	minus	105378696	protein-coding	NM_001357063.3	NP_001343992.1	177
MKNK1 antisense RNA 1	MKNK1-AS1	NC_000001.11	46538696	46570255	1	plus	100507423	lncRNA	NR_038403.1
kinocilin	KNCN	NC_000001.11	46545641	46551647	1	minus	148930	protein-coding	NM_001097611.1	NP_001091080.1	101
MAPK interacting serine/threonine kinase 1	MKNK1	NC_000001.11	46557407	46604268	1	minus	8569	protein-coding	NM_003684.7	NP_003675.3	453
MOB kinase activator 3C	MOB3C	NC_000001.11	46607719	46616811	1	minus	148932	protein-coding	NM_145279.5	NP_660322.3	216
uncharacterized LOC105378697	LOC105378697	NC_000001.11	46621695	46625821	1	minus	105378697	lncRNA	XR_947297.2
ATP synthase mitochondrial F1 complex assembly factor 1	ATPAF1	NC_000001.11	46632737	46668557	1	minus	64756	protein-coding	NM_022745.6	NP_073582.3	351
neudesin neurotrophic factor pseudogene 1	NENFP1	NC_000001.11	46665910	46666375	1	minus	106480294	pseudogene
testis expressed 38	TEX38	NC_000001.11	46668886	46673594	1	plus	374973	protein-coding	NM_001145474.4	NP_001138946.1	206
EFCAB14 antisense RNA 1	EFCAB14-AS1	NC_000001.11	46674036	46692098	1	plus	100130197	lncRNA	NR_038827.1
EF-hand calcium binding domain 14	EFCAB14	NC_000001.11	46675159	46719114	1	minus	9813	protein-coding	NM_014774.3	NP_055589.1	495
uncharacterized LOC105378698	LOC105378698	NC_000001.11	46685083	46686777	1	minus	105378698	lncRNA	XR_947298.3
uncharacterized LOC105378699	LOC105378699	NC_000001.11	46764978	46772172	1	plus	105378699	lncRNA	XR_947299.3
cytochrome P450 family 4 subfamily B member 1	CYP4B1	NC_000001.11	46799046	46819413	1	plus	1580	protein-coding	NM_000779.4	NP_000770.2	511
cytochrome P450 family 4 subfamily Z member 2, pseudogene	CYP4Z2P	NC_000001.11	46843095	46900475	1	minus	163720	transcribed_pseudogene	NR_002788.2
tubulin alpha pseudogene 8	TUBAP8	NC_000001.11	46891629	46892830	1	plus	100533627	pseudogene
cytochrome P450 family 4 subfamily A member 11	CYP4A11	NC_000001.11	46929188	46941476	1	minus	1579	protein-coding	NM_000778.4	NP_000769.2	519
cytochrome P450 family 4 subfamily X member 1	CYP4X1	NC_000001.11	46961364	47055432	1	plus	260293	protein-coding	NM_178033.2	NP_828847.1	509
cytochrome P450 family 4 subfamily A member 26, pseudogene	CYP4A26P	NC_000001.11	46967481	46967866	1	minus	107080641	pseudogene
cytochrome P450 family 4 subfamily A member 43, pseudogene	CYP4A43P	NC_000001.11	46994392	46994502	1	minus	100874495	pseudogene
cytochrome P450 family 4 subfamily A member 27, pseudogene	CYP4A27P	NC_000001.11	47000898	47001087	1	minus	100422288	pseudogene
cytochrome P450 family 4 subfamily A member 44, pseudogene	CYP4A44P	NC_000001.11	47002995	47003148	1	minus	106481791	pseudogene
uncharacterized LOC124904172	LOC124904172	NC_000001.11	47018994	47022263	1	minus	124904172	lncRNA	XR_007066062.1
cytochrome P450 family 4 subfamily Z member 1	CYP4Z1	NC_000001.11	47055525	47118318	1	plus	199974	protein-coding	NM_178134.3	NP_835235.1	505
tubulin alpha pseudogene 9	TUBAP9	NC_000001.11	47074778	47075979	1	minus	100533626	pseudogene
cytochrome P450 family 4 subfamily A member 22	CYP4A22	NC_000001.11	47137441	47149727	1	plus	284541	protein-coding	NM_001010969.4	NP_001010969.2	519
MT-ND1 pseudogene 34	MTND1P34	NC_000001.11	47164492	47165872	1	minus	100873219	pseudogene
uncharacterized LOC105378701	LOC105378701	NC_000001.11	47172217	47179395	1	minus	105378701	lncRNA	XR_947301.3
long intergenic non-protein coding RNA 853	LINC00853	NC_000001.11	47179250	47180339	1	plus	100874253	lncRNA	NR_047498.1
PDZK1 interacting protein 1	PDZK1IP1	NC_000001.11	47183582	47190036	1	minus	10158	protein-coding	NM_005764.4	NP_005755.1	114
TAL bHLH transcription factor 1, erythroid differentiation factor	TAL1	NC_000001.11	47216290	47232335	1	minus	6886	protein-coding	NM_003189.5	NP_003180.1	331
STIL centriolar assembly protein	STIL	NC_000001.11	47250139	47314896	1	minus	6491	protein-coding	NM_003035.2	NP_003026.2	1287
cytidine/uridine monophosphate kinase 1	CMPK1	NC_000001.11	47333790	47378839	1	plus	51727	protein-coding	NM_016308.3	NP_057392.1	228
long intergenic non-protein coding RNA 1389	LINC01389	NC_000001.11	47380796	47437317	1	minus	102724077	lncRNA	NR_126355.1
forkhead box E3	FOXE3	NC_000001.11	47416285	47418052	1	plus	2301	protein-coding	NM_012186.3	NP_036318.1	319
FOXD2 adjacent opposite strand RNA 1	FOXD2-AS1	NC_000001.11	47432133	47434641	1	minus	84793	lncRNA	NR_026878.1
forkhead box D2	FOXD2	NC_000001.11	47438044	47440691	1	plus	2306	protein-coding	NM_004474.4	NP_004465.3	495
ribosomal protein L21 pseudogene 24	RPL21P24	NC_000001.11	47497862	47498381	1	minus	100270880	pseudogene
uncharacterized LOC124904173	LOC124904173	NC_000001.11	47506224	47507867	1	minus	124904173	lncRNA	XR_007066065.1
ATPase H+ transporting V0 subunit e1 pseudogene 4	ATP6V0E1P4	NC_000001.11	47550196	47550750	1	plus	100874504	pseudogene
long intergenic non-protein coding RNA 1738	LINC01738	NC_000001.11	47688498	47704025	1	plus	107984953	lncRNA	XR_001738040.3
uncharacterized LOC124904174	LOC124904174	NC_000001.11	47690521	47694428	1	minus	124904174	lncRNA	XR_007066067.1
TraB domain containing 2B	TRABD2B	NC_000001.11	47760528	47997385	1	minus	388630	protein-coding	NM_001194986.2	NP_001181915.1	517
long intergenic non-protein coding RNA 2794	LINC02794	NC_000001.11	48049771	48181386	1	plus	105379778	lncRNA	XR_007066068.1
cytochrome P450 family 46 subfamily A member 4, pseudogene	CYP46A4P	NC_000001.11	48089353	48089834	1	plus	100874494	pseudogene
Skint1 like (pseudogene)	SKINT1L	NC_000001.11	48101715	48182428	1	minus	391037	transcribed_pseudogene	NR_026749.2
solute carrier family 5 member 9	SLC5A9	NC_000001.11	48222716	48248638	1	plus	200010	protein-coding	NM_001011547.3	NP_001011547.2	681
spermatogenesis associated 6	SPATA6	NC_000001.11	48261389	48472204	1	minus	54558	protein-coding	NM_019073.4	NP_061946.1	488
protein phosphatase 1 regulatory subunit 8 pseudogene 1	PPP1R8P1	NC_000001.11	48324976	48326158	1	minus	5512	pseudogene
RNA, U6 small nuclear 723, pseudogene	RNU6-723P	NC_000001.11	48344209	48344315	1	plus	106479886	pseudogene
STE20 related adaptor beta pseudogene	LOC644462	NC_000001.11	48435702	48437896	1	plus	644462	pseudogene
RNA, U4 small nuclear 61, pseudogene	RNU4-61P	NC_000001.11	48447936	48448042	1	plus	106481191	pseudogene
uncharacterized LOC124904175	LOC124904175	NC_000001.11	48470370	48482612	1	plus	124904175	lncRNA	XR_007066074.1
ribosomal protein L21 pseudogene 25	RPL21P25	NC_000001.11	48497257	48497736	1	minus	100270881	pseudogene
AGBL carboxypeptidase 4	AGBL4	NC_000001.11	48522511	50023954	1	minus	84871	protein-coding	NM_032785.4	NP_116174.3	503
BEN domain containing 5	BEND5	NC_000001.11	48727519	48776891	1	minus	79656	protein-coding	NM_024603.4	NP_078879.2	421
uncharacterized LOC105378706	LOC105378706	NC_000001.11	49025595	49050107	1	plus	105378706	lncRNA	XR_947309.3
uncharacterized LOC124904851	LOC124904851	NC_000001.11	49151390	49151503	1	plus	124904851	pseudogene
AGBL4 antisense RNA 1	AGBL4-AS1	NC_000001.11	49257411	49269294	1	plus	101929721	lncRNA	NR_125988.1
AGBL4 intronic transcript 1	AGBL4-IT1	NC_000001.11	49374201	49472085	1	minus	100874313	lncRNA	NR_046839.1
uncharacterized LOC107984954	LOC107984954	NC_000001.11	49492203	49517561	1	plus	107984954	lncRNA	XR_001738043.2
zinc finger protein 859, pseudogene	ZNF859P	NC_000001.11	49844652	49846492	1	plus	100507490	pseudogene
MT-ND2 pseudogene 29	MTND2P29	NC_000001.11	50017086	50017504	1	plus	100873233	pseudogene
uncharacterized LOC105378708	LOC105378708	NC_000001.11	50024021	50041215	1	plus	105378708	lncRNA	XR_947311.3
ELAV like RNA binding protein 4	ELAVL4	NC_000001.11	50048055	50203772	1	plus	1996	protein-coding	NM_021952.5	NP_068771.2	380
uncharacterized LOC105378709	LOC105378709	NC_000001.11	50060892	50063659	1	minus	105378709	lncRNA	XR_947312.4
ELAVL4 antisense RNA 1	ELAVL4-AS1	NC_000001.11	50173674	50175870	1	minus	107984955	lncRNA	XR_001738045.2
uncharacterized LOC105378711	LOC105378711	NC_000001.11	50206084	50258756	1	minus	105378711	lncRNA	XR_947315.4
uncharacterized LOC105378710	LOC105378710	NC_000001.11	50257640	50258202	1	plus	105378710	lncRNA	XR_947314.1
long intergenic non-protein coding RNA 2808	LINC02808	NC_000001.11	50265932	50321124	1	minus	105378712	lncRNA	XR_947317.3
ribosomal protein S2 pseudogene 11	RPS2P11	NC_000001.11	50326112	50327049	1	plus	343184	pseudogene
high mobility group box 1 pseudogene 45	HMGB1P45	NC_000001.11	50398862	50399370	1	minus	100129919	pseudogene
FCF1 pseudogene 6	FCF1P6	NC_000001.11	50405040	50406062	1	minus	100422535	pseudogene
DMRT like family A2	DMRTA2	NC_000001.11	50417550	50423443	1	minus	63950	protein-coding	NM_032110.3	NP_115486.1	542
uncharacterized LOC105378714	LOC105378714	NC_000001.11	50423546	50424872	1	plus	105378714	lncRNA	XR_947325.3
Fas associated factor 1	FAF1	NC_000001.11	50437028	50960267	1	minus	11124	protein-coding	NM_007051.3	NP_008982.1	650
FAF1 antisense RNA 1	FAF1-AS1	NC_000001.11	50441488	50471156	1	plus	105378715	lncRNA	XR_001737632.3
RNA, U6 small nuclear 1026, pseudogene	RNU6-1026P	NC_000001.11	50582404	50582511	1	plus	106480631	pseudogene
U6 spliceosomal RNA	LOC124904727	NC_000001.11	50750296	50750398	1	plus	124904727	snRNA	XR_007067274.1
PHB1 pseudogene 12	PHB1P12	NC_000001.11	50780270	50781299	1	plus	100418820	pseudogene
mitochondrial ribosomal protein S6 pseudogene 2	MRPS6P2	NC_000001.11	50846346	50847140	1	plus	359781	pseudogene
uncharacterized LOC124904176	LOC124904176	NC_000001.11	50967883	50970099	1	minus	124904176	protein-coding	XM_047437269.1	XP_047293225.1	162
cyclin dependent kinase inhibitor 2C	CDKN2C	NC_000001.11	50968706	50974634	1	plus	1031	protein-coding	NM_001262.3	NP_001253.1	168
microRNA 4421	MIR4421	NC_000001.11	51059837	51059905	1	plus	100616189	miRNA	NR_039617.1
hsa-miR-4421	MIR4421	NC_000001.11	51059879	51059900	1	plus	100616189	miRNA
microRNA 6500	MIR6500	NC_000001.11	51060018	51060103	1	plus	102466656	miRNA	NR_106754.1
hsa-miR-6500-5p	MIR6500	NC_000001.11	51060031	51060054	1	plus	102466656	miRNA
hsa-miR-6500-3p	MIR6500	NC_000001.11	51060072	51060092	1	plus	102466656	miRNA
chromosome 1 open reading frame 185	C1orf185	NC_000001.11	51102228	51152282	1	plus	284546	protein-coding	NM_001136508.2	NP_001129980.1	199
cofilin 1 pseudogene 2	CFL1P2	NC_000001.11	51157439	51158540	1	minus	391039	pseudogene
long intergenic non-protein coding RNA 1562	LINC01562	NC_000001.11	51195095	51235096	1	minus	105378716	lncRNA	NR_147076.1
mitochondrial import receptor subunit TOM5 homolog	LOC107985472	NC_000001.11	51197293	51197453	1	plus	107985472	pseudogene
small nucleolar RNA U13	LOC124904818	NC_000001.11	51231253	51231356	1	minus	124904818	snoRNA	XR_007067414.1
ring finger protein 11	RNF11	NC_000001.11	51236273	51273447	1	plus	26994	protein-coding	NM_014372.5	NP_055187.1	154
ribosomal protein S2 pseudogene 8	RPS2P8	NC_000001.11	51250562	51251494	1	minus	440589	pseudogene
tetratricopeptide repeat domain 39A	TTC39A	NC_000001.11	51287258	51345116	1	minus	22996	protein-coding	NM_001080494.3	NP_001073963.1	578
uncharacterized LOC124904177	LOC124904177	NC_000001.11	51294506	51301216	1	plus	124904177	lncRNA	XR_007066082.1
TTC39A antisense RNA 1	TTC39A-AS1	NC_000001.11	51329654	51331281	1	plus	102724097	lncRNA	NR_123731.1
epidermal growth factor receptor pathway substrate 15	EPS15	NC_000001.11	51354263	51519266	1	minus	2060	protein-coding	NM_001981.3	NP_001972.1	896
proteasome 26S subunit, non-ATPase 7 pseudogene	LOC100422413	NC_000001.11	51372202	51373400	1	plus	100422413	pseudogene
RNA, U6 small nuclear 877, pseudogene	RNU6-877P	NC_000001.11	51382308	51382414	1	plus	106480617	pseudogene
oxysterol binding protein like 9	OSBPL9	NC_000001.11	51518272	51789219	1	plus	114883	protein-coding	NM_024586.6	NP_078862.4	736
EPS15 antisense RNA 1	EPS15-AS1	NC_000001.11	51518272	51579310	1	plus	105378720	lncRNA	NR_183651.1
RNA, U6 small nuclear 1281, pseudogene	RNU6-1281P	NC_000001.11	51538625	51538729	1	minus	106480125	pseudogene
calreticulin 4, pseudogene	CALR4P	NC_000001.11	51561866	51583731	1	minus	441884	transcribed_pseudogene	NR_161259.1
uncharacterized LOC105378719	LOC105378719	NC_000001.11	51610983	51622544	1	minus	105378719	lncRNA	XR_947339.4
glyceraldehyde 3 phosphate dehydrogenase pseudogene 51	GAPDHP51	NC_000001.11	51707138	51708146	1	minus	100421271	pseudogene
solute carrier family 25 member 6 pseudogene 3	SLC25A6P3	NC_000001.11	51709083	51709939	1	plus	100422686	pseudogene
small nucleolar RNA SNORA26	LOC124900447	NC_000001.11	51724775	51724896	1	minus	124900447	snoRNA	XR_007067401.1
nardilysin convertase	NRDC	NC_000001.11	51789210	51878727	1	minus	4898	protein-coding	NM_002525.3	NP_002516.2	1219
microRNA 761	MIR761	NC_000001.11	51836344	51836402	1	minus	100313892	miRNA	NR_031580.1
hsa-miR-761	MIR761	NC_000001.11	51836375	51836396	1	minus	100313892	miRNA
tRNA splicing endonuclease subunit 15 pseudogene 2	TSEN15P2	NC_000001.11	51859775	51860223	1	plus	106480781	pseudogene
RAB3B, member RAS oncogene family	RAB3B	NC_000001.11	51907956	51990700	1	minus	5865	protein-coding	NM_002867.4	NP_002858.2	219
RNA, 5S ribosomal pseudogene 48	RNA5SP48	NC_000001.11	51973410	51973535	1	plus	100873287	pseudogene
ribosomal protein S26 pseudogene 14	RPS26P14	NC_000001.11	51980446	51980887	1	plus	100270902	pseudogene
RNA, 7SL, cytoplasmic 290, pseudogene	RN7SL290P	NC_000001.11	51995744	51996039	1	plus	106481001	pseudogene
thioredoxin domain containing 12	TXNDC12	NC_000001.11	52020131	52056171	1	minus	51060	protein-coding	NM_015913.4	NP_056997.1	172
KTI12 chromatin associated homolog	KTI12	NC_000001.11	52032103	52033810	1	minus	112970	protein-coding	NM_138417.3	NP_612426.1	354
TXNDC12 antisense RNA 1	TXNDC12-AS1	NC_000001.11	52050918	52052683	1	plus	104355143	lncRNA	NR_126385.1
basic transcription factor 3 like 4	BTF3L4	NC_000001.11	52056295	52090716	1	plus	91408	protein-coding	NM_152265.5	NP_689478.1	158
collagen alpha-2(I) chain-like	LOC107984956	NC_000001.11	52139719	52160778	1	plus	107984956	protein-coding	XM_047439476.1	XP_047295432.1	291
zinc finger FYVE-type containing 9	ZFYVE9	NC_000001.11	52142089	52346634	1	plus	9372	protein-coding	NM_004799.4	NP_004790.2	1425
RNA, 7SL, cytoplasmic 788, pseudogene	RN7SL788P	NC_000001.11	52150108	52150419	1	plus	106481135	pseudogene
alcohol dehydrogenase 5 (class III), chi polypeptide pseudogene	LOC100190934	NC_000001.11	52160006	52160601	1	minus	100190934	pseudogene
TRA2A pseudogene	LOC724060	NC_000001.11	52161045	52163481	1	minus	724060	pseudogene
PDCL3 pseudogene 6	PDCL3P6	NC_000001.11	52179815	52180694	1	plus	100419023	pseudogene
ribosomal protein L9 pseudogene 12	RPL9P12	NC_000001.11	52189905	52190309	1	minus	100270825	pseudogene
DnaJ heat shock protein family (Hsp40) member C19 pseudogene 7	DNAJC19P7	NC_000001.11	52251954	52252883	1	minus	100861458	pseudogene
anaphase promoting complex subunit 10 pseudogene 1	ANAPC10P1	NC_000001.11	52253567	52254383	1	plus	729198	pseudogene
coiled-coil and C2 domain containing 1B	CC2D1B	NC_000001.11	52350597	52366205	1	minus	200014	protein-coding	NM_032449.3	NP_115825.1	858
phospholipase A2 group XIIA pseudogene 1	PLA2G12AP1	NC_000001.11	52368480	52369345	1	plus	100420258	pseudogene
origin recognition complex subunit 1	ORC1	NC_000001.11	52372829	52409503	1	minus	4998	protein-coding	NM_004153.4	NP_004144.2	861
pre-mRNA processing factor 38A	PRPF38A	NC_000001.11	52404602	52420836	1	plus	84950	protein-coding	NM_032864.4	NP_116253.2	312
uncharacterized LOC124904850	LOC124904850	NC_000001.11	52411442	52411522	1	plus	124904850	pseudogene
terminal uridylyl transferase 4	TUT4	NC_000001.11	52423275	52553463	1	minus	23318	protein-coding	NM_015269.2	NP_056084.1	1644
uncharacterized LOC105378723	LOC105378723	NC_000001.11	52531382	52552837	1	plus	105378723	lncRNA	XR_001738048.2
eukaryotic translation elongation factor 1 gamma pseudogene 7	EEF1GP7	NC_000001.11	52573107	52573899	1	plus	645311	pseudogene
glutathione peroxidase 7	GPX7	NC_000001.11	52602371	52609051	1	plus	2882	protein-coding	NM_015696.5	NP_056511.2	187
uncharacterized LOC124904178	LOC124904178	NC_000001.11	52628721	52633455	1	minus	124904178	lncRNA	XR_007066084.1
shisa like 2A	SHISAL2A	NC_000001.11	52632788	52669683	1	plus	348378	protein-coding	NM_001042693.3	NP_001036158.1	190
cytochrome c oxidase assembly factor 7	COA7	NC_000001.11	52684449	52698347	1	minus	65260	protein-coding	NM_023077.3	NP_075565.2	231
NADH:ubiquinone oxidoreductase subunit S5 pseudogene 3	NDUFS5P3	NC_000001.11	52709081	52709557	1	plus	100288149	pseudogene
RNA, 7SL, cytoplasmic 62, pseudogene	RN7SL62P	NC_000001.11	52714399	52714695	1	plus	106479246	pseudogene
zyg-11 family member B, cell cycle regulator	ZYG11B	NC_000001.11	52726453	52827336	1	plus	79699	protein-coding	NM_024646.3	NP_078922.1	744
RNA, U2 small nuclear 30, pseudogene	RNU2-30P	NC_000001.11	52754322	52754462	1	plus	106481643	pseudogene
ribosomal protein S13 pseudogene 2	RPS13P2	NC_000001.11	52772150	52772674	1	minus	729236	pseudogene
RNA, U6 small nuclear 969, pseudogene	RNU6-969P	NC_000001.11	52805108	52805212	1	minus	106479994	pseudogene
zyg-11 family member A, cell cycle regulator	ZYG11A	NC_000001.11	52842760	52894998	1	plus	440590	protein-coding	NM_001004339.3	NP_001004339.2	759
enoyl-CoA hydratase domain containing 2	ECHDC2	NC_000001.11	52895910	52921774	1	minus	55268	protein-coding	NM_018281.4	NP_060751.2	261
translation machinery-associated protein 7-like	LOC112268226	NC_000001.11	52920405	52921993	1	plus	112268226	pseudogene
ATP synthase membrane subunit j pseudogene	LOC100652967	NC_000001.11	52925250	52925432	1	minus	100652967	pseudogene
sterol carrier protein 2	SCP2	NC_000001.11	52927276	53051698	1	plus	6342	protein-coding	NM_002979.5	NP_002970.2	547
H3 histone pseudogene 2	H3P2	NC_000001.11	52943522	52944022	1	minus	115482681	pseudogene
RRAS2 pseudogene 1	RRAS2P1	NC_000001.11	52991782	52993703	1	minus	100133211	pseudogene
tubulin beta class I pseudogene 10	TUBBP10	NC_000001.11	52994566	52996317	1	plus	100418902	pseudogene
podocan	PODN	NC_000001.11	53062213	53085494	1	plus	127435	protein-coding	NM_153703.5	NP_714914.3	613
HIG1 hypoxia inducible domain family member 1A pseudogene 11	HIGD1AP11	NC_000001.11	53073052	53073457	1	minus	100874453	pseudogene
solute carrier family 1 member 7	SLC1A7	NC_000001.11	53087183	53142638	1	minus	6512	protein-coding	NM_006671.6	NP_006662.3	560
uncharacterized LOC105379783	LOC105379783	NC_000001.11	53114829	53118621	1	plus	105379783	lncRNA	XR_007066088.1
uncharacterized LOC105378724	LOC105378724	NC_000001.11	53180443	53191428	1	plus	105378724	lncRNA	XR_947346.2
carnitine palmitoyltransferase 2 pseudogene 1	CPT2P1	NC_000001.11	53186295	53186871	1	plus	100420556	pseudogene
carnitine palmitoyltransferase 2	CPT2	NC_000001.11	53196824	53214197	1	plus	1376	protein-coding	NM_000098.3	NP_000089.1	658
CXXC motif containing zinc binding protein	CZIB	NC_000001.11	53214099	53220634	1	minus	54987	protein-coding	NM_017887.3	NP_060357.1	160
CZIB divergent transcript	CZIB-DT	NC_000001.11	53220360	53224258	1	plus	120017342	lncRNA	NR_185918.1
mago homolog, exon junction complex subunit	MAGOH	NC_000001.11	53226900	53238518	1	minus	4116	protein-coding	NM_002370.4	NP_002361.1	146
MAGOH divergent transcript	MAGOH-DT	NC_000001.11	53238610	53242783	1	plus	100507564	lncRNA	NR_038953.1
LDL receptor related protein 8	LRP8	NC_000001.11	53242364	53328070	1	minus	7804	protein-coding	NM_004631.5	NP_004622.2	963
uncharacterized LOC105378728	LOC105378728	NC_000001.11	53250892	53270840	1	plus	105378728	lncRNA	XR_947355.3
uncharacterized LOC105378726	LOC105378726	NC_000001.11	53290512	53309456	1	plus	105378726	lncRNA	XR_007066090.1
LRP8 divergent transcript	LRP8-DT	NC_000001.11	53328233	53336509	1	plus	105378732	lncRNA	NR_131923.1
uncharacterized LOC105378731	LOC105378731	NC_000001.11	53332230	53346230	1	minus	105378731	lncRNA	XR_001738057.2
long intergenic non-protein coding RNA 2812	LINC02812	NC_000001.11	53363854	53368149	1	minus	107984957	lncRNA	XR_001738058.2
solute carrier family 25 member 3 pseudogene 1	SLC25A3P1	NC_000001.11	53438370	53440020	1	minus	163742	transcribed_pseudogene	NR_002314.3
uncharacterized LOC105378733	LOC105378733	NC_000001.11	53439636	53445392	1	plus	105378733	lncRNA	XR_947371.2
DMRT like family B with proline rich C-terminal 1	DMRTB1	NC_000001.11	53459399	53467488	1	plus	63948	protein-coding	NM_033067.3	NP_149056.1	342
GLIS family zinc finger 1	GLIS1	NC_000001.11	53506239	53739164	1	minus	148979	protein-coding	NM_147193.4	NP_671726.2	620
RNA, U7 small nuclear 95 pseudogene	RNU7-95P	NC_000001.11	53688749	53688812	1	minus	106479062	pseudogene
uncharacterized LOC124904179	LOC124904179	NC_000001.11	53758269	53762021	1	minus	124904179	lncRNA	XR_007066094.1
NDC1 transmembrane nucleoporin	NDC1	NC_000001.11	53765478	53838296	1	minus	55706	protein-coding	NM_018087.5	NP_060557.3	674
small nucleolar RNA SNORA58	LOC124900439	NC_000001.11	53771018	53771153	1	minus	124900439	snoRNA	XR_007067395.1
uncharacterized LOC124904725	LOC124904725	NC_000001.11	53810274	53810388	1	plus	124904725	pseudogene
ribosomal protein L37 pseudogene 7	RPL37P7	NC_000001.11	53841548	53841842	1	plus	100270890	pseudogene
Yip1 domain family member 1	YIPF1	NC_000001.11	53851733	53889797	1	minus	54432	protein-coding	NM_018982.5	NP_061855.1	306
iodothyronine deiodinase 1	DIO1	NC_000001.11	53894187	53911086	1	plus	1733	protein-coding	NM_000792.7	NP_000783.2	249
uncharacterized LOC124904180	LOC124904180	NC_000001.11	53896557	53906698	1	minus	124904180	lncRNA	XR_007066095.1
intraflagellar transport 25	IFT25	NC_000001.11	53911576	53946305	1	minus	51668	protein-coding	NM_016126.4	NP_057210.2	144
uncharacterized LOC124904181	LOC124904181	NC_000001.11	53918427	53921583	1	plus	124904181	lncRNA	XR_007066096.1
leucine rich repeat containing 42	LRRC42	NC_000001.11	53946350	53968168	1	plus	115353	protein-coding	NM_052940.5	NP_443172.1	428
heterogeneous nuclear ribonucleoprotein A3 pseudogene 12	HNRNPA3P12	NC_000001.11	53974978	53976150	1	minus	100421395	pseudogene
low density lipoprotein receptor class A domain containing 1	LDLRAD1	NC_000001.11	54007298	54018186	1	minus	388633	protein-coding	NM_001010978.4	NP_001010978.2	205
transmembrane protein 59	TMEM59	NC_000001.11	54026681	54053573	1	minus	9528	protein-coding	NM_004872.5	NP_004863.2	323
transcription elongation factor A N-terminal and central domain containing 2	TCEANC2	NC_000001.11	54053608	54112520	1	plus	127428	protein-coding	NM_153035.3	NP_694580.1	208
microRNA 4781	MIR4781	NC_000001.11	54054079	54054154	1	plus	100616315	miRNA	NR_039942.1
hsa-miR-4781-5p	MIR4781	NC_000001.11	54054091	54054111	1	plus	100616315	miRNA
hsa-miR-4781-3p	MIR4781	NC_000001.11	54054124	54054145	1	plus	100616315	miRNA
COX7B pseudogene 3	COX7BP3	NC_000001.11	54089793	54090222	1	plus	100507586	pseudogene
CUB domain containing protein 2	CDCP2	NC_000001.11	54132687	54153000	1	minus	200008	protein-coding	NM_201546.5	NP_963840.2	449
cytochrome b5 reductase like	CYB5RL	NC_000001.11	54169651	54200030	1	minus	606495	protein-coding	NM_001031672.4	NP_001026842.2	315
mitochondrial ribosomal protein L37	MRPL37	NC_000001.11	54200167	54225489	1	plus	51253	protein-coding	NM_016491.4	NP_057575.2	423
single stranded DNA binding protein 3	SSBP3	NC_000001.11	54225432	54413490	1	minus	23648	protein-coding	NM_018070.5	NP_060540.2	368
SSBP3 antisense RNA 1	SSBP3-AS1	NC_000001.11	54236443	54239063	1	plus	619518	lncRNA	NR_103541.1
uncharacterized LOC105378735	LOC105378735	NC_000001.11	54514429	54517383	1	plus	105378735	lncRNA	XR_947373.3
long intergenic non-protein coding RNA 2784	LINC02784	NC_000001.11	54516336	54528777	1	minus	105378734	lncRNA	NR_183669.1
transaldolase 1 pseudogene 1	TALDO1P1	NC_000001.11	54524824	54525097	1	plus	6889	pseudogene
heterogeneous nuclear ribonucleoprotein A1 pseudogene 63	HNRNPA1P63	NC_000001.11	54536740	54537951	1	plus	645436	pseudogene
acyl-CoA thioesterase 11	ACOT11	NC_000001.11	54548228	54639192	1	plus	26027	protein-coding	NM_015547.4	NP_056362.1	607
family with sequence similarity 151 member A	FAM151A	NC_000001.11	54609181	54623525	1	minus	338094	protein-coding	NM_176782.3	NP_788954.2	585
MROH7-TTC4 readthrough (NMD candidate)	MROH7-TTC4	NC_000001.11	54641740	54742657	1	plus	100527960	lncRNA	NR_037639.2
maestro heat like repeat family member 7	MROH7	NC_000001.11	54641786	54710266	1	plus	374977	protein-coding	NM_001039464.4	NP_001034553.3	1323
tetratricopeptide repeat domain 4	TTC4	NC_000001.11	54715861	54742657	1	plus	7268	protein-coding	NM_004623.5	NP_004614.3	387
prolyl-tRNA synthetase 2, mitochondrial	PARS2	NC_000001.11	54756898	54764523	1	minus	25973	protein-coding	NM_152268.4	NP_689481.2	475
tetratricopeptide repeat domain 22	TTC22	NC_000001.11	54779712	54801323	1	minus	55001	protein-coding	NM_017904.4	NP_060374.2	372
uncharacterized LOC124904182	LOC124904182	NC_000001.11	54790735	54794908	1	plus	124904182	lncRNA	XR_007066099.1
ciliary microtubule associated protein 2	CIMAP2	NC_000001.11	54806063	54842252	1	plus	163747	protein-coding	NM_152607.3	NP_689820.2	414
uncharacterized LOC124904183	LOC124904183	NC_000001.11	54834415	54837262	1	minus	124904183	lncRNA	XR_007066100.1
24-dehydrocholesterol reductase	DHCR24	NC_000001.11	54849627	54887195	1	minus	1718	protein-coding	NM_014762.4	NP_055577.1	516
DHCR24 divergent transcript	DHCR24-DT	NC_000001.11	54887511	54890269	1	plus	107984958	lncRNA	XR_001738059.3
uncharacterized LOC124904184	LOC124904184	NC_000001.11	54901165	54974042	1	plus	124904184	lncRNA	XR_007066101.1
tRNA-Lys (anticodon CTT) 7-1	TRK-CTT7-1	NC_000001.11	54957869	54957941	1	minus	107985760	tRNA
tRNA-Lys	TRK-CTT7-1	NC_000001.11	54957869	54957941	1	minus	107985760	other
uncharacterized LOC105378736	LOC105378736	NC_000001.11	54975195	54980460	1	minus	105378736	lncRNA	XR_947376.4
transmembrane protein 61	TMEM61	NC_000001.11	54980628	54992288	1	plus	199964	protein-coding	NM_182532.3	NP_872338.1	210
barttin CLCNK type accessory subunit beta	BSND	NC_000001.11	54998933	55017172	1	plus	7809	protein-coding	NM_057176.3	NP_476517.1	320
proprotein convertase subtilisin/kexin type 9	PCSK9	NC_000001.11	55039548	55064852	1	plus	255738	protein-coding	NM_174936.4	NP_777596.2	692
ubiquitin specific peptidase 24	USP24	NC_000001.11	55066359	55215364	1	minus	23358	protein-coding	NM_015306.3	NP_056121.2	2620
uncharacterized LOC100507634	LOC100507634	NC_000001.11	55215408	55217455	1	plus	100507634	lncRNA	NR_038320.1
MIR4422 host gene	MIR4422HG	NC_000001.11	55217861	55234177	1	plus	109729135	lncRNA	NR_146283.1
glycogenin 1 pseudogene 3	GYG1P3	NC_000001.11	55222279	55224076	1	plus	645506	pseudogene
microRNA 4422	MIR4422	NC_000001.11	55225641	55225723	1	plus	100616272	miRNA	NR_039618.1
hsa-miR-4422	MIR4422	NC_000001.11	55225656	55225676	1	plus	100616272	miRNA
GOT2 pseudogene 1	GOT2P1	NC_000001.11	55367465	55368774	1	plus	645538	pseudogene
MT-CO2 pseudogene 34	MTCO2P34	NC_000001.11	55372710	55373316	1	minus	109729142	pseudogene
RN7SK pseudogene 291	RN7SKP291	NC_000001.11	55376622	55376851	1	minus	106480922	pseudogene
RNA, U6 small nuclear 830, pseudogene	RNU6-830P	NC_000001.11	55398514	55398620	1	plus	106480613	pseudogene
uncharacterized LOC105378740	LOC105378740	NC_000001.11	55783661	55854927	1	minus	105378740	lncRNA	XR_947380.3
long intergenic non-protein coding RNA 1753	LINC01753	NC_000001.11	55915609	55944963	1	minus	105378739	lncRNA	NR_147162.1
phosphatidylinositol glycan anchor biosynthesis class Q pseudogene 1	PIGQP1	NC_000001.11	55938714	55939280	1	minus	106480812	pseudogene
long intergenic non-protein coding RNA 1755	LINC01755	NC_000001.11	55945087	55950119	1	plus	105378738	lncRNA	NR_147161.1
uncharacterized LOC105378737	LOC105378737	NC_000001.11	55961069	56059159	1	plus	105378737	lncRNA	XR_001738068.2
uncharacterized LOC105378741	LOC105378741	NC_000001.11	56050979	56125489	1	minus	105378741	lncRNA	XR_001738063.2
uncharacterized LOC124904591	LOC124904591	NC_000001.11	56059178	56070515	1	plus	124904591	lncRNA	XR_007067031.1
uncharacterized LOC124904188	LOC124904188	NC_000001.11	56154657	56158381	1	minus	124904188	lncRNA	XR_007066109.1
uncharacterized LOC124904187	LOC124904187	NC_000001.11	56163512	56172547	1	minus	124904187	lncRNA	XR_007066108.1
uncharacterized LOC124904190	LOC124904190	NC_000001.11	56194127	56199803	1	plus	124904190	lncRNA	XR_007066111.1
ribosomal protein SA pseudogene 20	RPSAP20	NC_000001.11	56207472	56208529	1	minus	127406	pseudogene
uncharacterized LOC124904186	LOC124904186	NC_000001.11	56233492	56332316	1	minus	124904186	lncRNA	XR_007066107.1
uncharacterized LOC124904185	LOC124904185	NC_000001.11	56410167	56484335	1	minus	124904185	lncRNA	XR_007066104.1
long intergenic non-protein coding RNA 1767	LINC01767	NC_000001.11	56414963	56415966	1	plus	105378744	lncRNA	NR_147163.1
uncharacterized LOC124904189	LOC124904189	NC_000001.11	56444371	56445735	1	plus	124904189	lncRNA	XR_007066110.1
phospholipid phosphatase 3	PLPP3	NC_000001.11	56494761	56579563	1	minus	8613	protein-coding	NM_003713.5	NP_003704.3	311
ribosomal protein L21 pseudogene 23	RPL21P23	NC_000001.11	56538412	56538957	1	plus	100270879	pseudogene
ribosomal protein L23a pseudogene 85	RPL23AP85	NC_000001.11	56585615	56586242	1	minus	100419650	pseudogene
uncharacterized LOC101929935	LOC101929935	NC_000001.11	56627791	56645318	1	minus	101929935	lncRNA	NR_135111.1
protein kinase AMP-activated catalytic subunit alpha 2	PRKAA2	NC_000001.11	56645314	56715335	1	plus	5563	protein-coding	NM_006252.4	NP_006243.2	552
FYN binding protein 2	FYB2	NC_000001.11	56718789	56826914	1	minus	199920	protein-coding	NM_001004303.5	NP_001004303.3	728
complement C8 alpha chain	C8A	NC_000001.11	56854797	56918223	1	plus	731	protein-coding	NM_000562.3	NP_000553.1	584
complement C8 beta chain	C8B	NC_000001.11	56929207	56966015	1	minus	732	protein-coding	NM_000066.4	NP_000057.3	591
uncharacterized LOC112267900	LOC112267900	NC_000001.11	56963972	57014697	1	plus	112267900	lncRNA	XR_001737646.2
DAB adaptor protein 1	DAB1	NC_000001.11	56994778	58546726	1	minus	1600	protein-coding	NM_021080.5	NP_066566.3	555
uncharacterized LOC105378748	LOC105378748	NC_000001.11	57016534	57049270	1	plus	105378748	lncRNA	XR_001737649.2
uncharacterized LOC105378747	LOC105378747	NC_000001.11	57169983	57186219	1	plus	105378747	lncRNA	XR_007066125.1
ribosomal protein S20 pseudogene 5	RPS20P5	NC_000001.11	57605813	57606326	1	minus	100270899	pseudogene
DAB1 antisense RNA 1	DAB1-AS1	NC_000001.11	57860581	57863216	1	plus	101926890	lncRNA	NR_104362.2
uncharacterized LOC105378746	LOC105378746	NC_000001.11	57956624	57990256	1	plus	105378746	lncRNA	XR_007066127.1
heterogeneous nuclear ribonucleoprotein A1 pseudogene 6	HNRNPA1P6	NC_000001.11	58047849	58049373	1	minus	729423	pseudogene
ribosomal protein S26 pseudogene 15	RPS26P15	NC_000001.11	58056062	58056504	1	minus	644928	pseudogene
VKORC1 pseudogene 2	VKORC1P2	NC_000001.11	58228408	58229011	1	minus	414357	pseudogene
uncharacterized LOC107984960	LOC107984960	NC_000001.11	58433430	58450556	1	minus	107984960	lncRNA	XR_001738073.2
OMA1 zinc metallopeptidase	OMA1	NC_000001.11	58480719	58546726	1	minus	115209	protein-coding	NM_145243.5	NP_660286.1	524
RNA, 7SL, cytoplasmic 713, pseudogene	RN7SL713P	NC_000001.11	58565631	58565932	1	minus	106480381	pseudogene
tumor associated calcium signal transducer 2	TACSTD2	NC_000001.11	58575433	58577252	1	minus	4070	protein-coding	NM_002353.3	NP_002344.2	323
adenylate kinase 2 pseudogene 1	AK2P1	NC_000001.11	58630846	58631578	1	minus	266920	pseudogene
Myb like, SWIRM and MPN domains 1	MYSM1	NC_000001.11	58654743	58700062	1	minus	114803	protein-coding	NM_001085487.3	NP_001078956.1	828
uncharacterized LOC112268263	LOC112268263	NC_000001.11	58713056	58760197	1	plus	112268263	lncRNA	XR_007066129.1
uncharacterized LOC124904191	LOC124904191	NC_000001.11	58743878	58745383	1	minus	124904191	lncRNA	XR_007066130.1
uncharacterized LOC105378751	LOC105378751	NC_000001.11	58761013	58770708	1	plus	105378751	lncRNA	XR_007066136.1
Jun proto-oncogene, AP-1 transcription factor subunit	JUN	NC_000001.11	58780791	58784047	1	minus	3725	protein-coding	NM_002228.4	NP_002219.1	331
JUN divergent transcript	JUN-DT	NC_000001.11	58785151	58899712	1	plus	100131060	lncRNA	NR_034014.1
uncharacterized LOC101926907	LOC101926907	NC_000001.11	58814440	58816042	1	plus	101926907	lncRNA	XR_246327.5
uncharacterized LOC107984961	LOC107984961	NC_000001.11	58850959	58855727	1	minus	107984961	lncRNA	XR_001738081.2
long intergenic non-protein coding RNA 2777	LINC02777	NC_000001.11	58882878	58904138	1	minus	105378753	lncRNA	NR_183655.1
PHB1 pseudogene 3	PHB1P3	NC_000001.11	58999617	59000651	1	plus	391044	pseudogene
long intergenic non-protein coding RNA 1358	LINC01358	NC_000001.11	59020476	59088247	1	plus	101926925	lncRNA	NR_110626.2
uncharacterized LOC729467	HSD52	NC_000001.11	59131936	59146807	1	minus	729467	lncRNA	NR_027120.1
FGGY divergent transcript	FGGY-DT	NC_000001.11	59289296	59296550	1	minus	105378756	lncRNA	XR_947417.3
FGGY carbohydrate kinase domain containing	FGGY	NC_000001.11	59296378	59762730	1	plus	55277	protein-coding	NM_018291.5	NP_060761.3	551
uncharacterized LOC124904192	LOC124904192	NC_000001.11	59491863	59501032	1	minus	124904192	lncRNA	XR_007066139.1
microRNA 4711	MIR4711	NC_000001.11	59733227	59733296	1	minus	100616409	miRNA	NR_039861.1
hsa-miR-4711-3p	MIR4711	NC_000001.11	59733235	59733252	1	minus	100616409	miRNA
hsa-miR-4711-5p	MIR4711	NC_000001.11	59733269	59733291	1	minus	100616409	miRNA
uncharacterized LOC105378758	LOC105378758	NC_000001.11	59770820	59814866	1	minus	105378758	lncRNA	XR_947426.3
uncharacterized LOC101926944	LOC101926944	NC_000001.11	59772795	59788832	1	plus	101926944	lncRNA	NR_110627.1
hook microtubule tethering protein 1	HOOK1	NC_000001.11	59814949	59876322	1	plus	51361	protein-coding	NM_015888.6	NP_056972.1	728
cytochrome P450 family 2 subfamily J member 2	CYP2J2	NC_000001.11	59893308	59969212	1	minus	1573	protein-coding	NM_000775.4	NP_000766.2	502
RNA, 7SL, cytoplasmic 475, pseudogene	RN7SL475P	NC_000001.11	59974757	59975054	1	minus	106481845	pseudogene
chromosome 1 open reading frame 87	C1orf87	NC_000001.11	59990394	60073770	1	minus	127795	protein-coding	NM_152377.3	NP_689590.1	546
piggyBac transposable element derived 4 pseudogene 8	PGBD4P8	NC_000001.11	60097410	60098195	1	plus	100421185	pseudogene
long intergenic non-protein coding RNA 2778	LINC02778	NC_000001.11	60114825	60258871	1	plus	105378760	lncRNA	XR_947430.2
uncharacterized LOC107984963	LOC107984963	NC_000001.11	60148524	60158805	1	plus	107984963	lncRNA	XR_001738092.1
uncharacterized LOC105378761	LOC105378761	NC_000001.11	60182724	60277095	1	minus	105378761	lncRNA	XR_947431.2
uncharacterized LOC107984962	LOC107984962	NC_000001.11	60259082	60270222	1	plus	107984962	lncRNA	XR_001738091.2
uncharacterized LOC107985379	LOC107985379	NC_000001.11	60280463	60289254	1	plus	107985379	lncRNA	XR_001738093.1
long intergenic non-protein coding RNA 1748	LINC01748	NC_000001.11	60515716	60622685	1	minus	105378763	lncRNA	NR_146508.1
uncharacterized LOC124904193	LOC124904193	NC_000001.11	60637199	60640503	1	minus	124904193	lncRNA	XR_007066141.1
uncharacterized LOC101926964	LOC101926964	NC_000001.11	60659631	60825584	1	minus	101926964	lncRNA	NR_110628.1
uncharacterized LOC105378764	LOC105378764	NC_000001.11	60893608	60924580	1	minus	105378764	lncRNA	XR_947440.3
NFIA antisense RNA 2	NFIA-AS2	NC_000001.11	60940244	60970740	1	minus	100996570	lncRNA	NR_110617.2
nuclear factor I A	NFIA	NC_000001.11	61077227	61462788	1	plus	4774	protein-coding	NM_005595.5	NP_005586.1	498
NFIA antisense RNA 1	NFIA-AS1	NC_000001.11	61248945	61253518	1	minus	645030	lncRNA	NR_104180.1
uncharacterized LOC105378766	LOC105378766	NC_000001.11	61548274	61555897	1	minus	105378766	lncRNA	XR_001738094.2
uncharacterized LOC107984964	LOC107984964	NC_000001.11	61637108	61648201	1	plus	107984964	lncRNA	XR_001738095.3
sepiapterin reductase (7,8-dihydrobiopterin:NADP+ oxidoreductase) pseudogene	MGC34796	NC_000001.11	61654242	61656128	1	plus	414927	transcribed_pseudogene	NR_073400.1
TM2 domain containing 1	TM2D1	NC_000001.11	61681046	61725141	1	minus	83941	protein-coding	NM_032027.3	NP_114416.1	207
PATJ divergent transcript	PATJ-DT	NC_000001.11	61741998	61742784	1	minus	118732297	lncRNA	NR_185910.1
PATJ crumbs cell polarity complex component	PATJ	NC_000001.11	61742480	62163915	1	plus	10207	protein-coding	NM_176877.5	NP_795352.3	1801
RNA, U6 small nuclear 414, pseudogene	RNU6-414P	NC_000001.11	61816419	61816522	1	plus	106479749	pseudogene
microRNA 12132	MIR12132	NC_000001.11	61846075	61846176	1	plus	113219465	miRNA	NR_162146.1
hsa-miR-12132	MIR12132	NC_000001.11	61846140	61846161	1	plus	113219465	miRNA
RNA, U6 small nuclear 1177, pseudogene	RNU6-1177P	NC_000001.11	61852499	61852602	1	plus	106480645	pseudogene
uncharacterized LOC107984965	LOC107984965	NC_000001.11	61985666	62031208	1	minus	107984965	lncRNA	XR_001738096.2
late endosomal/lysosomal adaptor, MAPK and MTOR activator 5 pseudogene 1	LAMTOR5P1	NC_000001.11	62038811	62039386	1	plus	106478910	pseudogene
RNA, 7SL, cytoplasmic 180, pseudogene	RN7SL180P	NC_000001.11	62072448	62072741	1	plus	106480970	pseudogene
microRNA 3116-1	MIR3116-1	NC_000001.11	62078786	62078859	1	plus	100422902	miRNA	NR_036058.1
microRNA 3116-2	MIR3116-2	NC_000001.11	62078789	62078856	1	minus	100422946	miRNA	NR_036059.1
hsa-miR-3116	MIR3116-2	NC_000001.11	62078794	62078815	1	minus	100422946	miRNA
hsa-miR-3116	MIR3116-1	NC_000001.11	62078830	62078851	1	plus	100422902	miRNA
phosphatidylinositol glycan anchor biosynthesis class P pseudogene 2	PIGPP2	NC_000001.11	62189097	62189523	1	plus	106479056	pseudogene
ribosomal protein S15a pseudogene 7	RPS15AP7	NC_000001.11	62190492	62190971	1	plus	100271142	pseudogene
LINE1 type transposase domain containing 1	L1TD1	NC_000001.11	62194849	62212328	1	plus	54596	protein-coding	NM_019079.5	NP_061952.3	865
KN motif and ankyrin repeat domains 4	KANK4	NC_000001.11	62236165	62319434	1	minus	163782	protein-coding	NM_181712.5	NP_859063.3	995
RNA, U6 small nuclear 371, pseudogene	RNU6-371P	NC_000001.11	62298149	62298256	1	minus	106479731	pseudogene
uncharacterized LOC105378768	LOC105378768	NC_000001.11	62423816	62431590	1	plus	105378768	lncRNA	XR_947449.3
ubiquitin specific peptidase 1	USP1	NC_000001.11	62436395	62451804	1	plus	7398	protein-coding	NM_003368.5	NP_003359.3	785
dedicator of cytokinesis 7	DOCK7	NC_000001.11	62454726	62688386	1	minus	85440	protein-coding	NM_033407.4	NP_212132.2	2109
angiopoietin like 3	ANGPTL3	NC_000001.11	62597520	62606313	1	plus	27329	protein-coding	NM_014495.4	NP_055310.1	460
ribosomal protein L13a pseudogene 9	RPL13AP9	NC_000001.11	62640920	62641743	1	minus	100271137	pseudogene
DOCK7 divergent transcript	DOCK7-DT	NC_000001.11	62688482	62710694	1	plus	121832810	lncRNA	NR_185999.1
uncharacterized LOC124904194	LOC124904194	NC_000001.11	62754406	62762859	1	plus	124904194	lncRNA	XR_007066148.1
autophagy related 4C cysteine peptidase	ATG4C	NC_000001.11	62784132	62865516	1	plus	84938	protein-coding	NM_032852.4	NP_116241.2	458
long intergenic non-protein coding RNA 1739	LINC01739	NC_000001.11	63000497	63012471	1	minus	105378769	lncRNA	NR_146605.1
long intergenic non-protein coding RNA 466	LINC00466	NC_000001.11	63159083	63317257	1	minus	199899	lncRNA	NR_038252.3
uncharacterized LOC105378770	LOC105378770	NC_000001.11	63173206	63198709	1	plus	105378770	lncRNA	XR_947454.3
RNA, 5S ribosomal pseudogene 49	RNA5SP49	NC_000001.11	63186336	63186450	1	minus	100873288	pseudogene
ribosomal protein SA pseudogene 65	RPSAP65	NC_000001.11	63262049	63262749	1	plus	107075109	pseudogene
FOXD3 antisense RNA 1	FOXD3-AS1	NC_000001.11	63320884	63324441	1	minus	100996301	lncRNA	NR_121634.1
forkhead box D3	FOXD3	NC_000001.11	63322567	63325128	1	plus	27022	protein-coding	NM_012183.3	NP_036315.1	478
microRNA 6068	MIR6068	NC_000001.11	63326925	63326984	1	minus	102464823	miRNA	NR_106716.1
hsa-miR-6068	MIR6068	NC_000001.11	63326964	63326984	1	minus	102464823	miRNA
U7 small nuclear RNA	LOC124904741	NC_000001.11	63333759	63333820	1	plus	124904741	snRNA	XR_007067296.1
DnaJ heat shock protein family (Hsp40) member C7 pseudogene	LOC441887	NC_000001.11	63359511	63361181	1	minus	441887	pseudogene
ALG6 alpha-1,3-glucosyltransferase	ALG6	NC_000001.11	63367627	63438553	1	plus	29929	protein-coding	NM_013339.4	NP_037471.2	507
integrin subunit beta 3 binding protein	ITGB3BP	NC_000001.11	63440770	63529187	1	minus	23421	protein-coding	NM_014288.5	NP_055103.3	177
uncharacterized LOC102724319	LOC102724319	NC_000001.11	63487953	63517794	1	plus	102724319	lncRNA	XR_426701.4
EF-hand calcium binding domain 7	EFCAB7	NC_000001.11	63523525	63585370	1	plus	84455	protein-coding	NM_032437.4	NP_115813.2	629
RNA, 7SL, cytoplasmic 488, pseudogene	RN7SL488P	NC_000001.11	63529613	63529898	1	minus	106479401	pseudogene
RNA, U7 small nuclear 123 pseudogene	RNU7-123P	NC_000001.11	63536711	63536770	1	minus	106479071	pseudogene
deleted in lymphocytic leukemia 2 like	DLEU2L	NC_000001.11	63548980	63550636	1	plus	79469	ncRNA_pseudogene	NR_002771.1
phosphoglucomutase 1	PGM1	NC_000001.11	63593411	63660245	1	plus	5236	protein-coding	NM_002633.3	NP_002624.2	562
RNA, 7SL, cytoplasmic 130, pseudogene	RN7SL130P	NC_000001.11	63655743	63656047	1	plus	106479269	pseudogene
uncharacterized LOC105378771	LOC105378771	NC_000001.11	63668368	63728052	1	plus	105378771	lncRNA	XR_947456.2
receptor tyrosine kinase like orphan receptor 1	ROR1	NC_000001.11	63774017	64181498	1	plus	4919	protein-coding	NM_005012.4	NP_005003.2	937
ribosomal protein L19 pseudogene 3	RPL19P3	NC_000001.11	63788641	63789334	1	minus	100131759	pseudogene
cofilin 1 pseudogene 3	CFL1P3	NC_000001.11	63842691	63843767	1	minus	100131874	pseudogene
RNA, U6 small nuclear 809, pseudogene	RNU6-809P	NC_000001.11	64028894	64029000	1	minus	106479924	pseudogene
uncharacterized LOC105378772	LOC105378772	NC_000001.11	64033935	64035013	1	minus	105378772	lncRNA	XR_947458.3
ROR1 antisense RNA 1	ROR1-AS1	NC_000001.11	64094442	64113791	1	minus	101927034	lncRNA	NR_110665.1
uncharacterized LOC105378773	LOC105378773	NC_000001.11	64191935	64196045	1	minus	105378773	lncRNA	XR_947459.3
ubiquitin conjugating enzyme E2 U	UBE2U	NC_000001.11	64203623	64267368	1	plus	148581	protein-coding	NM_152489.3	NP_689702.1	226
uncharacterized LOC105378774	LOC105378774	NC_000001.11	64369685	64383571	1	plus	105378774	lncRNA	XR_947460.4
RNA, U7 small nuclear 62 pseudogene	RNU7-62P	NC_000001.11	64384300	64384559	1	minus	100151657	pseudogene
U7 small nuclear RNA	LOC124904732	NC_000001.11	64384398	64384459	1	minus	124904732	snRNA	XR_007067283.1
uncharacterized LOC107984966	LOC107984966	NC_000001.11	64468273	64470025	1	minus	107984966	lncRNA	XR_001738100.2
cache domain containing 1	CACHD1	NC_000001.11	64470129	64693053	1	plus	57685	protein-coding	NM_020925.4	NP_065976.3	1274
uncharacterized LOC124904195	LOC124904195	NC_000001.11	64552754	64579844	1	plus	124904195	lncRNA	XR_007066150.1
microRNA 4794	MIR4794	NC_000001.11	64579847	64579923	1	plus	100616338	miRNA	NR_039957.1
hsa-miR-4794	MIR4794	NC_000001.11	64579855	64579876	1	plus	100616338	miRNA
ribonucleoprotein, PTB binding 2	RAVER2	NC_000001.11	64745075	64833232	1	plus	55225	protein-coding	NM_018211.4	NP_060681.2	678
Janus kinase 1	JAK1	NC_000001.11	64833229	65067746	1	minus	3716	protein-coding	NM_002227.4	NP_002218.2	1154
NDUFA4, mitochondrial complex associated pseudogene	LOC100130270	NC_000001.11	64918369	64918841	1	plus	100130270	pseudogene
long intergenic non-protein coding RNA 1359	LINC01359	NC_000001.11	64979577	65002476	1	minus	101927084	lncRNA	NR_119383.1
solute carrier family 2 member 3 pseudogene 2	SLC2A3P2	NC_000001.11	64982782	64986108	1	minus	391045	pseudogene
RNA, U6 small nuclear 1176, pseudogene	RNU6-1176P	NC_000001.11	65022968	65023074	1	minus	106481551	pseudogene
microRNA 3671	MIR3671	NC_000001.11	65057755	65057842	1	minus	100500854	miRNA	NR_037443.1
hsa-miR-3671	MIR3671	NC_000001.11	65057762	65057783	1	minus	100500854	miRNA
microRNA 101-1	MIR101-1	NC_000001.11	65058434	65058508	1	minus	406893	miRNA	NR_029516.1
hsa-miR-101-3p	MIR101-1	NC_000001.11	65058442	65058462	1	minus	406893	miRNA
hsa-miR-101-5p	MIR101-1	NC_000001.11	65058477	65058498	1	minus	406893	miRNA
ribosomal protein S24 pseudogene	LOC100129205	NC_000001.11	65077412	65077622	1	minus	100129205	pseudogene
mitochondrial ribosomal protein S21 pseudogene 1	MRPS21P1	NC_000001.11	65092025	65092685	1	minus	199900	pseudogene
adenylate kinase 4	AK4	NC_000001.11	65147552	65232145	1	plus	205	protein-coding	NM_013410.4	NP_037542.1	223
ribosomal protein S29 pseudogene 7	RPS29P7	NC_000001.11	65154446	65154730	1	plus	100128377	pseudogene
DnaJ heat shock protein family (Hsp40) member C6	DNAJC6	NC_000001.11	65264749	65415871	1	plus	9829	protein-coding	NM_014787.4	NP_055602.1	913
uncharacterized LOC102724416	LOC102724416	NC_000001.11	65278225	65309384	1	minus	102724416	lncRNA	XR_947461.4
cytochrome c oxidase subunit 6C pseudogene 13	COX6CP13	NC_000001.11	65298755	65298980	1	minus	106480267	pseudogene
uncharacterized LOC112268227	LOC112268227	NC_000001.11	65311244	65322859	1	plus	112268227	lncRNA	XR_002958317.2
RNA, U2 small nuclear 15, pseudogene	RNU2-15P	NC_000001.11	65415816	65416002	1	plus	106866980	pseudogene
leptin receptor	LEPR	NC_000001.11	65420652	65641559	1	plus	3953	protein-coding	NM_002303.6	NP_002294.2	1165
leptin receptor overlapping transcript	LEPROT	NC_000001.11	65420668	65436007	1	plus	54741	protein-coding	NM_017526.5	NP_059996.1	131
small nucleolar RNA U13	LOC124904827	NC_000001.11	65571549	65571652	1	plus	124904827	snoRNA	XR_007067423.1
polypeptide N-acetylgalactosaminyltransferase 11 pseudogene	LOC100422694	NC_000001.11	65575954	65578499	1	minus	100422694	pseudogene
RNA, 7SL, cytoplasmic 854, pseudogene	RN7SL854P	NC_000001.11	65761058	65761352	1	minus	106480383	pseudogene
phosphodiesterase 4B	PDE4B	NC_000001.11	65792510	66374579	1	plus	5142	protein-coding	NM_002600.4	NP_002591.2	736
PDE4B antisense RNA 1	PDE4B-AS1	NC_000001.11	66042500	66050718	1	minus	101927139	lncRNA	NR_123718.1
RNA, U4 small nuclear 88, pseudogene	RNU4-88P	NC_000001.11	66094461	66094546	1	minus	106479599	pseudogene
uncharacterized LOC105378776	LOC105378776	NC_000001.11	66416539	66439653	1	plus	105378776	lncRNA	XR_947467.2
SH3GL interacting endocytic adaptor 1	SGIP1	NC_000001.11	66533361	66751139	1	plus	84251	protein-coding	NM_032291.4	NP_115667.2	828
uncharacterized LOC124904196	LOC124904196	NC_000001.11	66593715	66612595	1	plus	124904196	lncRNA	XR_007066156.1
microRNA 3117	MIR3117	NC_000001.11	66628440	66628517	1	plus	100422871	miRNA	NR_036060.1
hsa-miR-3117-5p	MIR3117	NC_000001.11	66628452	66628471	1	plus	100422871	miRNA
hsa-miR-3117-3p	MIR3117	NC_000001.11	66628485	66628505	1	plus	100422871	miRNA
dynein light chain Tctex-type family member 5	DYNLT5	NC_000001.11	66752459	66779047	1	plus	200132	protein-coding	NM_152665.3	NP_689878.2	179
insulin like 5	INSL5	NC_000001.11	66797740	66801276	1	minus	10022	protein-coding	NM_005478.6	NP_005469.2	135
dynein axonemal intermediate chain 4	DNAI4	NC_000001.11	66812885	66924856	1	minus	79819	protein-coding	NM_024763.5	NP_079039.4	848
MIER1 transcriptional regulator	MIER1	NC_000001.11	66924990	66988619	1	plus	57708	protein-coding	NM_020948.4	NP_065999.2	529
solute carrier family 35 member D1	SLC35D1	NC_000001.11	66972976	67054148	1	minus	23169	protein-coding	NM_015139.3	NP_055954.1	355
chromosome 1 open reading frame 141	C1orf141	NC_000001.11	67092165	67141646	1	minus	400757	protein-coding	NM_001276351.2	NP_001263280.1	400
small nucleolar RNA SNORA31	LOC124900434	NC_000001.11	67102645	67102779	1	minus	124900434	snoRNA	XR_007067390.1
interleukin 23 receptor	IL23R	NC_000001.11	67138637	67265903	1	plus	149233	protein-coding	NM_144701.3	NP_653302.2	629
RNA, U6 small nuclear 586, pseudogene	RNU6-586P	NC_000001.11	67196140	67196243	1	plus	106480592	pseudogene
RNA, U4atac small nuclear 4, pseudogene	RNU4ATAC4P	NC_000001.11	67267601	67267726	1	minus	106479539	pseudogene
DNAJB6 pseudogene 4	DNAJB6P4	NC_000001.11	67278052	67278925	1	plus	100130497	pseudogene
interleukin 12 receptor subunit beta 2	IL12RB2	NC_000001.11	67307364	67398724	1	plus	3595	protein-coding	NM_001559.3	NP_001550.1	862
SERPINE1 mRNA binding protein 1	SERBP1	NC_000001.11	67407810	67430402	1	minus	26135	protein-coding	NM_015640.4	NP_056455.3	387
RNA, U6 small nuclear 387, pseudogene	RNU6-387P	NC_000001.11	67417214	67417318	1	plus	106481891	pseudogene
long intergenic non-protein coding RNA 1702	LINC01702	NC_000001.11	67522364	67532330	1	plus	102724481	lncRNA	XR_947471.3
RNA, U6 small nuclear 1031, pseudogene	RNU6-1031P	NC_000001.11	67541127	67541233	1	plus	106480020	pseudogene
uncharacterized LOC105378780	LOC105378780	NC_000001.11	67562048	67590397	1	plus	105378780	lncRNA	XR_947474.4
uncharacterized LOC124904197	LOC124904197	NC_000001.11	67619086	67626871	1	plus	124904197	lncRNA	XR_007066160.1
heterogeneous nuclear ribonucleoprotein C pseudogene 9	HNRNPCP9	NC_000001.11	67642713	67661052	1	minus	100130196	pseudogene
RNA, 7SL, cytoplasmic 392, pseudogene	RN7SL392P	NC_000001.11	67656831	67657129	1	minus	106480506	pseudogene
growth arrest and DNA damage inducible alpha	GADD45A	NC_000001.11	67685201	67688334	1	plus	1647	protein-coding	NM_001924.4	NP_001915.1	165
G protein subunit gamma 12	GNG12	NC_000001.11	67701475	67833467	1	minus	55970	protein-coding	NM_018841.6	NP_061329.3	72
uncharacterized LOC105378781	LOC105378781	NC_000001.11	67754748	67783469	1	plus	105378781	lncRNA	XR_007066163.1
RNA, U7 small nuclear 80 pseudogene	RNU7-80P	NC_000001.11	67772600	67772652	1	minus	100151677	pseudogene
GNG12, DIRAS3 and WLS antisense RNA 1	GNG12-AS1	NC_000001.11	67832288	68202987	1	plus	100289178	lncRNA	NR_040077.1
uncharacterized LOC124900403	LOC124900403	NC_000001.11	67954151	67978378	1	plus	124900403	lncRNA	XR_007066161.1
sirtuin 5 pseudogene	LOC100133029	NC_000001.11	68043303	68044273	1	plus	100133029	pseudogene
DIRAS family GTPase 3	DIRAS3	NC_000001.11	68045962	68050627	1	minus	9077	protein-coding	NM_004675.5	NP_004666.1	229
ARL5A pseudogene 3	ARL5AP3	NC_000001.11	68049360	68049745	1	minus	106480778	pseudogene
Wnt ligand secretion mediator	WLS	NC_000001.11	68098459	68232546	1	minus	79971	protein-coding	NM_024911.7	NP_079187.3	541
CTBP2 pseudogene 8	CTBP2P8	NC_000001.11	68161557	68163229	1	minus	100420253	pseudogene
microRNA 1262	MIR1262	NC_000001.11	68183518	68183610	1	minus	100302279	miRNA	NR_031664.1
hsa-miR-1262	MIR1262	NC_000001.11	68183576	68183597	1	minus	100302279	miRNA
ribosomal protein S7 pseudogene 4	RPS7P4	NC_000001.11	68242433	68243099	1	minus	149224	pseudogene
[truncated: 63,536 more rows]
