# Supplementary material for: Identification of a Novel Oxidative Stress- and Anoikis-Related Prognostic Signature and Its Immune Landscape Analysis in Non-Small Cell Lung Cancer
Source: Int J Mol Sci. 2023 Nov 10;24(22):16188. doi: 10.3390/ijms242216188 (PMC10671784; doi:10.3390/ijms242216188)
Supplement: Supplementary file 1 [file ijms-24-16188-s001.zip › Table S4 96 miRNA-lncRNA pairs from ENCORI.xls]

## Sheet: Sheet1
#please cite:
#Zhou KR, Liu S, Li B, Liu SR, Zheng WJ, Cai L, et al. An encyclopedia of RNA interactomes in ENCORI.
#Li JH, et al.starBase v2.0: decoding miRNA-ceRNA, miRNA-ncRNA and protein-RNA interaction networks from large-scale CLIP-Seq data , Nucleic Acids Res. 2014 Jan;42:D92-7.
#Please note that the genomic locous are in 1-base (not bed format)
miRNAid	miRNAname	geneID	geneName	geneType	chromosome	start	end	strand	clipExpNum	degraExpNum	RBP	merClass	miRseq	align	targetSeq	TDMDScore	phyloP	pancancerNum
MIMAT0000686	hsa-miR-34c-5p	ENSG00000203709	MIR29B2CHG	lncRNA	chr1	207805971	207805993	-	0	0	NA	7mer-m8	cgUUAGUCGAUUGAUGUGACGGa	| ||||| | :|||||||	ugACUCAGCACCCAGCACUGCCu	1.2263	2.146	4
MIMAT0000686	hsa-miR-34c-5p	ENSG00000228613	AC141930.1	lncRNA	chr2	1619727	1619750	-	1	0	AGO2	7mer-m8	cguuaguCGA-UUGAUGUGACGGa	| ||| ::: :|||||||	gaugagcGCUCGGUGGCACUGCCc	0.722	0.042	2
MIMAT0000686	hsa-miR-34c-5p	ENSG00000272711	HK2-DT	lncRNA	chr2	74833703	74833730	-	1	0	AGO2	7mer-m8	cgUUAGUCGAUU----GA-UGUGACGGa	| :|||| |:| || |||||||	ggGAUCAUGUGAGGGGCUCCCACUGCCc	0.9311	0.554	1
MIMAT0000686	hsa-miR-34c-5p	ENSG00000204588	LINC01123	lncRNA	chr2	109988630	109988649	+	1	0	AGO2	7mer-m8	cguUAGUCGAUUGAUGUGACGGa	| |||||| |:| |||||||	cccAUCAGC-AGC--CACUGCCc	1.5506	0.043	5
MIMAT0000686	hsa-miR-34c-5p	ENSG00000270141	TERC	lncRNA	chr3	169764766	169764788	-	1	0	AGO2	8mer	cguuagucgauugauGUGACGGa	| | |||||||	uucuccggaggcaccCACUGCCa	-0.0601	1.333	2
MIMAT0000686	hsa-miR-34c-5p	ENSG00000237125	HAND2-AS1	lncRNA	chr4	173527955	173527974	+	4	0	AGO2	7mer-m8	cguUAGUCGAUUGAUGUGACGGa	| ||| || :| |||||||	ucuAUC--CU-GCACCACUGCCc	0.9692	-0.41	2
MIMAT0000686	hsa-miR-34c-5p	ENSG00000225138	SLC9A3-AS1	lncRNA	chr5	478174	478195	+	1	0	AGO2	7mer-m8	cguuagucGAUUGAUGUGACGGa	| | |::| |||||||	ugcggcccCCAGUU-CACUGCCc	0.5051	-1.923	5
MIMAT0000686	hsa-miR-34c-5p	ENSG00000272752	STAG3L5P-PVRIG2P-PILRB	lncRNA	chr7	100359424	100359450	+	1	0	AGO1	8mer	cguuaGUCGAUU--GA--UGUGACGGa	|| |||| || ||||||||	cauggCACCUAAGUCUGGACACUGCCa	0.9017	-0.663	1
MIMAT0000686	hsa-miR-34c-5p	ENSG00000225032	AL162586.1	lncRNA	chr9	127816066	127816084	+	1	0	AGO2	8mer	cguuaguCGAUUGAUGUGACGGa	|| | | :|||||||	#NAME?	0.2343	0.175	2
MIMAT0000686	hsa-miR-34c-5p	ENSG00000233016	SNHG7	lncRNA	chr9	136726873	136726896	-	4	0	AGO1,AGO2	7mer-m8	cgUUAGUCGAU-UGAUGUGACGGa	|:|| | | | ||||||||	uuAGUCUUCAACAGGACACUGCCc	0.913	0.27	5
MIMAT0000686	hsa-miR-34c-5p	ENSG00000223482	NUTM2A-AS1	lncRNA	chr10	87342532	87342553	-	2	0	AGO2	7mer-m8	cguuAGUCGAUUGAUGUGACGGa	|| :|| || |||||||	uuccUCCAUUAUCU-CACUGCCu	0.8228	0.523	5
MIMAT0000686	hsa-miR-34c-5p	ENSG00000229847	EMX2OS	lncRNA	chr10	117490737	117490760	-	0	0	NA	8mer	cguuagucGAUUGA-UGUGACGGa	|| ||:: | :|||||||	ccaggaccCUGGGUGGCACUGCCa	0.7691	0.202	3
MIMAT0000686	hsa-miR-34c-5p	ENSG00000254815	LMNTD2-AS1	lncRNA	chr11	558328	558349	+	1	0	AGO2	8mer	cgUUAGUCGAUUGAUGUGACGGa	|| || ::|| |||||||	agAAGGAG-GGGCUCCACUGCCa	1.0031	-0.236	1
MIMAT0000686	hsa-miR-34c-5p	ENSG00000257038	AP002761.3	lncRNA	chr11	73307302	73307324	-	1	0	AGO1	7mer-m8	cguuAGUCGAUUGAUGUGACGGa	| |: || || :|||||||	gaccUUCGCAAAGCGCACUGCCc	0.9787	0.127	2
MIMAT0000686	hsa-miR-34c-5p	ENSG00000261351	AC116913.1	lncRNA	chr15	66490122	66490144	-	2	0	AGO2	8mer	cgUUAGUCGAUUGAUGUGACGGa	| |:||||| :| |||||||	uuACUUAGCUAUUUCCACUGCCa	1.4935	-0.632	1
MIMAT0000686	hsa-miR-34c-5p	ENSG00000259495	AC016705.2	lncRNA	chr15	80377732	80377756	-	1	0	AGO2	8mer	cguUAGUCG-AUUGA-UGUGACGGa	|| :|| | ||| ||||||||	auuAUGGGCAUUACUCACACUGCCa	1.2088	-0.284	4
MIMAT0000686	hsa-miR-34c-5p	ENSG00000282907	Z98883.1	lncRNA	chr16	574521	574546	+	1	0	AGO2	8mer	cguuagUCGA--UUGAU-GUGACGGa	| :||| |:| | |||||||	ccgccaGGCUGGAGCCACCACUGCCa	0.7964	0.327	0
MIMAT0000686	hsa-miR-34c-5p	ENSG00000269937	AC093525.7	lncRNA	chr16	2564909	2564931	-	1	0	AGO2	7mer-m8	cguUAGUCGAUUGAUGUGACGGa	||| | :: :|||||||	cgcAUCCACGCGUGGCACUGCCc	0.8144	-0.147	5
MIMAT0000686	hsa-miR-34c-5p	ENSG00000261067	AC109460.3	lncRNA	chr16	28985484	28985506	+	0	0	NA	8mer	cguuagucgauugAUGUGACGGa	| |:|||||||	auggcacugugugUGCACUGCCa	-0.1003	-0.11	0
MIMAT0000686	hsa-miR-34c-5p	ENSG00000262681	AC005722.3	lncRNA	chr17	19721528	19721550	+	2	0	AGO1	8mer	cgUUAGUCGAUUGAUGUGACGGa	:| | | :| ||||||||	aaGACCCCCAGAAGACACUGCCa	0.7901	-0.274	2
MIMAT0000686	hsa-miR-34c-5p	ENSG00000266929	AC067852.1	lncRNA	chr17	42536595	42536617	+	3	0	AGO1,AGO2	8mer	cguuagucgauugauGUGACGGa	| || |||||||	ugcgccugccgcggcCACUGCCa	0.1933	1.643	0
MIMAT0000686	hsa-miR-34c-5p	ENSG00000267121	AC008105.2	lncRNA	chr17	45220702	45220724	-	1	0	AGO2	7mer-m8	cguuagucgauuGAUGUGACGGa	|| || || |||||||	gcuguccuggccCUCCACUGCCc	0.6626	-0.14	1
MIMAT0000686	hsa-miR-34c-5p	ENSG00000279059	AC007485.2	TEC	chr17	54957500	54957524	-	1	0	AGO1	7mer-m8	cguuaGUCGAUUGA---UGUGACGGa	| ||| || || ||||||||	accgcCAG-UAUCUGUGACACUGCCg	0.9914	0.078	7
MIMAT0000686	hsa-miR-34c-5p	ENSG00000279133	AC018628.1	TEC	chr17	62004376	62004397	-	2	0	AGO2	7mer-m8	cguuAGUCGAUUGAUGUGACGGa	|| | || | |||||||	uuucUCUCCCAAAU-CACUGCCu	0.6998	0.186	3
MIMAT0000686	hsa-miR-34c-5p	ENSG00000263753	LINC00667	lncRNA	chr18	5246220	5246243	+	0	0	NA	7mer-m8	cgUUAGUCGA-UUGAUGUGACGGa	| ||||:| || |||||||	cuACUCAGUUCUCCUCCACUGCCu	1.2301	-0.037	2
MIMAT0000686	hsa-miR-34c-5p	ENSG00000232677	LINC00665	lncRNA	chr19	36320254	36320279	-	2	0	AGO2	7mer-m8	cguUAGUC--GAUUGAU-GUGACGGa	| | ||| |: ||: |||||||	cccACCAGAUGUGUCUGUCACUGCCc	1.0562	0.057	6
MIMAT0000686	hsa-miR-34c-5p	ENSG00000268355	AC243960.3	lncRNA	chr19	41532013	41532035	+	2	0	AGO1	7mer-m8	cguuagucgauuGAUGUGACGGa	| | :|||||||||	cucuuuuuuuuuUUACACUGCCc	0.4221	-0.143	0
MIMAT0000686	hsa-miR-34c-5p	ENSG00000268713	AC005261.3	lncRNA	chr19	57261474	57261496	+	1	0	AGO1	7mer-m8	cguuagucgauugauGUGACGGa	|| | |||||||	auucccacguccggcCACUGCCc	0.2623	-0.269	1
MIMAT0000686	hsa-miR-34c-5p	ENSG00000183250	LINC01547	lncRNA	chr21	44933344	44933367	-	1	0	AGO2	8mer	cguuagucgauuGAU-GUGACGGa	|| | ||: |||||||	ucaccccauacuCUGUCACUGCCa	0.4961	-0.432	2
MIMAT0000686	hsa-miR-34c-5p	ENSG00000188511	C22orf34	lncRNA	chr22	49623347	49623369	-	1	0	AGO2	7mer-m8	cguUAGUCGAUUGAUGUGACGGa	| :||||| | |||||||	uccGUCAGCCAUAGCCACUGCCc	1.2941	-0.484	1
MIMAT0004693	hsa-miR-330-5p	ENSG00000230699	AL645608.2	lncRNA	chr1	913875	913896	+	0	0	NA	7mer-m8	cggauuCUGUGUCCGGGUCUCu	|| | | | ||||||||	gcugcuGCCCCCAGCCCAGAGu	0.8037	-0.032	4
MIMAT0004693	hsa-miR-330-5p	ENSG00000242125	SNHG3	lncRNA	chr1	28507504	28507527	+	27	0	AGO1,AGO1-4,AGO2	7mer-m8	cggauucuGUGUC--CGGGUCUCu	:|||| |||||||	cauauuccUACAGCUUCCCAGAGu	0.3176	1.141	5
MIMAT0004693	hsa-miR-330-5p	ENSG00000197989	SNHG12	lncRNA	chr1	28582150	28582170	-	0	0	NA	8mer	cgGAUUCUGUGUCCGGGUCUCu	| ||:| | ||| |||||||	gaCUGAAAGACA-UCCCAGAGa	1.3237	-0.135	6
MIMAT0004693	hsa-miR-330-5p	ENSG00000281207	SLFNL1-AS1	lncRNA	chr1	41017590	41017612	+	1	0	AGO1-4	7mer-m8	cggauUCUG-UGUCCGGGUCUCu	|||: ||||||||||||	augacAGAUGACAGGCCCAGAGg	1.0868	-0.099	7
MIMAT0004693	hsa-miR-330-5p	ENSG00000225206	MIR137HG	lncRNA	chr1	98049454	98049476	-	1	0	AGO2	7mer-m8	cggauucuGUGU-CCGGGUCUCu	| |||| ||||||||	aagcagcuCACACUGCCCAGAGc	0.8182	2.451	1
MIMAT0004693	hsa-miR-330-5p	ENSG00000231064	THBS3-AS1	lncRNA	chr1	155200189	155200210	+	1	0	AGO1-4	7mer-m8	cggauucuguguccGGGUCUCu	| | | |||||||	acuuugucuccccaCCCAGAGg	0.2349	-0.141	9
MIMAT0004693	hsa-miR-330-5p	ENSG00000272405	AL365181.3	lncRNA	chr1	156644279	156644299	-	0	0	NA	8mer	cgGAUUCUGUGUCCGGGUCUCu	||:| : :|| ||||||||	cuCUGACGGGCA-GCCCAGAGa	1.1474	0.608	3
MIMAT0004693	hsa-miR-330-5p	ENSG00000228288	PCAT6	lncRNA	chr1	202810988	202811010	+	3	0	AGO1,AGO2	7mer-m8	cgGAUUCUGUGUC-CGGGUCUCu	||| ::| |: || |||||||	gcCGGGGCCGGAGCUCCCAGAGg	1.3425	-0.538	8
MIMAT0004693	hsa-miR-330-5p	ENSG00000243819	RN7SL832P	lncRNA	chr2	10691316	10691337	+	1	0	AGO2	7mer-m8	cggauucUGUGUCCGGGUCUCu	|| || | |||||||	cccauccACCCCUACCCAGAGu	0.705	0.081	4
MIMAT0004693	hsa-miR-330-5p	ENSG00000273033	LINC02035	lncRNA	chr3	122891469	122891489	+	1	0	AGO2	7mer-m8	cggAUUCUGUGUCCGGGUCUCu	| | ||: || |||||||||	gggUCAGG-ACUGGCCCAGAGg	1.2383	0.031	8
MIMAT0004693	hsa-miR-330-5p	ENSG00000280042	AC022336.3	TEC	chr3	124791549	124791568	-	1	0	AGO1	8mer	cggAUUCUGUGUCCGGGUCUCu	||:|:: || |||||||	aggUAGGGU-CA-CCCCAGAGa	0.9511	-0.058	6
MIMAT0004693	hsa-miR-330-5p	ENSG00000249673	NOP14-AS1	lncRNA	chr4	2947200	2947223	+	0	0	NA	7mer-m8	cggAUUCUGUGUC--CGGGUCUCu	|| :| ||| |||||||	aaaUACCGCUCAGUCACCCAGAGc	0.8437	-0.561	5
MIMAT0004693	hsa-miR-330-5p	ENSG00000273055	AC005046.1	lncRNA	chr7	107942365	107942386	+	1	0	AGO2	7mer-m8	cggauucuguguccGGGUCUCu	| | |||||||	caccauccuuucaaCCCAGAGg	-0.0643	-0.229	6
MIMAT0004693	hsa-miR-330-5p	ENSG00000259953	AL138756.1	lncRNA	chr9	112034198	112034219	-	1	0	AGO2	8mer	cggauucuguguccGGGUCUCu	|| | | |||||||	uccccaucucgaccCCCAGAGa	0.456	-0.126	5
MIMAT0004693	hsa-miR-330-5p	ENSG00000236901	MIR600HG	lncRNA	chr9	123113086	123113107	-	0	0	NA	8mer	cggauucUGUGUCCGGGUCUCu	| | | ||||||||||	guggggaAGAGAGGCCCAGAGa	0.644	-0.334	14
MIMAT0004693	hsa-miR-330-5p	ENSG00000185904	LINC00839	lncRNA	chr10	42477360	42477380	+	2	0	AGO2	7mer-m8	cgGAUUCUGUGUCCGGGUCUCu	||: | |:: |||||||	cgCUGCG-CGUCCUCCCAGAGc	0.8558	0.264	2
MIMAT0004693	hsa-miR-330-5p	ENSG00000255717	SNHG1	lncRNA	chr11	62852985	62853006	-	35	0	AGO1,AGO1-4,AGO2	7mer-m8	cgGAUUCUGUGUCCGGGUCUCu	|| | | :|| |||||||	cuCUCUGUCCUAGUCCCAGAGc	0.9922	2.713	9
MIMAT0004693	hsa-miR-330-5p	ENSG00000196167	COLCA1	lncRNA	chr11	111297184	111297205	-	0	0	NA	7mer-m8	cggauucuguGUCCGGGUCUCu	| :|| |||||||	aaguguaguuUAGCCCCAGAGg	0.3114	-0.271	13
MIMAT0004693	hsa-miR-330-5p	ENSG00000255455	AP003486.1	lncRNA	chr11	130869084	130869105	-	1	0	AGO1	7mer-m8	cggauucuguguccGGGUCUCu	| |||||||	agauugucuuguuuCCCAGAGu	-0.3248	-0.511	11
MIMAT0004693	hsa-miR-330-5p	ENSG00000280287	AC131212.3	TEC	chr12	132554379	132554401	+	1	0	AGO2	7mer-m8	cgGAUUCUGUGUC--CGGGUCUCu	| ||:| | |||| ||||||||	guCUGA-AAACAGCAGCCCAGAGu	1.5055	-0.368	2
MIMAT0004693	hsa-miR-330-5p	ENSG00000279700	AC131212.2	TEC	chr12	132565283	132565304	+	1	0	AGO1	7mer-m8	cggauucuguGUCCGGGUCUCu	| || |||||||	ccacccccgcCAUUCCCAGAGg	0.1147	-0.563	12
MIMAT0004693	hsa-miR-330-5p	ENSG00000233695	GAS6-AS1	lncRNA	chr13	113840594	113840614	+	1	0	AGO2	7mer-m8	cgGAUUCUGUGUCCGGGUCUCu	|| || ||| | |||||||	acCCAAACCAC-GUCCCAGAGg	1.2516	-1.618	11
MIMAT0004693	hsa-miR-330-5p	ENSG00000259001	AL355075.4	lncRNA	chr14	20343263	20343284	-	9	0	AGO1,AGO1-4,AGO2	8mer	cggaUUCUGUGUCCGGGUCUCu	:||::: : |||||||	cgggGAGGUGAGUUCCCAGAGa	0.7649	4.656	1
MIMAT0004693	hsa-miR-330-5p	ENSG00000276116	FUT8-AS1	lncRNA	chr14	65411926	65411946	-	1	0	AGO1	7mer-m8	cgGAUUCUGUGUCCGGGUCUCu	|| |||: :| | |||||||	acCGAAGG-GCUGCCCCAGAGc	1.2782	0.742	3
MIMAT0004693	hsa-miR-330-5p	ENSG00000214548	MEG3	lncRNA	chr14	100860725	100860749	+	0	0	NA	8mer	cggaUUCUGU--GUCC-GGGUCUCu	| ::|||| | || |||||||	ccacGGGACAGGCUGGACCCAGAGa	1.2406	1.398	10
MIMAT0004693	hsa-miR-330-5p	ENSG00000261069	AC124312.3	lncRNA	chr15	25088740	25088763	+	1	0	AGO2	7mer-m8	cggAUUC-UG-UGUCCGGGUCUCu	|||| || | |||||||	augUAAGCACUUCUUUCCCAGAGc	0.9988	-1.04	6
MIMAT0004693	hsa-miR-330-5p	ENSG00000224078	SNHG14	lncRNA	chr15	25206080	25206100	+	0	0	NA	7mer-m8	cggauUCUG-UGUCCGGGUCUCu	|||: ::: ||||||||	#NAME?	0.8393	0.004	11
MIMAT0004693	hsa-miR-330-5p	ENSG00000246877	DNM1P35	lncRNA	chr15	75728629	75728649	-	1	0	AGO1-4	8mer	cgGAUUCUGUGUCCGGGUCUCu	| | || :| ||| |||||||	gaCAAAUGC-CAGCCCCAGAGa	1.3237	-0.138	5
MIMAT0004693	hsa-miR-330-5p	ENSG00000255198	SNHG9	lncRNA	chr16	1965222	1965244	+	2	0	AGO2	7mer-m8	cggAUUCUGUGUC-CGGGUCUCu	| |:|||: |:| ||||||||	gggUGAGAUUCGGCGCCCAGAGc	1.4036	2.132	5
MIMAT0004693	hsa-miR-330-5p	ENSG00000260417	AC092127.1	lncRNA	chr16	85593076	85593098	+	1	0	AGO1-4	8mer	cgGAUUCUGUGUC-CGGGUCUCu	:| :|| || | ||||||||	ugUUUGGAAACUGAGCCCAGAGa	1.1474	0.415	3
MIMAT0004693	hsa-miR-330-5p	ENSG00000277200	AC005696.4	lncRNA	chr17	2723821	2723844	-	0	0	NA	7mer-m8	cggaUUCUGUGU--CCGGGUCUCu	|||||||: |||||||	uuagAAGACACGUCCUCCCAGAGc	1.4004	0.394	2
MIMAT0004693	hsa-miR-330-5p	ENSG00000264772	AC016876.2	lncRNA	chr17	7579258	7579278	+	0	0	NA	7mer-m8	cggaUUCUGUGUCCGGGUCUCu	| |:|: || ||||||||	guacAGGGGUCA-GCCCAGAGg	0.9667	-1.074	4
MIMAT0004693	hsa-miR-330-5p	ENSG00000175061	SNHG29	lncRNA	chr17	16461104	16461125	+	0	0	NA	7mer-m8	cggauucUGUGUCCGGGUCUCu	| | ::|| |||||||	uugcaucAGGUAGCCCCAGAGu	0.7128	0.259	13
MIMAT0004693	hsa-miR-330-5p	ENSG00000264334	AC134978.1	lncRNA	chr18	77983581	77983603	-	1	0	AGO2	7mer-m8	cggauUCUGUGUC-CGGGUCUCu	| || ||| |||||||	cgagcAAACCCAGCUCCCAGAGg	0.7608	-0.283	0
MIMAT0004693	hsa-miR-330-5p	ENSG00000267751	AC009005.1	lncRNA	chr19	572202	572223	-	1	0	AGO1	7mer-m8	cggauucuGUGUCCGGGUCUCu	| :::| |||||||	cucacgucUGUACUCCCAGAGc	0.4704	-0.037	6
MIMAT0004693	hsa-miR-330-5p	ENSG00000214248	AC010336.1	lncRNA	chr19	7901981	7902000	-	1	0	AGO1	8mer	cgGAUUCUGUGUCCGGGUCUCu	:|| | :|| |||||||	auUUAUUAAGCA--CCCAGAGa	0.8558	0.845	2
MIMAT0004693	hsa-miR-330-5p	ENSG00000267296	CEBPA-DT	lncRNA	chr19	33304461	33304482	+	1	0	AGO2	8mer	cggauuCUGUGUCCGGGUCUCu	|| | ::| ||||||||	gcugcuGUUGCCUGCCCAGAGa	0.868	-0.212	6
MIMAT0004693	hsa-miR-330-5p	ENSG00000184441	AP001062.1	lncRNA	chr21	44335180	44335201	+	0	0	NA	7mer-m8	cggauucuguguccGGGUCUCu	| | | |||||||	gagcucuucucuucCCCAGAGc	0.1601	-0.018	6
MIMAT0004693	hsa-miR-330-5p	ENSG00000285314	AC002470.2	lncRNA	chr22	20997456	20997480	+	1	0	AGO2	7mer-m8	cgGAUUCUGUGUC---CGGGUCUCu	| | |||: ||| ||||||||	ggCCAAGGGUCAGGGUGCCCAGAGc	1.2805	0.139	0
MIMAT0004693	hsa-miR-330-5p	ENSG00000228315	GUSBP11	lncRNA	chr22	23691771	23691795	-	1	0	AGO2	7mer-m8	cggAUUCU--GUG-UCCGGGUCUCu	||||| :|: || |||||||	uuaUAAGAAGUAUGAGCCCCAGAGc	1.3008	-0.275	9
MIMAT0004693	hsa-miR-330-5p	ENSG00000235111	Z97192.3	lncRNA	chr22	49615325	49615346	-	0	0	NA	7mer-m8	cgGAUUCUGUGU-CCGGGUCUCu	|| || || : ||||||||	cuCU-AGCCAGGCUGCCCAGAGc	1.0487	-0.495	1
MIMAT0004693	hsa-miR-330-5p	ENSG00000235703	LINC00894	lncRNA	chrX	149947550	149947572	+	1	0	AGO2	8mer	cggauucuGUGUC-CGGGUCUCu	| | || :| ||||||||	gguacauuCAAGGAGCCCAGAGa	0.7849	-0.155	14
MIMAT0000763	hsa-miR-338-3p	ENSG00000237424	FOXD2-AS1	lncRNA	chr1	47432201	47432223	-	1	0	AGO2	7mer-m8	guuguuuuaGUGAC-UACGACCu	|| :::|| |||||||	cacgccuugUGUUGCAUGCUGGg	0.6057	0.16	4
MIMAT0000763	hsa-miR-338-3p	ENSG00000281195	AC007878.1	lncRNA	chr2	71376245	71376266	+	1	0	AGO2	8mer	guuguuuuagugACUACGACCu	| |||||||||	auguuguuuggaUGAUGCUGGa	0.077	0.398	3
MIMAT0000763	hsa-miR-338-3p	ENSG00000260804	LINC01963	lncRNA	chr2	216217742	216217763	+	0	0	NA	7mer-m8	guuguuuuagugacUACGACCu	| || | |||||||	cuacuuggaaaggcAUGCUGGg	0.4089	-0.334	2
MIMAT0000763	hsa-miR-338-3p	ENSG00000189229	AC069277.1	lncRNA	chr3	6557923	6557944	+	3	0	AGO1-4,AGO2	7mer-m8	guuguuuuaGUGACUACGACCu	|| |||||||||	uuguguuugCAGUGAUGCUGGc	0.1601	0.332	5
MIMAT0000763	hsa-miR-338-3p	ENSG00000226950	DANCR	lncRNA	chr4	52713657	52713681	+	2	0	AGO2	7mer-m8	guUGUUUUAGUGAC---UACGACCu	|:| |:| || || |||||||	gaGCUAGAGCAGUGACAAUGCUGGu	1.1208	0.157	4
MIMAT0000763	hsa-miR-338-3p	ENSG00000247828	TMEM161B-AS1	lncRNA	chr5	88282061	88282080	+	0	0	NA	7mer-m8	guuGUUUUAGUGACUACGACCu	|| ||:|| || ||||||||	cacCAGAAGCA--GAUGCUGGu	1.4234	0.252	3
MIMAT0000763	hsa-miR-338-3p	ENSG00000196204	RNF216P1	lncRNA	chr7	5040539	5040559	+	0	0	NA	7mer-m8	guuGUUUUAGUGACUACGACCu	|| :||:|| |: ||||||||	cauUAAGAU-AUAGAUGCUGGg	1.4766	-0.073	5
MIMAT0000763	hsa-miR-338-3p	ENSG00000205628	LINC01446	lncRNA	chr7	53691964	53691985	-	2	0	AGO1-4	7mer-m8	guuguuuuAGUGACUACGACCu	| ||||| |||||||	agagguuuUCACUCAUGCUGGc	0.9986	-0.013	2
MIMAT0000763	hsa-miR-338-3p	ENSG00000230131	LINC02641	lncRNA	chr10	123361959	123361980	+	1	0	AGO2	7mer-m8	guuGUUUUAGUGACUACGACCu	||::: || ||||||||	agcCAGGGAAACAGAUGCUGGg	1.0565	0.377	3
MIMAT0000763	hsa-miR-338-3p	ENSG00000269821	KCNQ1OT1	lncRNA	chr11	2695605	2695625	-	0	0	NA	8mer	guuGUUUUAGUGACUACGACCu	| | ||:| | |||||||	cucCUAAGU-AAACAUGCUGGa	0.9279	0.848	1
MIMAT0000763	hsa-miR-338-3p	ENSG00000245532	NEAT1	lncRNA	chr11	65440514	65440540	+	9	1	AGO1-4,AGO2	7mer-m8	guUGUU-UUAGUGAC----UACGACCu	|||::| |:|| ||| |||||||	caAUGACAGUCCCUGGCAAAUGCUGGg	1.4922	0.228	2
MIMAT0000763	hsa-miR-338-3p	ENSG00000251562	MALAT1	lncRNA	chr11	65506103	65506125	+	3	0	AGO1,AGO2	7mer-m8	guUGUUUUAG-UGACUACGACCu	|| |||| | | ||||||||	aaAAAAAAGCAAAAGAUGCUGGu	1.4146	6.062	5
MIMAT0000763	hsa-miR-338-3p	ENSG00000280120	AC073857.1	TEC	chr12	123152409	123152433	-	2	0	AGO2	8mer	guuGUUUUAG-U--GACUACGACCu	| :|||| | | ||||||||	uuuCUGAAUCUAGCCAGAUGCUGGa	1.0599	-0.203	4
MIMAT0000763	hsa-miR-338-3p	ENSG00000247556	OIP5-AS1	lncRNA	chr15	41299678	41299699	+	14	0	AGO1-4,AGO2	7mer-m8	guUGUUUUAGUGACUACGACCu	| |::|| | |||||||||	ccAUGAAUGCUGUGAUGCUGGg	1.2195	0.12	11
MIMAT0000763	hsa-miR-338-3p	ENSG00000244879	GABPB1-AS1	lncRNA	chr15	50362141	50362165	+	0	0	NA	8mer	guugUUUUAGUG-AC--UACGACCu	||| ||:: | |||||||	uuuaAAACUCGUGAGCAAUGCUGGa	0.8359	0.186	2
MIMAT0000763	hsa-miR-338-3p	ENSG00000260269	AC105036.3	lncRNA	chr15	75598532	75598554	-	2	0	AGO2	7mer-m8	guUGUUUUAG--UGACUACGACCu	| || ||: | ||| |||||||	ccACCAAGCCAGACU-AUGCUGGg	1.2782	3.508	2
MIMAT0000763	hsa-miR-338-3p	ENSG00000260280	SLX1B-SULT1A4	lncRNA	chr16	29457199	29457220	+	1	0	AGO1-4	7mer-m8	guuguuuuagugacUACGACCu	| | | |||||||	cuaagccucccaaaAUGCUGGu	0.2349	0.12	1
MIMAT0000763	hsa-miR-338-3p	ENSG00000213599	SLX1A-SULT1A3	lncRNA	chr16	30196541	30196562	+	1	0	AGO1-4	7mer-m8	guuguuuuagugacUACGACCu	| | | |||||||	cuaagccucccaaaAUGCUGGu	0.2349	0.096	2
MIMAT0000763	hsa-miR-338-3p	ENSG00000245694	CRNDE	lncRNA	chr16	54920513	54920534	-	1	0	AGO1-4	7mer-m8	guUGUUUUAGUGACUACGACCu	||:|::|| | |||||||	aaAUAGGAUAAACAAUGCUGGu	1.2305	-0.198	6
MIMAT0000763	hsa-miR-338-3p	ENSG00000212719	LINC02693	lncRNA	chr17	21534336	21534359	-	2	0	AGO2	8mer	guuguuuuAGUG--ACUACGACCu	|| |||| |||||||||	cagggccuUCACUGUGAUGCUGGa	0.9677	-0.27	7
MIMAT0000763	hsa-miR-338-3p	ENSG00000267575	AC006504.5	lncRNA	chr19	27794499	27794520	+	0	0	NA	7mer-m8	guuguuuuagUGACUACGACCu	| || |||||||	cuguuuccaaACCCAUGCUGGc	0.0237	-0.397	3
MIMAT0000763	hsa-miR-338-3p	ENSG00000273420	AC008738.7	lncRNA	chr19	33207520	33207541	+	1	0	AGO1-4	8mer	guuguuuuAGUGACUACGACCu	| | || | |||||||	cccccugcUCCCCAAUGCUGGa	0.6485	0.9	0
MIMAT0000763	hsa-miR-338-3p	ENSG00000235123	DSCAM-AS1	lncRNA	chr21	40383227	40383248	+	2	0	AGO2	8mer	guuguuuuagugacUACGACCu	| | | |||||||	cugaggcaggagaaAUGCUGGa	0.2161	-0.383	1
MIMAT0000763	hsa-miR-338-3p	ENSG00000233922	LINC01694	lncRNA	chr21	45601509	45601531	+	0	0	NA	7mer-m8	guUGUUUUAG-UGACUACGACCu	| :||: || | |||||||	ccGCAGCCUCGAACAAUGCUGGg	1.011	-0.24	5
MIMAT0000763	hsa-miR-338-3p	ENSG00000225783	MIAT	lncRNA	chr22	26670330	26670353	+	1	0	AGO2	8mer	guUGUUUUAGUGAC--UACGACCu	| :| |||| | |||||||	uuAGGAUUUCACAGCCAUGCUGGa	1.0666	-0.278	4
MIMAT0000763	hsa-miR-338-3p	ENSG00000197182	MIRLET7BHG	lncRNA	chr22	46110875	46110896	+	1	0	AGO2	7mer-m8	guuGUUUUAGUGACUACGACCu	| ||:: : |||||||||	cccCAGGCGAGAUGAUGCUGGg	0.9856	-0.74	0
MIMAT0000763	hsa-miR-338-3p	ENSG00000229807	XIST	lncRNA	chrX	73850502	73850523	-	2	0	AGO1-4,AGO2	7mer-m8	guuguuuuAGUGACUACGACCu	| || | :|| |||||||	cuaccccuUGGCUAAUGCUGGg	0.9323	1.052	2
